# Supplementary material for: Maternal mRNA deadenylation is defective in in vitro matured mouse and human oocytes
Source: Nat Commun. 2024 Jul 2;15:5550. doi: 10.1038/s41467-024-49695-y (PMC11219934; doi:10.1038/s41467-024-49695-y)
Supplement: Supplementary file 4 — Supplementary Data 2 [file 41467_2024_49695_MOESM4_ESM.xlsx]

## Sheet: Gene_expression_level
Normalized gene expression level in human MII oocytes matured in vitro and in vivo measured by PAIso-seq (normalized CPM)
			In vivo	In vitro
Ensembl_ID	gene_name	GV	In_vivo_MII	In_vitro_MII
ENSG00000000003.15	TSPAN6	0	0	0
ENSG00000000419.13	DPM1	24.1773	2.94647	12.9255
ENSG00000000457.14	SCYL3	15.1108	0	13.2749
ENSG00000000460.17	C1orf112	19.4761	0	0
ENSG00000001036.14	FUCA2	0	0	0.174669
ENSG00000001084.13	GCLC	34.587	13.0954	6.46276
ENSG00000001167.14	NFYA	19.8119	1.96432	6.98677
ENSG00000001460.18	STPG1	27.1994	9.82158	16.9429
ENSG00000001461.17	NIPAL3	68.8382	2.61909	23.5804
ENSG00000001497.18	LAS1L	35.2586	7.20249	12.9255
ENSG00000001561.7	ENPP4	1.00739	0	0
ENSG00000001617.12	SEMA3F	0	0	0
ENSG00000001626.16	CFTR	91.0008	49.7627	35.8071
ENSG00000001629.10	ANKIB1	13.7676	0	0.698677
ENSG00000001631.16	KRIT1	2.01477	0	0
ENSG00000002016.18	RAD52	8.3949	0	0
ENSG00000002330.14	BAD	26.8637	0	0.698677
ENSG00000002549.12	LAP3	15.1108	0	1.57203
ENSG00000002586.20	CD99	74.2108	39.941	47.1607
ENSG00000002586.20_PAR_Y	CD99	80.9268	34.3756	49.0822
ENSG00000002745.13	WNT16	0	0	0
ENSG00000002746.15	HECW1	3.35796	0	0
ENSG00000002822.15	MAD1L1	5.03694	0	0
ENSG00000002834.18	LASP1	5.70853	0.327385	6.63744
ENSG00000002919.15	SNX11	8.0591	6.87511	4.36674
ENSG00000003056.8	M6PR	29.55	0.327385	3.66805
ENSG00000003096.14	KLHL13	0	0	0
ENSG00000003137.8	CYP26B1	0	0	0
ENSG00000003147.19	ICA1	37.2733	3.60124	4.89075
ENSG00000003249.15	DBNDD1	0.335796	0	0
ENSG00000003393.15	ALS2	41.9745	0	3.66805
ENSG00000003400.15	CASP10	0	0	0
ENSG00000003402.20	CFLAR	0	0	0
ENSG00000003436.16	TFPI	0	0	0
ENSG00000003509.16	NDUFAF7	19.8119	1.96432	4.54139
ENSG00000003756.17	RBM5	15.1108	0	0
ENSG00000003987.14	MTMR7	5.37273	2.94647	4.19206
ENSG00000003989.18	SLC7A2	1.00739	0.982158	1.04802
ENSG00000004059.11	ARF5	0	0	0
ENSG00000004142.12	POLDIP2	46.3398	5.23817	6.63744
ENSG00000004399.13	PLXND1	5.03694	0	3.84273
ENSG00000004455.17	AK2	76.5612	27.5004	17.8163
ENSG00000004468.13	CD38	30.8932	0.327385	1.74669
ENSG00000004478.8	FKBP4	144.728	2.61909	4.89075
ENSG00000004487.17	KDM1A	129.281	58.2746	77.5533
ENSG00000004534.15	RBM6	96.3734	3.60124	5.7641
ENSG00000004660.15	CAMKK1	0.671589	0	0
ENSG00000004700.16	RECQL	12.0886	4.58341	3.84273
ENSG00000004766.17	VPS50	21.1551	0.982158	8.73348
ENSG00000004776.13	HSPB6	0.671589	3.27385	0
ENSG00000004777.18	ARHGAP33	12.0886	2.2917	3.66805
ENSG00000004779.10	NDUFAB1	215.581	28.8099	45.0648
ENSG00000004838.14	ZMYND10	0.335796	0	0
ENSG00000004848.8	ARX	10.4097	0	0
ENSG00000004864.14	SLC25A13	31.229	4.58341	15.7203
ENSG00000004866.22	ST7	4.70114	0.327385	8.73348
ENSG00000004897.12	CDC27	47.683	3.92862	33.7112
ENSG00000004939.15	SLC4A1	1.00739	0	0
ENSG00000004948.16	CALCR	0	0	1.74669
ENSG00000004961.15	HCCS	71.8604	0.982158	0.34934
ENSG00000004975.12	DVL2	26.1921	35.6851	29.3445
ENSG00000005001.10	PRSS22	2.01477	0	0.698677
ENSG00000005007.13	UPF1	75.5543	16.0419	15.5456
ENSG00000005020.13	SKAP2	20.1477	6.54771	8.03479
ENSG00000005022.6	SLC25A5	353.593	118.514	123.317
ENSG00000005059.16	MCUB	33.2438	2.61909	9.78148
ENSG00000005073.6	HOXA11	0	0	0
ENSG00000005075.15	POLR2J	195.433	52.3817	61.833
ENSG00000005100.13	DHX33	34.9228	1.96432	0
ENSG00000005102.14	MEOX1	0	0	0
ENSG00000005108.16	THSD7A	72.5321	14.0776	13.7989
ENSG00000005156.12	LIG3	34.587	0.654771	0
ENSG00000005175.10	RPAP3	28.5426	0.654771	0.873348
ENSG00000005187.12	ACSM3	0.335796	0	0
ENSG00000005189.20	REXO5	3.02216	4.91079	3.4934
ENSG00000005194.15	CIAPIN1	72.868	55.3283	58.5143
ENSG00000005206.17	SPPL2B	10.0739	0	0
ENSG00000005238.20	FAM214B	0.335796	0	0
ENSG00000005243.10	COPZ2	0	0	0
ENSG00000005249.13	PRKAR2B	14.775	1.30954	4.36674
ENSG00000005302.19	MSL3	44.325	7.85726	27.0737
ENSG00000005339.15	CREBBP	33.5796	3.92862	37.2046
ENSG00000005421.9	PON1	9.0665	0	0
ENSG00000005436.14	GCFC2	1.00739	0	5.06541
ENSG00000005448.17	WDR54	4.70114	0	0.873348
ENSG00000005469.12	CROT	1.00739	0	0
ENSG00000005471.19	ABCB4	472.129	26.1909	61.309
ENSG00000005483.21	KMT2E	12.7602	4.91079	12.2269
ENSG00000005486.17	RHBDD2	3.35796	0	0.34934
ENSG00000005700.15	IBTK	0.671589	0	0
ENSG00000005801.18	ZNF195	10.0739	0	0
ENSG00000005810.18	MYCBP2	8.3949	0	0
ENSG00000005812.11	FBXL3	23.8415	9.82158	11.1788
ENSG00000005844.19	ITGAL	0.671589	0	0
ENSG00000005882.12	PDK2	43.6535	0	0.524008
ENSG00000005884.18	ITGA3	8.7307	0	0
ENSG00000005889.16	ZFX	16.1182	0	1.57203
ENSG00000005893.16	LAMP2	9.0665	16.6967	27.2484
ENSG00000005961.19	ITGA2B	0	0	0
ENSG00000006007.12	GDE1	0	0	0
ENSG00000006015.18	REX1BD	41.3029	0	0
ENSG00000006016.11	CRLF1	0	0	0
ENSG00000006025.12	OSBPL7	0	0	0
ENSG00000006047.13	YBX2	226.662	4.58341	16.9429
ENSG00000006062.17	MAP3K14	0	0	0
ENSG00000006071.15	ABCC8	0	0	0
ENSG00000006118.15	TMEM132A	0.671589	0	0
ENSG00000006125.18	AP2B1	55.4063	25.8634	5.06541
ENSG00000006128.12	TAC1	0.335796	0	0
ENSG00000006194.10	ZNF263	1.67898	0	0
ENSG00000006282.21	SPATA20	0	0	0
ENSG00000006327.14	TNFRSF12A	0.671589	0.982158	0.34934
ENSG00000006377.11	DLX6	17.1256	0	0
ENSG00000006432.15	MAP3K9	6.04433	0.327385	4.01741
ENSG00000006451.8	RALA	126.595	74.644	81.5707
ENSG00000006453.14	BAIAP2L1	443.586	7.20249	31.6151
ENSG00000006459.11	KDM7A	14.775	14.405	9.25747
ENSG00000006468.14	ETV1	0	0	0.34934
ENSG00000006530.18	AGK	228.006	108.365	172.399
ENSG00000006576.16	PHTF2	36.9375	9.82158	40.1741
ENSG00000006606.9	CCL26	0	0	0
ENSG00000006607.14	FARP2	10.4097	4.25602	11.5282
ENSG00000006611.17	USH1C	0	0	0
ENSG00000006625.18	GGCT	47.0114	7.20249	12.4015
ENSG00000006634.8	DBF4	66.4878	0	0
ENSG00000006652.15	IFRD1	8.3949	1.30954	1.22269
ENSG00000006695.12	COX10	37.9449	8.18464	43.3181
ENSG00000006704.11	GTF2IRD1	5.70853	0	0
ENSG00000006712.15	PAF1	126.931	3.27385	3.4934
ENSG00000006715.16	VPS41	3.35796	1.30954	0
ENSG00000006740.17	ARHGAP44	35.9301	8.18464	4.01741
ENSG00000006744.19	ELAC2	106.447	24.8813	15.1962
ENSG00000006747.15	SCIN	8.7307	4.91079	8.38412
ENSG00000006756.16	ARSD	0.335796	0	0
ENSG00000006757.12	PNPLA4	35.9301	10.4763	16.5936
ENSG00000006788.14	MYH13	32.2364	0	0
ENSG00000006831.10	ADIPOR2	100.067	42.8875	85.588
ENSG00000006837.12	CDKL3	0	0	0
ENSG00000007001.13	UPP2	1.67898	0	0
ENSG00000007038.11	PRSS21	1.34318	0	0
ENSG00000007047.15	MARK4	38.2807	13.4228	9.25747
ENSG00000007062.12	PROM1	0	0	0
ENSG00000007080.11	CCDC124	48.3546	8.51203	0
ENSG00000007129.18	CEACAM21	0	0	0
ENSG00000007168.14	PAFAH1B1	77.2329	10.4763	17.4669
ENSG00000007171.18	NOS2	18.4688	0	0
ENSG00000007174.18	DNAH9	180.322	0.327385	1.57203
ENSG00000007202.15	KIAA0100	18.133	0	0
ENSG00000007237.19	GAS7	77.5688	9.82158	11.3535
ENSG00000007255.10	TRAPPC6A	2.68637	0	0
ENSG00000007264.15	MATK	26.1921	0.982158	0
ENSG00000007312.13	CD79B	0	0	0.174669
ENSG00000007341.19	ST7L	5.03694	4.58341	1.39736
ENSG00000007350.17	TKTL1	0.335796	0	5.24008
ENSG00000007372.24	PAX6	0	0	0
ENSG00000007376.8	RPUSD1	5.70853	0	9.60683
ENSG00000007384.15	RHBDF1	17.4614	0	0
ENSG00000007392.17	LUC7L	3.35796	0	0
ENSG00000007402.12	CACNA2D2	20.4835	5.56556	3.4934
ENSG00000007516.14	BAIAP3	12.7602	0	0
ENSG00000007520.4	TSR3	23.1699	0	0
ENSG00000007541.17	PIGQ	8.0591	0	0
ENSG00000007545.16	CRAMP1	34.2512	9.82158	15.8949
ENSG00000007866.22	TEAD3	62.7938	0.982158	0.34934
ENSG00000007923.16	DNAJC11	56.4137	3.27385	2.79471
ENSG00000007944.15	MYLIP	76.2254	68.7511	78.0774
ENSG00000007968.7	E2F2	0	0	0
ENSG00000008018.9	PSMB1	142.041	30.1195	6.46276
ENSG00000008056.14	SYN1	0	0	0
ENSG00000008083.14	JARID2	250.839	58.6021	109.692
ENSG00000008086.13	CDKL5	32.2364	6.87511	2.79471
ENSG00000008118.10	CAMK1G	0	0	0
ENSG00000008128.23	CDK11A	0.335796	0	0
ENSG00000008130.15	NADK	14.775	2.94647	4.36674
ENSG00000008196.13	TFAP2B	49.0262	0	3.31872
ENSG00000008197.5	TFAP2D	4.70114	0	0
ENSG00000008226.20	DLEC1	12.7602	0	0
ENSG00000008256.16	CYTH3	27.871	0.327385	0.34934
ENSG00000008277.14	ADAM22	1.67898	0	0
ENSG00000008282.9	SYPL1	21.8267	5.89294	5.93875
ENSG00000008283.16	CYB561	0	0	0
ENSG00000008294.21	SPAG9	32.2364	0.982158	0.174669
ENSG00000008300.17	CELSR3	1.67898	0	0
ENSG00000008311.15	AASS	2.01477	0	22.8817
ENSG00000008323.15	PLEKHG6	0	0	0
ENSG00000008324.12	SS18L2	64.4726	15.3871	14.8469
ENSG00000008382.16	MPND	11.0812	0	17.4669
ENSG00000008394.13	MGST1	1.00739	1.63693	0.174669
ENSG00000008405.12	CRY1	143.049	116.877	114.758
ENSG00000008441.18	NFIX	0	0	0
ENSG00000008513.16	ST3GAL1	3.35796	2.94647	0
ENSG00000008710.20	PKD1	6.38009	0	0
ENSG00000008735.14	MAPK8IP2	12.4244	0	0.34934
ENSG00000008838.20	MED24	14.775	0	0
ENSG00000008853.17	RHOBTB2	35.9301	0	0.524008
ENSG00000008869.12	HEATR5B	19.8119	1.63693	0.698677
ENSG00000008952.17	SEC62	37.9449	41.2507	23.755
ENSG00000008988.11	RPS20	615.514	126.044	139.561
ENSG00000009307.16	CSDE1	380.121	88.7216	150.041
ENSG00000009335.18	UBE3C	26.8637	2.94647	8.03479
ENSG00000009413.16	REV3L	2.68637	5.23817	1.04802
ENSG00000009694.13	TENM1	1.00739	0	0
ENSG00000009724.17	MASP2	0	0	0
ENSG00000009780.16	FAM76A	69.8458	54.0188	49.7809
ENSG00000009830.12	POMT2	5.03694	0	0
ENSG00000009844.16	VTA1	63.1298	11.4585	16.0696
ENSG00000009950.16	MLXIPL	31.229	21.6075	8.03479
ENSG00000009954.11	BAZ1B	219.946	118.841	106.199
ENSG00000010017.13	RANBP9	99.7314	40.5959	108.47
ENSG00000010030.14	ETV7	0	0	0
ENSG00000010072.16	SPRTN	8.0591	11.1311	25.1525
ENSG00000010165.20	EEF1AKNMT	22.8341	0	0
ENSG00000010219.13	DYRK4	27.1994	1.63693	0
ENSG00000010244.19	ZNF207	87.6428	16.6967	69.693
ENSG00000010256.11	UQCRC1	127.267	0	0.174669
ENSG00000010270.14	STARD3NL	42.9819	18.9884	15.1962
ENSG00000010278.15	CD9	99.7314	0.327385	0.34934
ENSG00000010292.13	NCAPD2	20.8193	5.23817	3.4934
ENSG00000010295.20	IFFO1	35.9301	0	0
ENSG00000010310.9	GIPR	0	0	0
ENSG00000010318.21	PHF7	5.03694	2.61909	0.873348
ENSG00000010319.7	SEMA3G	0	0	0
ENSG00000010322.16	NISCH	69.1741	1.63693	5.41476
ENSG00000010327.10	STAB1	4.02955	0	0
ENSG00000010361.14	FUZ	8.3949	0	0
ENSG00000010379.16	SLC6A13	2.35057	0	0
ENSG00000010404.18	IDS	0	0	0
ENSG00000010438.17	PRSS3	0	0	0
ENSG00000010539.12	ZNF200	84.6207	16.0419	5.58942
ENSG00000010610.10	CD4	0	0	0
ENSG00000010626.15	LRRC23	0	0	1.22269
ENSG00000010671.16	BTK	0	0	0
ENSG00000010803.16	SCMH1	3.35796	0	1.04802
ENSG00000010810.17	FYN	209.872	25.8634	58.689
ENSG00000010818.10	HIVEP2	0	0	0
ENSG00000011007.12	ELOA	43.9892	20.6253	13.6242
ENSG00000011009.11	LYPLA2	5.03694	0	0
ENSG00000011021.23	CLCN6	1.00739	0.654771	6.11343
ENSG00000011028.14	MRC2	4.36535	0	0
ENSG00000011105.14	TSPAN9	41.9745	1.63693	8.90814
ENSG00000011114.15	BTBD7	6.38009	2.2917	0
ENSG00000011132.12	APBA3	2.01477	0	0
ENSG00000011143.19	MKS1	51.7126	1.63693	20.611
ENSG00000011198.10	ABHD5	34.2512	0	0.524008
ENSG00000011201.12	ANOS1	6.04433	0	1.57203
ENSG00000011243.18	AKAP8L	1.00739	0	0.524008
ENSG00000011258.16	MBTD1	5.37273	0	3.31872
ENSG00000011260.14	UTP18	71.1887	0	0
ENSG00000011275.19	RNF216	116.186	0	0
ENSG00000011295.16	TTC19	1.67898	0	4.36674
ENSG00000011304.22	PTBP1	153.123	23.8991	39.8247
ENSG00000011332.19	DPF1	3.69375	0	0
ENSG00000011347.10	SYT7	0	0	0
ENSG00000011376.12	LARS2	183.345	53.6913	18.6896
ENSG00000011405.13	PIK3C2A	59.7717	23.5718	55.1955
ENSG00000011422.12	PLAUR	0.671589	0	2.79471
ENSG00000011426.11	ANLN	190.061	87.7394	183.927
ENSG00000011451.21	WIZ	69.1741	56.9651	30.3926
ENSG00000011454.18	RABGAP1	87.6428	65.1498	69.8677
ENSG00000011478.13	QPCTL	1.00739	0	0.174669
ENSG00000011485.15	PPP5C	3.35796	0	0
ENSG00000011523.14	CEP68	40.9671	0.654771	14.1482
ENSG00000011566.15	MAP4K3	31.9006	20.9527	8.90814
ENSG00000011638.11	TMEM159	1.67898	0	0
ENSG00000011677.13	GABRA3	0	0	0
ENSG00000012048.23	BRCA1	71.1887	0	0
ENSG00000012061.16	ERCC1	6.71589	0	0
ENSG00000012124.17	CD22	0	0	0
ENSG00000012171.20	SEMA3B	0	0	0
ENSG00000012174.12	MBTPS2	6.71589	3.60124	0.698677
ENSG00000012211.13	PRICKLE3	0	0	0
ENSG00000012232.9	EXTL3	182.337	47.7984	18.515
ENSG00000012504.15	NR1H4	19.1403	9.82158	12.0522
ENSG00000012660.14	ELOVL5	86.2994	95.924	65.1516
ENSG00000012779.11	ALOX5	0	0	0
ENSG00000012817.16	KDM5D	0	0	0
ENSG00000012822.16	CALCOCO1	9.0665	0	11.8775
ENSG00000012963.15	UBR7	35.5943	90.6859	75.4572
ENSG00000012983.11	MAP4K5	9.7381	3.92862	5.93875
ENSG00000013016.16	EHD3	5.03694	0.327385	0
ENSG00000013275.8	PSMC4	85.9635	15.3871	54.1476
ENSG00000013288.9	MAN2B2	0	0	0
ENSG00000013297.12	CLDN11	0	0	0
ENSG00000013306.16	SLC25A39	96.0375	4.58341	2.2707
ENSG00000013364.19	MVP	503.022	250.124	379.033
ENSG00000013374.16	NUB1	28.2068	3.27385	8.90814
ENSG00000013375.16	PGM3	24.1773	2.94647	0.873348
ENSG00000013392.8	RWDD2A	0.671589	0	0
ENSG00000013441.16	CLK1	154.466	104.763	154.582
ENSG00000013503.10	POLR3B	36.6017	0	1.22269
ENSG00000013523.11	ANGEL1	5.03694	22.2623	2.79471
ENSG00000013561.18	RNF14	206.515	98.5431	156.154
ENSG00000013563.14	DNASE1L1	0.335796	0	0
ENSG00000013573.17	DDX11	108.798	0	0.174669
ENSG00000013583.10	HEBP1	0	0	0
ENSG00000013588.9	GPRC5A	4.02955	0.327385	0
ENSG00000013725.14	CD6	0	0	0
ENSG00000013810.20	TACC3	2167.22	1430.35	1132.21
ENSG00000014123.10	UFL1	33.9154	5.23817	11.8775
ENSG00000014138.9	POLA2	38.6165	0	0
ENSG00000014164.7	ZC3H3	62.7938	28.8099	120.347
ENSG00000014216.16	CAPN1	13.4318	2.2917	0.34934
ENSG00000014257.16	ACP3	0	0	0
ENSG00000014641.21	MDH1	114.842	23.5718	24.4537
ENSG00000014824.14	SLC30A9	6.71589	3.60124	6.81212
ENSG00000014914.21	MTMR11	0	0	0
ENSG00000014919.13	COX15	12.0886	0	0
ENSG00000015133.19	CCDC88C	127.602	14.7324	20.7857
ENSG00000015153.15	YAF2	5.37273	1.96432	1.57203
ENSG00000015171.20	ZMYND11	26.8637	16.0419	11.7028
ENSG00000015285.11	WAS	0	0	0
ENSG00000015413.9	DPEP1	0.335796	0.327385	36.3312
ENSG00000015475.19	BID	0.335796	0	0
ENSG00000015532.10	XYLT2	13.7676	0	0
ENSG00000015568.13	RGPD5	13.096	1.63693	4.89075
ENSG00000015676.18	NUDCD3	24.8489	6.22032	1.39736
ENSG00000016082.15	ISL1	45.3324	0.327385	8.03479
ENSG00000016391.11	CHDH	6.04433	0	0
ENSG00000016402.13	IL20RA	5.37273	0	0.698677
ENSG00000016864.18	GLT8D1	25.8563	17.3514	7.51078
ENSG00000017260.20	ATP2C1	51.041	11.7859	36.1565
ENSG00000017427.17	IGF1	0	0	0
ENSG00000017483.15	SLC38A5	0	0	0
ENSG00000017797.13	RALBP1	43.9892	0	1.57203
ENSG00000018189.13	RUFY3	9.7381	0	0.174669
ENSG00000018236.15	CNTN1	0	0	0
ENSG00000018280.17	SLC11A1	0	0	0
ENSG00000018408.15	WWTR1	0	0	0
ENSG00000018510.17	AGPS	18.133	7.52988	50.13
ENSG00000018610.15	CXorf56	131.632	13.7502	39.126
ENSG00000018699.13	TTC27	2.35057	0	0
ENSG00000018869.17	ZNF582	7.72329	0	0.698677
ENSG00000019102.12	VSIG2	0	0	0
ENSG00000019144.19	PHLDB1	14.4392	0	4.19206
ENSG00000019186.10	CYP24A1	2.01477	0.654771	0.174669
ENSG00000019485.13	PRDM11	2.01477	0	0
ENSG00000019549.13	SNAI2	0.671589	0	0
ENSG00000019582.15	CD74	0.335796	0	0
ENSG00000019991.18	HGF	0	0	0.873348
ENSG00000019995.6	ZRANB1	39.6239	3.92862	6.81212
ENSG00000020129.16	NCDN	2.35057	0.654771	4.01741
ENSG00000020256.20	ZFP64	5.70853	0.982158	0.698677
ENSG00000020426.11	MNAT1	10.0739	0.327385	0.34934
ENSG00000020577.14	SAMD4A	191.068	0	3.66805
ENSG00000020922.13	MRE11	34.9228	43.215	25.1525
ENSG00000021300.14	PLEKHB1	32.908	12.1133	55.0208
ENSG00000021355.13	SERPINB1	0	0	0
ENSG00000021488.13	SLC7A9	17.1256	134.555	84.7146
ENSG00000021574.13	SPAST	15.7824	14.405	11.8775
ENSG00000021645.20	NRXN3	6.38009	0	0
ENSG00000021762.20	OSBPL5	45.3324	37.6494	36.3312
ENSG00000021776.11	AQR	91.3367	39.2862	33.3619
ENSG00000021826.17	CPS1	43.9892	0.654771	16.5936
ENSG00000022267.19	FHL1	1.00739	0	0
ENSG00000022277.13	RTF2	51.3768	1.96432	1.22269
ENSG00000022556.16	NLRP2	1009.07	88.0668	265.847
ENSG00000022567.10	SLC45A4	4.70114	0.654771	0.174669
ENSG00000022840.16	RNF10	395.904	426.257	422.874
ENSG00000022976.15	ZNF839	27.1994	0	3.31872
ENSG00000023041.11	ZDHHC6	6.38009	0	2.44537
ENSG00000023171.18	GRAMD1B	0	0	0
ENSG00000023191.17	RNH1	37.9449	0	1.92137
ENSG00000023228.14	NDUFS1	37.6091	0	0
ENSG00000023287.13	RB1CC1	17.7972	8.51203	52.9249
ENSG00000023318.8	ERP44	91.0008	71.3702	56.0688
ENSG00000023330.15	ALAS1	365.681	102.472	150.39
ENSG00000023445.16	BIRC3	0	0	0.34934
ENSG00000023516.9	AKAP11	49.6978	23.2443	67.5971
ENSG00000023572.10	GLRX2	51.7126	1.30954	0.524008
ENSG00000023608.5	SNAPC1	39.9597	10.149	10.1308
ENSG00000023697.13	DERA	53.0557	36.6671	40.5232
ENSG00000023734.11	STRAP	103.425	146.996	192.137
ENSG00000023839.12	ABCC2	2.35057	0	0
ENSG00000023892.11	DEF6	0.671589	0	0
ENSG00000023902.14	PLEKHO1	67.4948	0.327385	0
ENSG00000023909.10	GCLM	22.4983	31.7565	5.41476
ENSG00000024048.11	UBR2	128.274	200.361	161.395
ENSG00000024422.12	EHD2	0	0	0
ENSG00000024526.17	DEPDC1	6.38009	0	0
ENSG00000024862.18	CCDC28A	26.5279	0.982158	8.03479
ENSG00000025039.15	RRAGD	0	0	0
ENSG00000025156.13	HSF2	1.34318	0	0.34934
ENSG00000025293.17	PHF20	35.5943	3.92862	1.22269
ENSG00000025423.11	HSD17B6	0	0.982158	1.92137
ENSG00000025434.19	NR1H3	12.7602	0	0
ENSG00000025770.19	NCAPH2	38.6165	0	0.174669
ENSG00000025772.8	TOMM34	125.252	13.7502	23.4057
ENSG00000025796.14	SEC63	11.7528	2.94647	1.39736
ENSG00000025800.14	KPNA6	5.37273	3.92862	8.38412
ENSG00000026025.16	VIM	2.68637	0	0
ENSG00000026036.22	RTEL1-TNFRSF6B	0	0	0
ENSG00000026103.22	FAS	0	0	0
ENSG00000026297.16	RNASET2	7.05169	0.327385	0.873348
ENSG00000026559.14	KCNG1	0.671589	0	0
ENSG00000026652.15	AGPAT4	42.6461	0	1.92137
ENSG00000027001.10	MIPEP	32.908	13.7502	4.54139
ENSG00000027075.15	PRKCH	2.35057	11.7859	2.09603
ENSG00000027697.15	IFNGR1	5.37273	0	0
ENSG00000027847.14	B4GALT7	8.0591	0	0
ENSG00000028116.18	VRK2	27.5352	0	20.087
ENSG00000028137.19	TNFRSF1B	21.1551	0	0.34934
ENSG00000028203.18	VEZT	4.02955	3.92862	0
ENSG00000028277.21	POU2F2	3.35796	0	0
ENSG00000028310.18	BRD9	15.4466	0	0
ENSG00000028528.15	SNX1	52.3841	10.4763	11.0042
ENSG00000028839.10	TBPL1	108.798	69.4059	102.531
ENSG00000029153.14	ARNTL2	2.35057	0.982158	0.174669
ENSG00000029363.17	BCLAF1	57.7569	5.89294	8.90814
ENSG00000029364.12	SLC39A9	9.4023	0.327385	1.57203
ENSG00000029534.21	ANK1	2.01477	0	0
ENSG00000029639.11	TFB1M	13.096	0	0
ENSG00000029725.17	RABEP1	75.5543	35.6851	19.2137
ENSG00000029993.15	HMGB3	504.701	145.687	199.123
ENSG00000030066.13	NUP160	43.9892	6.87511	17.991
ENSG00000030110.13	BAK1	2.01477	0	0
ENSG00000030419.16	IKZF2	0	0	0
ENSG00000030582.18	GRN	13.096	75.9535	35.458
ENSG00000031003.10	FAM13B	8.0591	6.87511	6.11343
ENSG00000031081.11	ARHGAP31	0	0	0
ENSG00000031691.7	CENPQ	15.4466	0.327385	8.5588
ENSG00000031698.13	SARS1	51.041	0	0.873348
ENSG00000031823.14	RANBP3	47.0114	2.94647	30.2179
ENSG00000032219.19	ARID4A	31.9006	18.0062	22.707
ENSG00000032389.13	EIPR1	169.912	65.8046	71.7892
ENSG00000032444.17	PNPLA6	2.68637	3.27385	0.174669
ENSG00000032742.18	IFT88	17.4614	0.327385	2.09603
ENSG00000033011.13	ALG1	6.04433	0	0
ENSG00000033030.15	ZCCHC8	36.2659	8.83941	49.0822
ENSG00000033050.9	ABCF2	22.4983	3.27385	5.24008
ENSG00000033100.16	CHPF2	0	0	0.698677
ENSG00000033122.21	LRRC7	11.7528	2.2917	0
ENSG00000033170.17	FUT8	104.768	0	0.34934
ENSG00000033178.13	UBA6	58.4285	53.0365	81.0466
ENSG00000033327.13	GAB2	176.964	1.30954	8.5588
ENSG00000033627.17	ATP6V0A1	8.3949	0	1.04802
ENSG00000033800.14	PIAS1	63.4657	18.661	3.66805
ENSG00000033867.16	SLC4A7	56.7495	26.5182	65.8503
ENSG00000034053.14	APBA2	22.4983	22.5896	22.5324
ENSG00000034152.19	MAP2K3	100.739	1.30954	1.57203
ENSG00000034510.6	TMSB10	1.67898	0	0
ENSG00000034533.12	ASTE1	6.71589	0	0.174669
ENSG00000034677.13	RNF19A	16.7898	7.85726	10.8295
ENSG00000034693.15	PEX3	4.70114	0.327385	0.174669
ENSG00000034713.8	GABARAPL2	30.2216	44.8518	42.0953
ENSG00000034971.17	MYOC	1.34318	0	0
ENSG00000035115.22	SH3YL1	9.0665	0	5.06541
ENSG00000035141.8	FAM136A	72.868	17.6788	1.57203
ENSG00000035403.18	VCL	18.133	0	0.524008
ENSG00000035499.13	DEPDC1B	22.4983	6.54771	6.63744
ENSG00000035664.11	DAPK2	7.72329	0	1.22269
ENSG00000035681.9	NSMAF	0	0	0
ENSG00000035687.10	ADSS2	2.35057	0.654771	0.174669
ENSG00000035862.12	TIMP2	23.5057	2.61909	25.1525
ENSG00000035928.16	RFC1	25.5205	1.63693	2.2707
ENSG00000036054.13	TBC1D23	58.0927	55.0008	60.9596
ENSG00000036257.13	CUL3	46.3398	10.4763	2.62003
ENSG00000036448.10	MYOM2	6.04433	0	0.524008
ENSG00000036473.8	OTC	0	0	0
ENSG00000036530.9	CYP46A1	15.1108	0	0.873348
ENSG00000036549.13	ZZZ3	12.7602	0	26.375
ENSG00000036565.15	SLC18A1	0	0	0
ENSG00000036672.16	USP2	369.711	65.4771	114.758
ENSG00000037042.9	TUBG2	88.9857	109.02	79.2999
ENSG00000037241.7	RPL26L1	216.252	52.3817	46.2873
ENSG00000037280.16	FLT4	0	0	0
ENSG00000037474.15	NSUN2	43.9892	7.52988	56.2435
ENSG00000037637.11	FBXO42	26.5279	0.327385	0
ENSG00000037749.12	MFAP3	2.35057	0	2.44537
ENSG00000037757.14	MRI1	0.335796	0	0
ENSG00000037897.17	METTL1	2.01477	0	0.174669
ENSG00000038002.9	AGA	2.35057	0	0
ENSG00000038210.14	PI4K2B	18.4688	36.6671	46.2873
ENSG00000038219.13	BOD1L1	2.35057	5.89294	4.89075
ENSG00000038274.17	MAT2B	88.9857	47.7984	103.055
ENSG00000038295.8	TLL1	9.4023	1.63693	0
ENSG00000038358.15	EDC4	0	0	0
ENSG00000038382.20	TRIO	158.16	19.3158	17.2923
ENSG00000038427.16	VCAN	0	0	0
ENSG00000038532.16	CLEC16A	37.2733	1.30954	9.60683
ENSG00000038945.15	MSR1	13.096	1.63693	0.174669
ENSG00000039068.19	CDH1	186.703	98.2158	38.7767
ENSG00000039123.16	MTREX	30.2216	0.327385	3.14404
ENSG00000039139.9	DNAH5	3.35796	3.27385	0.698677
ENSG00000039319.17	ZFYVE16	9.0665	24.5539	0.174669
ENSG00000039523.20	RIPOR1	0	0	0
ENSG00000039560.14	RAI14	41.3029	17.3514	13.6242
ENSG00000039600.11	SOX30	57.4211	11.4585	50.13
ENSG00000039650.12	PNKP	13.4318	0	0
ENSG00000040199.18	PHLPP2	0	0	0
ENSG00000040275.17	SPDL1	266.286	175.151	184.8
ENSG00000040341.18	STAU2	26.5279	1.96432	17.991
ENSG00000040487.13	SLC66A1	59.7717	0.327385	0
ENSG00000040531.16	CTNS	54.0631	0	0.34934
ENSG00000040608.14	RTN4R	24.1773	1.96432	30.5673
ENSG00000040633.13	PHF23	31.9006	0	0
ENSG00000040731.10	CDH10	0	0	0
ENSG00000040933.16	INPP4A	11.7528	61.876	2.09603
ENSG00000041353.10	RAB27B	6.71589	0.982158	0
ENSG00000041357.16	PSMA4	126.259	22.5896	14.8469
ENSG00000041515.16	MYO16	8.3949	0	1.74669
ENSG00000041802.11	LSG1	3.02216	0	0
ENSG00000041988.15	THAP3	0	0	0
ENSG00000042062.13	RIPOR3	77.9047	35.6851	25.6765
ENSG00000042088.14	TDP1	187.71	125.061	93.6228
ENSG00000042286.15	AIFM2	5.37273	2.2917	0
ENSG00000042317.17	SPATA7	58.0927	7.20249	8.38412
ENSG00000042429.12	MED17	2.01477	0	0
ENSG00000042445.14	RETSAT	7.72329	0	1.04802
ENSG00000042493.16	CAPG	3.35796	0	0
ENSG00000042753.12	AP2S1	39.9597	5.56556	4.19206
ENSG00000042781.14	USH2A	9.0665	14.405	4.19206
ENSG00000042813.8	ZPBP	0	0	0
ENSG00000042832.12	TG	0	0	0
ENSG00000042980.13	ADAM28	0.335796	0.982158	0
ENSG00000043039.7	BARX2	72.5321	13.0954	6.11343
ENSG00000043093.15	DCUN1D1	24.8489	2.61909	4.36674
ENSG00000043143.20	JADE2	1.00739	0	0
ENSG00000043355.12	ZIC2	0.335796	0	0.524008
ENSG00000043462.13	LCP2	3.69375	0	0
ENSG00000043514.17	TRIT1	35.9301	38.6314	24.1044
ENSG00000043591.6	ADRB1	1.67898	0	0
ENSG00000044090.10	CUL7	0	0	0
ENSG00000044115.21	CTNNA1	136.669	57.2926	82.4441
ENSG00000044446.12	PHKA2	12.7602	9.1668	0
ENSG00000044459.15	CNTLN	7.05169	0	4.71607
ENSG00000044574.8	HSPA5	53.3915	3.60124	3.84273
ENSG00000046604.13	DSG2	0	0	0
ENSG00000046647.13	GEMIN8	26.5279	0	0
ENSG00000046651.15	OFD1	251.175	8.18464	6.63744
ENSG00000046653.15	GPM6B	47.683	8.83941	21.8337
ENSG00000046774.10	MAGEC2	0	0	0
ENSG00000046889.19	PREX2	4.02955	0	0
ENSG00000047056.16	WDR37	75.8901	73.6618	22.5324
ENSG00000047188.16	YTHDC2	7.72329	0.654771	6.81212
ENSG00000047230.15	CTPS2	14.1034	0	0
ENSG00000047249.18	ATP6V1H	37.6091	36.6671	13.9736
ENSG00000047315.17	POLR2B	6.38009	7.20249	9.08281
ENSG00000047346.12	FAM214A	87.307	3.60124	56.0688
ENSG00000047365.12	ARAP2	24.1773	30.7742	15.0216
ENSG00000047410.14	TPR	37.6091	7.85726	14.4976
ENSG00000047457.14	CP	0	0	0.174669
ENSG00000047578.13	KATNIP	27.1994	0	0
ENSG00000047579.20	DTNBP1	61.4506	5.56556	13.6242
ENSG00000047597.7	XK	2.01477	0	0
ENSG00000047621.12	C12orf4	44.325	4.91079	0.873348
ENSG00000047634.15	SCML1	31.9006	8.18464	16.2443
ENSG00000047644.19	WWC3	39.2881	57.6199	11.5282
ENSG00000047648.23	ARHGAP6	18.8045	2.2917	0
ENSG00000047662.5	FAM184B	82.2703	0.327385	2.79471
ENSG00000047849.21	MAP4	103.425	36.9946	101.832
ENSG00000047932.14	GOPC	28.8784	3.60124	17.1176
ENSG00000047936.11	ROS1	61.1148	0.327385	33.5365
ENSG00000048028.11	USP28	2.35057	0	0.174669
ENSG00000048052.22	HDAC9	77.5688	75.9535	54.3223
ENSG00000048140.18	TSPAN17	12.0886	0	0
ENSG00000048162.21	NOP16	43.9892	4.58341	5.7641
ENSG00000048342.17	CC2D2A	0	0	0
ENSG00000048392.12	RRM2B	72.5321	53.0365	57.4663
ENSG00000048405.10	ZNF800	0.335796	0.327385	0
ENSG00000048471.14	SNX29	31.229	0	1.39736
ENSG00000048540.15	LMO3	22.8341	0.654771	9.25747
ENSG00000048544.6	MRPS10	53.0557	0	0
ENSG00000048545.16	GUCA1A	0	0	0
ENSG00000048649.13	RSF1	9.4023	0.327385	2.2707
ENSG00000048707.15	VPS13D	24.5131	0	7.33613
ENSG00000048740.18	CELF2	102.754	28.1552	16.7683
ENSG00000048828.17	FAM120A	13.4318	1.96432	34.0606
ENSG00000048991.16	R3HDM1	14.1034	4.25602	12.2269
ENSG00000049089.15	COL9A2	0	0	0
ENSG00000049130.16	KITLG	0	0	0
ENSG00000049167.15	ERCC8	1.00739	2.2917	10.1308
ENSG00000049192.15	ADAMTS6	0	0	0
ENSG00000049239.13	H6PD	14.1034	1.30954	0.34934
ENSG00000049245.13	VAMP3	50.0336	31.1017	23.4057
ENSG00000049246.14	PER3	24.8489	3.60124	4.71607
ENSG00000049247.14	UTS2	0	0	0
ENSG00000049249.9	TNFRSF9	0	0	0
ENSG00000049283.18	EPN3	0	0	0
ENSG00000049323.16	LTBP1	15.7824	1.30954	11.3535
ENSG00000049449.10	RCN1	0	0	0
ENSG00000049541.11	RFC2	21.8267	0	0
ENSG00000049618.24	ARID1B	26.5279	3.60124	0.174669
ENSG00000049656.14	CLPTM1L	123.237	95.2693	117.028
ENSG00000049759.19	NEDD4L	31.9006	36.6671	37.3792
ENSG00000049768.16	FOXP3	0	0	0
ENSG00000049769.14	PPP1R3F	10.4097	0	1.74669
ENSG00000049860.14	HEXB	151.444	65.8046	102.706
ENSG00000049883.15	PTCD2	1.67898	0	0
ENSG00000050130.18	JKAMP	6.04433	0.327385	0.174669
ENSG00000050165.18	DKK3	0	0	0
ENSG00000050327.15	ARHGEF5	0	0	1.57203
ENSG00000050344.9	NFE2L3	13.096	2.61909	1.74669
ENSG00000050393.11	MCUR1	20.4835	3.60124	8.73348
ENSG00000050405.13	LIMA1	230.692	98.2158	119.998
ENSG00000050426.16	LETMD1	11.7528	0.654771	2.96939
ENSG00000050438.17	SLC4A8	0.335796	35.0303	0
ENSG00000050555.19	LAMC3	2.35057	0	0
ENSG00000050628.20	PTGER3	0	0	0
ENSG00000050730.16	TNIP3	1.67898	0	0
ENSG00000050748.18	MAPK9	13.096	9.1668	34.4099
ENSG00000050767.17	COL23A1	8.0591	0	0
ENSG00000050820.17	BCAR1	41.9745	6.87511	28.2964
ENSG00000051009.11	FAM160A2	61.7864	0.327385	1.39736
ENSG00000051108.15	HERPUD1	30.2216	1.30954	12.9255
ENSG00000051128.19	HOMER3	5.03694	0	0
ENSG00000051180.17	RAD51	45.6682	0	1.04802
ENSG00000051341.14	POLQ	20.8193	3.92862	3.66805
ENSG00000051382.9	PIK3CB	7.72329	0	1.22269
ENSG00000051523.11	CYBA	0	0	0
ENSG00000051596.10	THOC3	80.2551	56.9651	73.536
ENSG00000051620.11	HEBP2	5.70853	0	0
ENSG00000051825.15	MPHOSPH9	1.00739	0	0
ENSG00000052126.14	PLEKHA5	12.4244	81.1917	3.4934
ENSG00000052344.16	PRSS8	0	0	0
ENSG00000052723.12	SIKE1	44.6608	2.61909	7.68546
ENSG00000052749.14	RRP12	36.9375	0	0
ENSG00000052795.13	FNIP2	42.3103	31.429	15.0216
ENSG00000052802.13	MSMO1	13.096	6.87511	5.06541
ENSG00000052841.15	TTC17	44.6608	33.3933	40.6979
ENSG00000052850.8	ALX4	0	0	0
ENSG00000053108.17	FSTL4	40.6313	0.327385	1.04802
ENSG00000053254.16	FOXN3	14.1034	0	0
ENSG00000053328.8	METTL24	0	0	0
ENSG00000053371.12	AKR7A2	64.4726	2.94647	0.524008
ENSG00000053372.5	MRTO4	89.3215	0	0.524008
ENSG00000053438.11	NNAT	0	0	0
ENSG00000053501.13	USE1	3.02216	0	0
ENSG00000053524.12	MCF2L2	4.02955	0	0
ENSG00000053747.17	LAMA3	0	0	0
ENSG00000053770.12	AP5M1	8.7307	0	0
ENSG00000053900.11	ANAPC4	34.9228	4.58341	9.25747
ENSG00000053918.18	KCNQ1	12.7602	0	0.524008
ENSG00000054116.12	TRAPPC3	24.8489	51.727	7.16145
ENSG00000054118.15	THRAP3	14.1034	2.2917	17.1176
ENSG00000054148.18	PHPT1	0	0	0
ENSG00000054179.12	ENTPD2	0	0	0.174669
ENSG00000054267.22	ARID4B	7.72329	0	0
ENSG00000054277.14	OPN3	0	0	0
ENSG00000054282.16	SDCCAG8	297.851	36.0124	42.794
ENSG00000054392.13	HHAT	33.5796	35.3576	28.9952
ENSG00000054523.18	KIF1B	29.55	13.4228	19.039
ENSG00000054598.9	FOXC1	1.34318	2.2917	2.44537
ENSG00000054611.14	TBC1D22A	21.8267	2.94647	0
ENSG00000054654.19	SYNE2	192.075	8.83941	139.212
ENSG00000054690.14	PLEKHH1	0.671589	0	0
ENSG00000054793.14	ATP9A	21.4909	44.8518	5.06541
ENSG00000054796.13	SPO11	0	0.327385	23.4057
ENSG00000054803.4	CBLN4	20.1477	17.6788	14.4976
ENSG00000054938.16	CHRDL2	1.00739	0	0
ENSG00000054965.11	FAM168A	27.1994	5.23817	1.74669
ENSG00000054967.13	RELT	25.8563	0.327385	14.1482
ENSG00000054983.17	GALC	11.417	1.63693	1.92137
ENSG00000055044.11	NOP58	67.4948	0	1.74669
ENSG00000055070.17	SZRD1	69.51	38.6314	6.98677
ENSG00000055118.16	KCNH2	2.01477	0	0
ENSG00000055130.17	CUL1	110.477	65.8046	138.513
ENSG00000055147.19	FAM114A2	72.1962	11.7859	11.7028
ENSG00000055163.20	CYFIP2	10.7454	0	2.44537
ENSG00000055208.19	TAB2	50.7052	7.85726	15.7203
ENSG00000055211.14	GINM1	24.5131	1.30954	0
ENSG00000055332.18	EIF2AK2	29.8858	13.0954	26.7243
ENSG00000055483.19	USP36	56.0779	1.30954	0
ENSG00000055609.19	KMT2C	171.928	93.6323	125.587
ENSG00000055917.16	PUM2	56.7495	3.92862	8.03479
ENSG00000055950.16	MRPL43	27.871	1.96432	16.5936
ENSG00000056050.7	HPF1	840.164	391.227	549.859
ENSG00000056097.16	ZFR	38.9523	12.4407	25.1525
ENSG00000056277.16	ZNF280C	9.0665	109.02	111.963
ENSG00000056291.17	NPFFR2	0.335796	0	0
ENSG00000056487.16	PHF21B	0.335796	0	6.46276
ENSG00000056558.11	TRAF1	3.69375	0	0
ENSG00000056586.16	RC3H2	9.0665	0.654771	7.68546
ENSG00000056736.10	IL17RB	0.671589	0	0
ENSG00000056972.20	TRAF3IP2	143.049	29.4647	42.6193
ENSG00000056998.20	GYG2	1.67898	0	0
ENSG00000057019.16	DCBLD2	4.02955	0.654771	3.66805
ENSG00000057252.13	SOAT1	17.7972	7.20249	10.4802
ENSG00000057294.15	PKP2	1.00739	9.4942	0.34934
ENSG00000057608.17	GDI2	332.774	54.6735	34.5846
ENSG00000057657.17	PRDM1	0	0	0
ENSG00000057663.16	ATG5	80.9268	37.9767	19.3883
ENSG00000057704.13	TMCC3	0	0	0
ENSG00000057757.10	PITHD1	341.168	320.511	379.207
ENSG00000057935.14	MTA3	129.953	53.3638	94.3215
ENSG00000058056.9	USP13	165.883	20.298	33.8859
ENSG00000058063.16	ATP11B	20.1477	8.51203	5.06541
ENSG00000058091.17	CDK14	0	0	0
ENSG00000058262.10	SEC61A1	38.2807	63.5128	33.5365
ENSG00000058272.19	PPP1R12A	59.1001	17.6788	12.4015
ENSG00000058335.16	RASGRF1	5.03694	2.61909	0.174669
ENSG00000058600.16	POLR3E	49.6978	8.51203	7.16145
ENSG00000058668.15	ATP2B4	67.4948	69.7332	98.8629
ENSG00000058729.11	RIOK2	99.7314	36.6671	38.4273
ENSG00000058799.15	YIPF1	14.775	1.96432	0
ENSG00000058804.12	NDC1	23.1699	20.9527	28.1218
ENSG00000058866.15	DGKG	2.68637	0	0
ENSG00000059122.17	FLYWCH1	25.1847	0	0.34934
ENSG00000059145.19	UNKL	634.991	170.895	333.793
ENSG00000059377.18	TBXAS1	0	0	0
ENSG00000059378.13	PARP12	194.761	238.01	247.857
ENSG00000059573.9	ALDH18A1	85.6277	17.3514	34.0606
ENSG00000059588.10	TARBP1	18.4688	6.87511	5.58942
ENSG00000059691.12	GATB	9.7381	14.0776	4.19206
ENSG00000059728.11	MXD1	319.342	112.293	270.563
ENSG00000059758.8	CDK17	28.8784	14.405	3.66805
ENSG00000059769.20	DNAJC25	1.34318	0	0
ENSG00000059804.16	SLC2A3	0	0	0
ENSG00000059915.17	PSD	3.02216	0	0.524008
ENSG00000060069.17	CTDP1	86.6352	10.149	23.5804
ENSG00000060138.13	YBX3	47.0114	0	0
ENSG00000060140.9	STYK1	9.7381	2.94647	2.62003
ENSG00000060237.18	WNK1	33.5796	32.4113	39.126
ENSG00000060339.14	CCAR1	41.9745	1.96432	5.24008
ENSG00000060491.16	OGFR	30.8932	0.982158	0.698677
ENSG00000060566.14	CREB3L3	1.34318	0	0
ENSG00000060642.11	PIGV	27.871	2.2917	12.2269
ENSG00000060656.20	PTPRU	0.671589	0	0
ENSG00000060688.13	SNRNP40	96.7093	10.4763	26.5497
ENSG00000060709.15	RIMBP2	50.0336	11.7859	4.71607
ENSG00000060718.22	COL11A1	0	0	0
ENSG00000060749.16	QSER1	0.671589	0	0
ENSG00000060762.19	MPC1	44.6608	1.96432	4.36674
ENSG00000060971.19	ACAA1	11.417	12.7681	9.95616
ENSG00000060982.15	BCAT1	0	0	0
ENSG00000061273.18	HDAC7	0	0	0
ENSG00000061337.15	LZTS1	0	0	0
ENSG00000061455.11	PRDM6	0.335796	0	0
ENSG00000061656.10	SPAG4	0	0	0
ENSG00000061676.15	NCKAP1	17.4614	12.1133	21.659
ENSG00000061794.13	MRPS35	26.5279	75.9535	20.4363
ENSG00000061936.10	SFSWAP	17.7972	0.982158	0
ENSG00000061938.20	TNK2	51.041	30.7742	27.2484
ENSG00000061987.16	MON2	46.004	4.91079	6.63744
ENSG00000062038.14	CDH3	487.575	164.02	311.261
ENSG00000062194.16	GPBP1	126.931	8.51203	32.4885
ENSG00000062282.15	DGAT2	21.4909	3.92862	1.57203
ENSG00000062370.17	ZNF112	0.671589	0	0
ENSG00000062485.19	CS	253.19	18.0062	84.3653
ENSG00000062524.16	LTK	1.67898	0	0
ENSG00000062598.18	ELMO2	135.997	4.58341	6.28811
ENSG00000062650.19	WAPL	140.363	29.7922	91.0028
ENSG00000062716.13	VMP1	21.4909	0	0.34934
ENSG00000062725.10	APPBP2	11.417	0.327385	5.24008
ENSG00000062822.15	POLD1	3.69375	0	0.174669
ENSG00000063046.18	EIF4B	56.7495	75.2988	45.0648
ENSG00000063127.16	SLC6A16	8.0591	0.327385	2.44537
ENSG00000063169.11	BICRA	65.1444	25.8634	30.9164
ENSG00000063176.16	SPHK2	11.7528	0	0.524008
ENSG00000063177.13	RPL18	101.746	31.1017	24.8031
ENSG00000063180.9	CA11	0	0	0
ENSG00000063241.8	ISOC2	5.03694	0	0.34934
ENSG00000063244.13	U2AF2	59.7717	15.0598	21.659
ENSG00000063245.15	EPN1	13.7676	1.63693	10.8295
ENSG00000063322.15	MED29	27.5352	0	0.174669
ENSG00000063438.19	AHRR	16.7898	1.96432	0
ENSG00000063587.15	ZNF275	0	0	0
ENSG00000063601.17	MTMR1	82.2703	17.6788	20.611
ENSG00000063660.9	GPC1	18.133	1.96432	2.09603
ENSG00000063761.16	ADCK1	0.335796	0	0
ENSG00000063854.13	HAGH	719.612	33.066	26.2003
ENSG00000063978.16	RNF4	53.7273	20.298	17.8163
ENSG00000064012.22	CASP8	3.35796	8.83941	6.63744
ENSG00000064042.18	LIMCH1	0	0	0
ENSG00000064102.15	INTS13	18.8045	11.4585	6.63744
ENSG00000064115.11	TM7SF3	13.7676	30.447	27.5977
ENSG00000064195.7	DLX3	0	0	0
ENSG00000064199.7	SPA17	4.36535	0	0
ENSG00000064218.5	DMRT3	0	0	0
ENSG00000064225.12	ST3GAL6	1.00739	0	0
ENSG00000064270.13	ATP2C2	42.6461	63.8403	30.9164
ENSG00000064300.9	NGFR	0.671589	0	0
ENSG00000064309.14	CDON	31.9006	0	0.873348
ENSG00000064313.12	TAF2	23.5057	8.51203	2.79471
ENSG00000064393.16	HIPK2	21.8267	1.63693	4.19206
ENSG00000064419.13	TNPO3	59.4359	4.58341	0.698677
ENSG00000064490.14	RFXANK	14.4392	0.327385	0.524008
ENSG00000064545.15	TMEM161A	33.2438	0	0
ENSG00000064547.14	LPAR2	0.335796	0	0
ENSG00000064601.20	CTSA	0	0	0.873348
ENSG00000064607.17	SUGP2	27.5352	48.7804	1.22269
ENSG00000064651.14	SLC12A2	36.2659	16.6967	71.9638
ENSG00000064652.11	SNX24	62.1222	14.0776	48.9075
ENSG00000064655.19	EYA2	90.665	13.0954	4.19206
ENSG00000064666.15	CNN2	0	0	0
ENSG00000064687.13	ABCA7	0	0	0
ENSG00000064692.20	SNCAIP	3.02216	3.60124	0
ENSG00000064703.12	DDX20	43.3177	0.327385	0
ENSG00000064726.10	BTBD1	0	0	0
ENSG00000064763.11	FAR2	31.229	0.654771	0.698677
ENSG00000064787.13	BCAS1	3.69375	3.27385	0
ENSG00000064886.14	CHI3L2	0	0	0
ENSG00000064932.16	SBNO2	43.3177	0	2.79471
ENSG00000064933.18	PMS1	59.4359	11.7859	43.8421
ENSG00000064961.19	HMG20B	66.8231	2.61909	18.1656
ENSG00000064995.18	TAF11	12.4244	0	0.34934
ENSG00000064999.15	ANKS1A	115.178	2.61909	3.14404
ENSG00000065000.19	AP3D1	34.9228	41.2507	10.4802
ENSG00000065029.15	ZNF76	44.6608	29.4647	48.9075
ENSG00000065054.14	SLC9A3R2	25.1847	0	0
ENSG00000065057.9	NTHL1	8.3949	1.96432	8.38412
ENSG00000065060.17	UHRF1BP1	19.4761	0	0
ENSG00000065135.12	GNAI3	109.805	15.3871	29.1698
ENSG00000065150.21	IPO5	28.8784	2.94647	8.5588
ENSG00000065154.12	OAT	105.776	195.122	218.861
ENSG00000065183.16	WDR3	0	0	0
ENSG00000065243.20	PKN2	11.0812	1.30954	5.06541
ENSG00000065268.11	WDR18	53.0557	0	0
ENSG00000065308.5	TRAM2	176.964	64.1675	45.4139
ENSG00000065320.9	NTN1	72.5321	8.18464	7.86011
ENSG00000065328.17	MCM10	48.3546	44.5245	25.6765
ENSG00000065357.20	DGKA	0	0	0
ENSG00000065361.16	ERBB3	0	0	0
ENSG00000065413.20	ANKRD44	10.4097	0.982158	0.524008
ENSG00000065427.15	KARS1	154.13	4.91079	3.66805
ENSG00000065457.10	ADAT1	29.8858	0.654771	2.62003
ENSG00000065485.20	PDIA5	10.0739	57.2926	15.7203
ENSG00000065491.8	TBC1D22B	10.7454	3.92862	3.84273
ENSG00000065518.8	NDUFB4	8.0591	0.654771	2.44537
ENSG00000065526.12	SPEN	12.0886	0	0
ENSG00000065534.19	MYLK	14.1034	0.654771	2.62003
ENSG00000065548.18	ZC3H15	51.041	27.1731	22.3577
ENSG00000065559.15	MAP2K4	9.4023	0	0
ENSG00000065600.13	PACC1	32.2364	11.4585	17.4669
ENSG00000065609.14	SNAP91	10.7454	0	0
ENSG00000065613.15	SLK	19.4761	4.25602	0
ENSG00000065615.14	CYB5R4	1.00739	0	0.174669
ENSG00000065618.21	COL17A1	5.03694	0	0
ENSG00000065621.15	GSTO2	0.335796	0	0
ENSG00000065665.21	SEC61A2	8.0591	8.83941	4.54139
ENSG00000065675.15	PRKCQ	17.7972	15.3871	0
ENSG00000065717.15	TLE2	108.126	0	1.74669
ENSG00000065802.12	ASB1	23.5057	0	0
ENSG00000065809.13	FAM107B	7.05169	0.654771	3.4934
ENSG00000065833.9	ME1	2.01477	0	0
ENSG00000065882.16	TBC1D1	204.835	84.1382	64.1036
ENSG00000065883.16	CDK13	28.2068	1.63693	1.57203
ENSG00000065911.13	MTHFD2	4.36535	0	0
ENSG00000065923.10	SLC9A7	8.0591	0.654771	4.54139
ENSG00000065970.9	FOXJ2	2.68637	0	2.2707
ENSG00000065978.19	YBX1	49.6978	10.4763	18.6896
ENSG00000065989.16	PDE4A	8.0591	0	2.44537
ENSG00000066027.12	PPP2R5A	4.70114	0	4.19206
ENSG00000066032.18	CTNNA2	107.454	7.20249	4.89075
ENSG00000066044.15	ELAVL1	173.942	138.484	156.504
ENSG00000066084.13	DIP2B	20.1477	9.1668	7.68546
ENSG00000066117.15	SMARCD1	94.6947	34.0481	47.8594
ENSG00000066135.13	KDM4A	19.4761	0	0.873348
ENSG00000066136.20	NFYC	166.89	24.8813	11.5282
ENSG00000066185.13	ZMYND12	12.0886	0	0
ENSG00000066230.12	SLC9A3	23.1699	0	2.2707
ENSG00000066248.15	NGEF	7.05169	0	0
ENSG00000066279.18	ASPM	81.2627	29.7922	72.8372
ENSG00000066322.15	ELOVL1	17.4614	0	0
ENSG00000066379.15	POLR1H	44.9966	30.7742	25.5018
ENSG00000066405.13	CLDN18	4.36535	7.85726	5.06541
ENSG00000066422.5	ZBTB11	18.4688	1.96432	14.4976
ENSG00000066427.24	ATXN3	16.1182	0.654771	0
ENSG00000066455.13	GOLGA5	63.8009	11.7859	38.2526
ENSG00000066468.23	FGFR2	12.0886	0.327385	20.7857
ENSG00000066557.6	LRRC40	16.454	57.6199	23.231
ENSG00000066583.12	ISOC1	100.739	40.5959	63.9291
ENSG00000066629.18	EML1	7.72329	2.2917	2.62003
ENSG00000066651.20	TRMT11	68.8382	21.28	11.7028
ENSG00000066654.14	THUMPD1	90.3291	52.3817	50.4794
ENSG00000066697.15	MSANTD3	17.4614	4.25602	1.57203
ENSG00000066735.14	KIF26A	1.67898	0	0.174669
ENSG00000066739.12	ATG2B	26.8637	1.63693	6.46276
ENSG00000066777.9	ARFGEF1	26.1921	14.0776	6.98677
ENSG00000066813.14	ACSM2B	0	0	0
ENSG00000066827.16	ZFAT	10.4097	1.30954	0
ENSG00000066855.16	MTFR1	72.1962	5.23817	24.6284
ENSG00000066923.17	STAG3	260.577	131.609	118.95
ENSG00000066926.12	FECH	6.38009	0	11.1788
ENSG00000066933.16	MYO9A	62.458	2.2917	6.63744
ENSG00000067048.17	DDX3Y	0	0	0
ENSG00000067057.18	PFKP	47.683	9.82158	3.4934
ENSG00000067064.11	IDI1	24.1773	42.5602	11.0042
ENSG00000067082.15	KLF6	4.36535	0.982158	0
ENSG00000067113.17	PLPP1	0	0	0
ENSG00000067141.17	NEO1	259.235	49.4352	96.5923
ENSG00000067167.8	TRAM1	53.7273	2.2917	9.60683
ENSG00000067177.15	PHKA1	1.34318	0	0
ENSG00000067182.8	TNFRSF1A	0	0	0
ENSG00000067191.16	CACNB1	4.36535	0	0
ENSG00000067208.14	EVI5	2.68637	0	0
ENSG00000067221.14	STOML1	7.38749	0.654771	1.39736
ENSG00000067225.18	PKM	25.1847	10.149	15.1962
ENSG00000067248.10	DHX29	19.8119	6.87511	23.755
ENSG00000067334.14	DNTTIP2	73.8749	8.83941	11.7028
ENSG00000067365.15	METTL22	20.4835	0	0
ENSG00000067369.14	TP53BP1	12.4244	1.30954	1.22269
ENSG00000067445.21	TRO	0	0	0
ENSG00000067533.6	RRP15	20.4835	8.18464	5.58942
ENSG00000067560.13	RHOA	253.19	294.974	300.955
ENSG00000067596.12	DHX8	36.2659	8.83941	0
ENSG00000067606.17	PRKCZ	120.215	0.654771	0
ENSG00000067646.12	ZFY	0	0	0
ENSG00000067704.10	IARS2	10.4097	7.85726	15.3709
ENSG00000067715.14	SYT1	35.5943	12.7681	4.54139
ENSG00000067798.16	NAV3	9.7381	2.94647	23.0564
ENSG00000067829.19	IDH3G	8.7307	0.982158	4.01741
ENSG00000067836.13	ROGDI	8.0591	0	0
ENSG00000067840.12	PDZD4	0	0	0
ENSG00000067900.8	ROCK1	16.7898	11.1311	1.57203
ENSG00000067955.15	CBFB	42.9819	15.3871	34.934
ENSG00000067992.16	PDK3	1.00739	0	0
ENSG00000068001.14	HYAL2	37.9449	34.3756	3.4934
ENSG00000068024.17	HDAC4	13.4318	0	0
ENSG00000068028.17	RASSF1	3.69375	0	0.873348
ENSG00000068078.20	FGFR3	0	0	0
ENSG00000068079.8	IFI35	0	0	0
ENSG00000068097.15	HEATR6	4.02955	0	0
ENSG00000068120.15	COASY	117.193	1.96432	6.28811
ENSG00000068137.15	PLEKHH3	0.335796	0	0
ENSG00000068305.17	MEF2A	5.03694	0.654771	2.44537
ENSG00000068308.14	OTUD5	75.2184	9.1668	43.6674
ENSG00000068323.17	TFE3	118.536	14.0776	56.7676
ENSG00000068354.16	TBC1D25	42.3103	0	0.34934
ENSG00000068366.20	ACSL4	1.67898	1.63693	0.174669
ENSG00000068383.19	INPP5A	11.0812	0	1.22269
ENSG00000068394.11	GPKOW	78.2405	0	0.174669
ENSG00000068400.13	GRIPAP1	97.381	0	9.78148
ENSG00000068438.15	FTSJ1	8.7307	0.327385	0
ENSG00000068489.13	PRR11	16.1182	11.7859	3.14404
ENSG00000068615.19	REEP1	5.03694	0.327385	0.174669
ENSG00000068650.18	ATP11A	11.417	0.327385	7.33613
ENSG00000068654.16	POLR1A	18.133	1.63693	0
ENSG00000068697.7	LAPTM4A	118.536	46.1614	206.285
ENSG00000068724.17	TTC7A	6.38009	0	0.174669
ENSG00000068745.15	IP6K2	117.528	0	0.34934
ENSG00000068781.21	STON1-GTF2A1L	0	0	0
ENSG00000068784.13	SRBD1	22.4983	0	0.34934
ENSG00000068796.19	KIF2A	3.35796	0	1.92137
ENSG00000068831.19	RASGRP2	1.00739	0	0
ENSG00000068878.15	PSME4	11.0812	3.92862	11.3535
ENSG00000068885.15	IFT80	0	0	0
ENSG00000068903.20	SIRT2	2.35057	0	0
ENSG00000068912.14	ERLEC1	12.4244	15.0598	18.3403
ENSG00000068971.14	PPP2R5B	17.1256	16.3693	10.6548
ENSG00000068976.14	PYGM	8.0591	0	0
ENSG00000068985.5	PAGE1	0	0	0
ENSG00000069011.16	PITX1	39.2881	0.327385	0
ENSG00000069018.19	TRPC7	18.8045	0	8.90814
ENSG00000069020.18	MAST4	83.949	15.0598	58.3397
ENSG00000069122.19	ADGRF5	0	0	0
ENSG00000069188.17	SDK2	33.5796	4.91079	0.873348
ENSG00000069248.12	NUP133	130.625	38.9589	75.4572
ENSG00000069275.13	NUCKS1	31.5648	0	3.4934
ENSG00000069329.18	VPS35	30.8932	6.22032	19.9123
ENSG00000069345.12	DNAJA2	246.474	102.799	54.3223
ENSG00000069399.15	BCL3	0	0	0
ENSG00000069424.15	KCNAB2	2.01477	0	0
ENSG00000069482.7	GAL	1.00739	0	0
ENSG00000069493.15	CLEC2D	0	0	0
ENSG00000069509.6	FUNDC1	22.1625	11.4585	5.7641
ENSG00000069667.16	RORA	0.671589	0	0
ENSG00000069696.7	DRD4	0	0	0
ENSG00000069702.11	TGFBR3	5.70853	1.63693	0.174669
ENSG00000069764.10	PLA2G10	0	0	0
ENSG00000069812.11	HES2	0	0	0
ENSG00000069849.11	ATP1B3	51.3768	1.96432	4.89075
ENSG00000069869.16	NEDD4	0	0	0.698677
ENSG00000069943.10	PIGB	0.335796	0	0
ENSG00000069956.12	MAPK6	92.0078	33.066	21.4843
ENSG00000069966.19	GNB5	28.8784	7.52988	7.51078
ENSG00000069974.16	RAB27A	76.5612	8.18464	32.4885
ENSG00000069998.12	HDHD5	0.671589	0	0.174669
ENSG00000070010.19	UFD1	5.37273	0	1.39736
ENSG00000070018.9	LRP6	39.6239	7.20249	15.8949
ENSG00000070019.5	GUCY2C	5.70853	0.982158	1.39736
ENSG00000070047.13	PHRF1	42.3103	0	0
ENSG00000070061.16	ELP1	39.6239	1.96432	5.7641
ENSG00000070081.17	NUCB2	16.454	0	1.57203
ENSG00000070087.14	PFN2	45.6682	21.28	15.8949
ENSG00000070159.14	PTPN3	125.588	69.0784	72.1385
ENSG00000070182.21	SPTB	81.9344	9.1668	78.6011
ENSG00000070190.13	DAPP1	7.38749	0	0.524008
ENSG00000070214.16	SLC44A1	1.67898	0	0
ENSG00000070269.14	TMEM260	1.67898	0	0.698677
ENSG00000070366.14	SMG6	62.458	3.27385	19.3883
ENSG00000070367.16	EXOC5	41.3029	3.60124	16.5936
ENSG00000070371.16	CLTCL1	5.03694	0	0.34934
ENSG00000070388.11	FGF22	0	0	0
ENSG00000070404.10	FSTL3	7.05169	0	0
ENSG00000070413.20	DGCR2	41.6387	19.6432	22.183
ENSG00000070423.18	RNF126	66.4878	3.60124	10.6548
ENSG00000070444.15	MNT	24.8489	34.7028	10.4802
ENSG00000070476.15	ZXDC	9.4023	0	15.7203
ENSG00000070495.15	JMJD6	56.7495	3.92862	11.5282
ENSG00000070501.12	POLB	170.248	53.3638	86.6361
ENSG00000070526.15	ST6GALNAC1	0	0	0
ENSG00000070540.13	WIPI1	4.02955	0	4.36674
ENSG00000070601.10	FRMPD1	1.67898	0	0
ENSG00000070610.14	GBA2	0.671589	0.327385	0
ENSG00000070614.15	NDST1	15.1108	0	0
ENSG00000070718.12	AP3M2	19.8119	9.82158	4.54139
ENSG00000070756.17	PABPC1	9.4023	0.327385	5.58942
ENSG00000070759.17	TESK2	11.0812	0.654771	2.2707
ENSG00000070761.8	CFAP20	9.4023	0	2.44537
ENSG00000070770.10	CSNK2A2	130.96	38.9589	52.5755
ENSG00000070778.13	PTPN21	57.7569	6.54771	9.25747
ENSG00000070785.17	EIF2B3	39.9597	1.63693	0
ENSG00000070808.16	CAMK2A	25.5205	0.654771	9.95616
ENSG00000070814.22	TCOF1	261.921	60.8937	34.7593
ENSG00000070831.17	CDC42	43.3177	1.63693	3.4934
ENSG00000070882.13	OSBPL3	31.229	2.61909	22.8817
ENSG00000070886.12	EPHA8	4.02955	2.2917	1.22269
ENSG00000070915.10	SLC12A3	0	0	0
ENSG00000070950.10	RAD18	9.4023	0	0.174669
ENSG00000070961.16	ATP2B1	81.5985	52.0543	51.5274
ENSG00000070985.13	TRPM5	104.768	1.30954	0
ENSG00000071051.14	NCK2	221.961	58.6021	169.604
ENSG00000071054.16	MAP4K4	28.2068	0.327385	0
ENSG00000071073.13	MGAT4A	21.1551	10.4763	8.03479
ENSG00000071082.11	RPL31	19.4761	31.1017	33.0125
ENSG00000071127.17	WDR1	126.931	163.693	59.9115
ENSG00000071189.21	SNX13	27.5352	1.63693	10.1308
ENSG00000071203.9	MS4A12	0	0	0
ENSG00000071205.12	ARHGAP10	99.3956	0.327385	8.73348
ENSG00000071242.12	RPS6KA2	9.7381	1.30954	1.04802
ENSG00000071243.16	ING3	131.296	64.495	117.552
ENSG00000071246.11	VASH1	8.7307	1.96432	0
ENSG00000071282.12	LMCD1	0	0	0
ENSG00000071462.12	BUD23	40.2955	40.2685	52.5755
ENSG00000071537.14	SEL1L	8.3949	1.63693	24.1044
ENSG00000071539.14	TRIP13	76.5612	47.4709	38.9513
ENSG00000071553.18	ATP6AP1	2.35057	2.94647	0
ENSG00000071564.17	TCF3	207.858	52.3817	73.0119
ENSG00000071575.11	TRIB2	0	0	1.74669
ENSG00000071626.17	DAZAP1	80.591	5.89294	17.1176
ENSG00000071655.18	MBD3	14.1034	0	0
ENSG00000071794.16	HLTF	7.05169	10.149	3.14404
ENSG00000071859.15	FAM50A	50.0336	0	0
ENSG00000071889.17	FAM3A	6.04433	0	0
ENSG00000071894.17	CPSF1	21.1551	0	1.04802
ENSG00000071909.19	MYO3B	35.2586	0	0
ENSG00000071967.12	CYBRD1	0	0	0
ENSG00000071994.11	PDCD2	83.2772	10.4763	26.375
ENSG00000072041.17	SLC6A15	0	0	0
ENSG00000072042.13	RDH11	1.34318	0	0
ENSG00000072062.15	PRKACA	23.8415	62.2032	20.087
ENSG00000072071.16	ADGRL1	21.8267	2.94647	10.4802
ENSG00000072110.15	ACTN1	97.381	10.149	2.62003
ENSG00000072121.17	ZFYVE26	4.70114	2.61909	5.58942
ENSG00000072133.11	RPS6KA6	9.7381	14.405	4.71607
ENSG00000072134.15	EPN2	47.683	0	8.90814
ENSG00000072135.13	PTPN18	2.01477	0	0
ENSG00000072163.20	LIMS2	4.70114	0	0.174669
ENSG00000072195.15	SPEG	0	0	0
ENSG00000072201.14	LNX1	28.5426	7.20249	4.71607
ENSG00000072210.19	ALDH3A2	20.1477	3.60124	15.0216
ENSG00000072274.13	TFRC	0.671589	2.61909	5.58942
ENSG00000072310.17	SREBF1	4.02955	1.30954	1.22269
ENSG00000072364.13	AFF4	28.8784	4.91079	55.8942
ENSG00000072401.15	UBE2D1	7.72329	0.654771	13.7989
ENSG00000072415.10	MPP5	44.9966	5.23817	14.1482
ENSG00000072422.17	RHOBTB1	0	0	0
ENSG00000072501.19	SMC1A	14.775	0	2.79471
ENSG00000072506.13	HSD17B10	7.38749	6.22032	4.89075
ENSG00000072518.21	MARK2	30.8932	21.9348	32.1391
ENSG00000072571.20	HMMR	34.9228	0	0
ENSG00000072609.18	CHFR	54.0631	12.4407	27.5977
ENSG00000072657.9	TRHDE	2.01477	0	1.39736
ENSG00000072682.19	P4HA2	3.69375	0.982158	0
ENSG00000072736.19	NFATC3	28.5426	2.2917	22.0084
ENSG00000072756.17	TRNT1	62.458	2.61909	3.66805
ENSG00000072778.20	ACADVL	11.417	1.96432	5.24008
ENSG00000072786.13	STK10	9.4023	0	0
ENSG00000072803.17	FBXW11	24.1773	7.20249	19.563
ENSG00000072818.12	ACAP1	0	0	0
ENSG00000072832.15	CRMP1	79.9192	19.6432	156.853
ENSG00000072840.13	EVC	2.68637	0	1.74669
ENSG00000072849.11	DERL2	10.0739	0	1.22269
ENSG00000072864.16	NDE1	71.8604	0	1.22269
ENSG00000072952.19	IRAG1	26.5279	3.92862	0.873348
ENSG00000072954.7	TMEM38A	6.71589	0	0
ENSG00000072958.9	AP1M1	62.7938	8.51203	30.7419
ENSG00000073008.15	PVR	41.3029	3.92862	0.174669
ENSG00000073050.12	XRCC1	37.6091	27.5004	39.4754
ENSG00000073060.16	SCARB1	7.72329	2.61909	3.66805
ENSG00000073111.14	MCM2	168.234	30.7742	48.7328
ENSG00000073146.16	MOV10L1	2.01477	0	0
ENSG00000073150.14	PANX2	0	0	0
ENSG00000073169.14	SELENOO	10.0739	0	0
ENSG00000073282.14	TP63	39.6239	75.6261	20.9603
ENSG00000073350.14	LLGL2	152.115	18.0062	67.4225
ENSG00000073417.15	PDE8A	25.1847	4.58341	31.7898
ENSG00000073464.13	CLCN4	29.55	4.58341	11.5282
ENSG00000073536.18	NLE1	1.00739	6.54771	0
ENSG00000073578.17	SDHA	6.04433	2.2917	0.174669
ENSG00000073584.20	SMARCE1	1.00739	0	0
ENSG00000073598.6	FNDC8	0	0	0
ENSG00000073605.18	GSDMB	0	0	0
ENSG00000073614.13	KDM5A	47.0114	0	0
ENSG00000073670.14	ADAM11	0.335796	0	0
ENSG00000073711.11	PPP2R3A	2.35057	0	0
ENSG00000073712.15	FERMT2	71.5245	66.4593	54.3223
ENSG00000073734.10	ABCB11	0	0	0
ENSG00000073756.12	PTGS2	0	0	0
ENSG00000073792.16	IGF2BP2	8.7307	0	1.22269
ENSG00000073803.14	MAP3K13	11.417	0	1.04802
ENSG00000073849.16	ST6GAL1	0	0	0
ENSG00000073910.22	FRY	0	0	0
ENSG00000073921.18	PICALM	84.2848	48.4531	90.4788
ENSG00000073969.18	NSF	16.1182	1.96432	5.24008
ENSG00000074054.20	CLASP1	4.02955	0	0
ENSG00000074071.15	MRPS34	62.1222	0	0
ENSG00000074181.9	NOTCH3	0	0	0
ENSG00000074201.9	CLNS1A	19.4761	6.54771	19.2137
ENSG00000074211.14	PPP2R2C	16.7898	2.2917	5.06541
ENSG00000074219.14	TEAD2	64.8085	0.982158	3.4934
ENSG00000074266.22	EED	0	0	0
ENSG00000074317.11	SNCB	35.5943	19.9705	45.0648
ENSG00000074319.13	TSG101	234.05	180.39	238.948
ENSG00000074356.17	NCBP3	88.9857	13.7502	18.6896
ENSG00000074370.18	ATP2A3	22.8341	4.25602	1.22269
ENSG00000074410.14	CA12	3.02216	0	0
ENSG00000074416.14	MGLL	0	0	0
ENSG00000074527.13	NTN4	2.01477	0	8.90814
ENSG00000074582.15	BCS1L	44.9966	0	0
ENSG00000074590.13	NUAK1	0	0	0
ENSG00000074603.19	DPP8	13.096	25.5361	7.86011
ENSG00000074621.14	SLC24A1	0.671589	0	1.22269
ENSG00000074657.14	ZNF532	100.403	15.7145	11.1788
ENSG00000074695.6	LMAN1	58.7643	22.5896	34.7593
ENSG00000074696.13	HACD3	2.35057	0	0.174669
ENSG00000074706.13	IPCEF1	2.01477	0	0.524008
ENSG00000074755.15	ZZEF1	20.1477	0	0
ENSG00000074800.16	ENO1	56.4137	0	0
ENSG00000074842.8	MYDGF	7.05169	20.298	36.6805
ENSG00000074855.11	ANO8	2.01477	3.60124	0.34934
ENSG00000074935.14	TUBE1	21.1551	12.7681	10.1308
ENSG00000074964.17	ARHGEF10L	1.34318	0	0
ENSG00000075035.10	WSCD2	0.335796	0	0
ENSG00000075043.19	KCNQ2	10.4097	4.25602	0
ENSG00000075089.9	ACTR6	1.67898	0.982158	4.54139
ENSG00000075131.10	TIPIN	41.3029	5.89294	4.36674
ENSG00000075142.14	SRI	78.2405	43.215	62.357
ENSG00000075151.21	EIF4G3	51.7126	5.56556	63.7545
ENSG00000075188.9	NUP37	123.237	51.3995	42.4447
ENSG00000075213.11	SEMA3A	4.36535	0	0
ENSG00000075218.19	GTSE1	61.4506	10.4763	6.81212
ENSG00000075223.14	SEMA3C	0	0.654771	0
ENSG00000075234.17	TTC38	3.35796	0	0
ENSG00000075239.14	ACAT1	90.3291	44.1971	17.4669
ENSG00000075240.17	GRAMD4	24.5131	1.96432	0.698677
ENSG00000075275.18	CELSR1	110.477	25.2086	23.9297
ENSG00000075290.8	WNT8B	1.34318	0	0
ENSG00000075292.19	ZNF638	78.5764	35.0303	42.9687
ENSG00000075303.13	SLC25A40	0.335796	0	5.58942
ENSG00000075336.12	TIMM21	27.5352	2.61909	5.06541
ENSG00000075340.23	ADD2	20.1477	0.327385	0
ENSG00000075388.4	FGF4	0	0	0
ENSG00000075391.17	RASAL2	4.70114	5.89294	1.74669
ENSG00000075399.14	VPS9D1	5.03694	0	0
ENSG00000075407.18	ZNF37A	0	0.982158	0
ENSG00000075413.19	MARK3	117.528	6.54771	15.8949
ENSG00000075415.13	SLC25A3	75.5543	28.1552	38.602
ENSG00000075420.13	FNDC3B	44.325	42.5602	38.602
ENSG00000075426.12	FOSL2	32.2364	14.0776	14.1482
ENSG00000075429.9	CACNG5	0.335796	0	0
ENSG00000075461.6	CACNG4	0.335796	0	0
ENSG00000075539.15	FRYL	9.7381	0	0.698677
ENSG00000075568.17	TMEM131	35.2586	32.0838	9.43215
ENSG00000075618.18	FSCN1	0	0	0
ENSG00000075624.17	ACTB	390.53	208.217	238.249
ENSG00000075643.6	MOCOS	23.8415	0.982158	3.31872
ENSG00000075651.16	PLD1	8.7307	0.654771	16.9429
ENSG00000075702.18	WDR62	22.4983	2.61909	21.659
ENSG00000075711.21	DLG1	85.9635	20.9527	28.9952
ENSG00000075785.14	RAB7A	108.126	52.3817	123.317
ENSG00000075790.12	BCAP29	0	0	0
ENSG00000075826.17	SEC31B	3.69375	0	0.174669
ENSG00000075856.12	SART3	43.9892	39.2862	7.51078
ENSG00000075884.14	ARHGAP15	76.8971	37.6494	4.54139
ENSG00000075886.11	TUBA3D	51.041	7.20249	1.57203
ENSG00000075891.22	PAX2	0	0	0
ENSG00000075914.13	EXOSC7	79.5834	22.2623	19.3883
ENSG00000075945.13	KIFAP3	16.454	0	1.74669
ENSG00000075975.17	MKRN2	47.683	13.0954	79.8239
ENSG00000076003.5	MCM6	57.4211	18.0062	64.4529
ENSG00000076043.11	REXO2	63.8009	15.3871	17.8163
ENSG00000076053.12	RBM7	1.00739	0	0
ENSG00000076067.13	RBMS2	75.2184	0	4.89075
ENSG00000076108.12	BAZ2A	120.886	7.20249	18.515
ENSG00000076201.15	PTPN23	17.4614	0	0
ENSG00000076242.16	MLH1	8.7307	0	1.22269
ENSG00000076248.11	UNG	366.353	140.121	205.586
ENSG00000076258.10	FMO4	0	0	0
ENSG00000076321.11	KLHL20	35.5943	5.23817	52.7502
ENSG00000076344.16	RGS11	2.68637	0	0
ENSG00000076351.13	SLC46A1	0	0	0
ENSG00000076356.7	PLXNA2	0	0	0
ENSG00000076382.17	SPAG5	27.871	14.7324	3.31872
ENSG00000076513.17	ANKRD13A	85.2924	22.917	25.6765
ENSG00000076554.15	TPD52	150.437	63.1855	58.5143
ENSG00000076555.15	ACACB	3.35796	0	0
ENSG00000076604.15	TRAF4	5.03694	0	11.7028
ENSG00000076641.4	PAG1	36.9375	6.87511	21.659
ENSG00000076650.7	GPATCH1	34.2512	0	0
ENSG00000076662.10	ICAM3	0	0	0
ENSG00000076685.19	NT5C2	27.1994	6.87511	20.9603
ENSG00000076706.17	MCAM	15.4466	0	0.174669
ENSG00000076716.9	GPC4	0	0	0
ENSG00000076770.14	MBNL3	0	0	0
ENSG00000076826.10	CAMSAP3	27.871	1.30954	1.39736
ENSG00000076864.19	RAP1GAP	2.35057	0	10.3055
ENSG00000076924.12	XAB2	70.5169	0.327385	6.63744
ENSG00000076928.18	ARHGEF1	4.36535	0	0
ENSG00000076944.16	STXBP2	10.7454	1.96432	2.2707
ENSG00000076984.18	MAP2K7	49.6978	4.91079	6.46276
ENSG00000077009.13	NMRK2	130.96	0	0
ENSG00000077044.11	DGKD	14.775	0	0
ENSG00000077063.11	CTTNBP2	26.1921	0.327385	20.9603
ENSG00000077092.19	RARB	2.01477	5.23817	0.524008
ENSG00000077097.15	TOP2B	57.7569	36.9946	89.7801
ENSG00000077147.16	TM9SF3	54.3989	44.8518	50.8287
ENSG00000077150.20	NFKB2	126.931	19.3158	11.3535
ENSG00000077152.11	UBE2T	128.274	122.442	123.491
ENSG00000077157.22	PPP1R12B	6.04433	0.327385	3.4934
ENSG00000077232.18	DNAJC10	13.4318	4.91079	1.39736
ENSG00000077235.18	GTF3C1	72.5321	1.63693	20.087
ENSG00000077238.14	IL4R	7.05169	2.2917	32.8378
ENSG00000077254.14	USP33	21.4909	0	9.60683
ENSG00000077264.15	PAK3	0	0.327385	0
ENSG00000077274.9	CAPN6	0	0	0
ENSG00000077279.19	DCX	0.671589	0	0.174669
ENSG00000077312.9	SNRPA	47.683	1.30954	6.63744
ENSG00000077327.16	SPAG6	22.8341	0.654771	11.3535
ENSG00000077348.9	EXOSC5	20.1477	0	2.2707
ENSG00000077380.16	DYNC1I2	82.6055	19.6432	69.169
ENSG00000077454.16	LRCH4	0	0	0
ENSG00000077458.13	FAM76B	7.05169	8.51203	37.3792
ENSG00000077463.15	SIRT6	23.1699	0	0
ENSG00000077514.9	POLD3	133.983	26.5182	32.1391
ENSG00000077522.14	ACTN2	0.335796	0	0
ENSG00000077549.19	CAPZB	70.8528	0	0.174669
ENSG00000077585.14	GPR137B	57.4211	29.1374	23.9297
ENSG00000077616.11	NAALAD2	43.9892	11.7859	6.98677
ENSG00000077684.16	JADE1	7.05169	0.654771	0.174669
ENSG00000077713.19	SLC25A43	0	0	0
ENSG00000077721.16	UBE2A	74.8825	54.0188	11.0042
ENSG00000077782.21	FGFR1	50.7052	6.87511	6.63744
ENSG00000077800.13	FKBP6	32.5722	23.8991	13.6242
ENSG00000077935.17	SMC1B	11.0812	0	0.34934
ENSG00000077942.19	FBLN1	1.00739	0.327385	11.7028
ENSG00000077943.8	ITGA8	0	0	0
ENSG00000078018.20	MAP2	0	0	0
ENSG00000078043.16	PIAS2	60.4433	22.5896	39.65
ENSG00000078053.17	AMPH	10.7454	0	0
ENSG00000078061.13	ARAF	5.70853	0	12.9255
ENSG00000078070.13	MCCC1	9.4023	0.982158	5.41476
ENSG00000078081.8	LAMP3	3.69375	3.60124	0
ENSG00000078114.19	NEBL	65.1444	2.94647	5.58942
ENSG00000078124.12	ACER3	5.70853	0	0.34934
ENSG00000078140.14	UBE2K	63.1298	7.52988	29.3445
ENSG00000078142.13	PIK3C3	14.4392	0	2.09603
ENSG00000078177.14	N4BP2	14.4392	4.91079	7.68546
ENSG00000078237.7	TIGAR	9.4023	2.94647	2.44537
ENSG00000078246.17	TULP3	138.683	85.1203	124.714
ENSG00000078269.15	SYNJ2	93.3513	0	6.11343
ENSG00000078295.17	ADCY2	1.34318	0.327385	0.698677
ENSG00000078304.19	PPP2R5C	242.78	72.3522	212.747
ENSG00000078328.22	RBFOX1	42.6461	2.2917	6.98677
ENSG00000078369.18	GNB1	212.895	118.841	86.1121
ENSG00000078399.19	HOXA9	0.335796	0	0
ENSG00000078401.7	EDN1	0	0	0
ENSG00000078403.17	MLLT10	18.8045	1.63693	5.06541
ENSG00000078487.17	ZCWPW1	21.1551	0	0
ENSG00000078549.15	ADCYAP1R1	7.05169	1.30954	0
ENSG00000078618.22	NRDC	8.7307	0	1.92137
ENSG00000078668.14	VDAC3	58.7643	6.22032	4.36674
ENSG00000078674.18	PCM1	48.0188	28.8099	32.4885
ENSG00000078687.17	TNRC6C	4.02955	0	0
ENSG00000078699.22	CBFA2T2	19.4761	0	0
ENSG00000078725.13	BRINP1	49.0262	0	2.62003
ENSG00000078747.16	ITCH	31.5648	6.87511	9.95616
ENSG00000078795.17	PKD2L2	0	0	0
ENSG00000078804.13	TP53INP2	19.4761	1.30954	1.22269
ENSG00000078808.19	SDF4	9.0665	0.327385	0
ENSG00000078814.17	MYH7B	6.71589	0	0
ENSG00000078900.15	TP73	0.335796	0	0
ENSG00000078902.16	TOLLIP	40.9671	5.56556	26.0259
ENSG00000078967.13	UBE2D4	10.7454	0.654771	1.57203
ENSG00000079101.16	CLUL1	11.417	0	0
ENSG00000079102.16	RUNX1T1	108.462	26.5182	23.0564
ENSG00000079112.10	CDH17	13.096	5.56556	2.79471
ENSG00000079134.12	THOC1	36.9375	0	0.174669
ENSG00000079156.17	OSBPL6	7.72329	0.654771	1.92137
ENSG00000079215.14	SLC1A3	0	0	0
ENSG00000079246.16	XRCC5	32.908	0.982158	0.698677
ENSG00000079263.19	SP140	0	0	0
ENSG00000079277.22	MKNK1	65.8161	45.5066	54.8461
ENSG00000079308.19	TNS1	0	0	0
ENSG00000079313.15	REXO1	102.754	17.6788	37.3792
ENSG00000079332.15	SAR1A	69.51	55.0008	30.2179
ENSG00000079335.20	CDC14A	1.00739	0	0
ENSG00000079337.16	RAPGEF3	1.67898	0	0
ENSG00000079385.23	CEACAM1	0	0	0
ENSG00000079387.14	SENP1	14.4392	1.63693	0
ENSG00000079393.20	DUSP13	0	0	0
ENSG00000079432.7	CIC	0.671589	0	0
ENSG00000079435.10	LIPE	7.38749	2.2917	2.44537
ENSG00000079459.13	FDFT1	921.427	212.8	396.849
ENSG00000079462.8	PAFAH1B3	16.454	3.27385	4.89075
ENSG00000079482.13	OPHN1	4.36535	0	0.174669
ENSG00000079616.13	KIF22	190.732	0.654771	0.174669
ENSG00000079689.14	SCGN	0	0	0
ENSG00000079691.18	CARMIL1	117.528	93.6323	77.9027
ENSG00000079739.17	PGM1	4.02955	0.327385	0
ENSG00000079785.16	DDX1	186.031	3.60124	0.698677
ENSG00000079805.18	DNM2	13.4318	2.2917	0.524008
ENSG00000079819.19	EPB41L2	74.2108	35.0303	39.8247
ENSG00000079841.18	RIMS1	0	0	0
ENSG00000079950.14	STX7	43.6535	12.1133	18.515
ENSG00000079974.18	RABL2B	21.1551	2.61909	17.4669
ENSG00000079999.14	KEAP1	22.8341	0	0
ENSG00000080007.8	DDX43	150.772	163.366	98.8629
ENSG00000080031.10	PTPRH	75.2184	0	5.7641
ENSG00000080166.16	DCT	50.3694	13.7502	16.4189
ENSG00000080189.15	SLC35C2	71.1887	1.63693	0
ENSG00000080200.10	CRYBG3	16.7898	1.63693	31.7898
ENSG00000080298.15	RFX3	3.35796	0	0.698677
ENSG00000080345.18	RIF1	47.0114	66.4593	25.5018
ENSG00000080371.6	RAB21	35.9301	7.20249	17.6416
ENSG00000080493.18	SLC4A4	0	0	0
ENSG00000080503.24	SMARCA2	141.37	7.85726	18.1656
ENSG00000080546.13	SESN1	72.1962	19.9705	88.5573
ENSG00000080603.17	SRCAP	0	0	0
ENSG00000080608.10	PUM3	70.1811	0.327385	0.873348
ENSG00000080618.17	CPB2	0	0	0
ENSG00000080644.16	CHRNA3	9.7381	3.27385	0.34934
ENSG00000080709.16	KCNN2	62.1222	19.9705	33.3619
ENSG00000080802.19	CNOT4	57.4211	1.96432	5.06541
ENSG00000080815.19	PSEN1	82.6055	7.20249	6.28811
ENSG00000080819.9	CPOX	0	0	0
ENSG00000080822.17	CLDND1	47.683	7.85726	11.7028
ENSG00000080823.23	MOK	73.5391	0	0.34934
ENSG00000080824.19	HSP90AA1	595.366	6.87511	48.7328
ENSG00000080839.12	RBL1	1.00739	3.27385	2.79471
ENSG00000080845.18	DLGAP4	71.1887	0.327385	3.4934
ENSG00000080854.16	IGSF9B	0.671589	0.327385	0
ENSG00000080986.13	NDC80	51.3768	0	1.57203
ENSG00000081014.11	AP4E1	0.335796	0	0
ENSG00000081019.13	RSBN1	6.04433	0	0
ENSG00000081026.19	MAGI3	6.71589	1.96432	7.33613
ENSG00000081052.13	COL4A4	8.3949	0	0
ENSG00000081059.20	TCF7	65.8161	17.0241	18.6896
ENSG00000081087.15	OSTM1	6.04433	35.0303	24.6284
ENSG00000081154.12	PCNP	15.7824	26.1909	15.3709
ENSG00000081177.18	EXD2	10.4097	4.91079	24.4537
ENSG00000081181.8	ARG2	375.755	45.5066	27.0737
ENSG00000081277.13	PKP1	0	0	0
ENSG00000081307.14	UBA5	116.186	0.327385	10.6548
ENSG00000081320.11	STK17B	11.417	0	21.659
ENSG00000081377.17	CDC14B	1.00739	0	0
ENSG00000081386.12	ZNF510	22.8341	0.654771	11.5282
ENSG00000081479.15	LRP2	0	0	0
ENSG00000081665.14	ZNF506	23.1699	4.91079	16.7683
ENSG00000081692.12	JMJD4	11.417	0	1.22269
ENSG00000081721.12	DUSP12	31.5648	2.61909	3.31872
ENSG00000081760.17	AACS	58.7643	47.1436	9.60683
ENSG00000081791.9	DELE1	6.38009	8.51203	8.73348
ENSG00000081803.16	CADPS2	26.8637	7.85726	4.19206
ENSG00000081842.18	PCDHA6	0	0	0
ENSG00000081853.15	PCDHGA2	0	0	0
ENSG00000081870.12	HSPB11	355.943	41.2507	42.4447
ENSG00000081913.14	PHLPP1	18.133	66.4593	47.1607
ENSG00000081923.15	ATP8B1	7.05169	8.83941	0
ENSG00000081985.13	IL12RB2	1.00739	0	0
ENSG00000082014.17	SMARCD3	9.7381	0	0
ENSG00000082068.9	WDR70	98.7238	38.3042	48.9075
ENSG00000082126.18	MPP4	10.7454	0	0.524008
ENSG00000082146.13	STRADB	16.454	12.7681	31.7898
ENSG00000082153.18	BZW1	25.1847	20.9527	6.28811
ENSG00000082212.13	ME2	0	0	0
ENSG00000082213.18	C5orf22	30.8932	12.7681	22.707
ENSG00000082258.13	CCNT2	24.5131	0.654771	8.90814
ENSG00000082269.17	FAM135A	6.71589	0.327385	13.4496
ENSG00000082397.17	EPB41L3	11.7528	0	1.22269
ENSG00000082438.17	COBLL1	42.9819	69.0784	34.7593
ENSG00000082458.12	DLG3	86.9711	4.91079	15.3709
ENSG00000082497.12	SERTAD4	0	0	0
ENSG00000082512.15	TRAF5	38.6165	4.58341	2.44537
ENSG00000082515.18	MRPL22	271.323	6.22032	7.33613
ENSG00000082516.9	GEMIN5	1126.59	299.23	267.943
ENSG00000082641.16	NFE2L1	50.3694	9.82158	42.4447
ENSG00000082701.17	GSK3B	21.4909	0	4.36674
ENSG00000082781.12	ITGB5	55.4063	17.3514	7.86011
ENSG00000082805.20	ERC1	24.1773	0.654771	2.62003
ENSG00000082898.18	XPO1	53.3915	3.60124	20.9603
ENSG00000082996.20	RNF13	3.69375	1.63693	16.0696
ENSG00000083067.23	TRPM3	0	0	0
ENSG00000083093.10	PALB2	61.4506	27.5004	61.4836
ENSG00000083097.14	DOP1A	366.017	14.7324	26.5497
ENSG00000083099.11	LYRM2	3.69375	0	0
ENSG00000083123.15	BCKDHB	9.0665	0.654771	5.93875
ENSG00000083168.11	KAT6A	11.7528	0	8.73348
ENSG00000083223.18	TUT7	12.7602	0.654771	0.524008
ENSG00000083290.20	ULK2	20.4835	5.23817	8.03479
ENSG00000083307.12	GRHL2	59.7717	0	22.0084
ENSG00000083312.17	TNPO1	61.1148	6.87511	53.9729
ENSG00000083444.17	PLOD1	0.335796	0	0
ENSG00000083454.22	P2RX5	8.0591	0	0
ENSG00000083457.12	ITGAE	25.8563	7.85726	2.96939
ENSG00000083520.15	DIS3	1.34318	0	0
ENSG00000083535.16	PIBF1	25.5205	30.1195	29.8685
ENSG00000083544.16	TDRD3	14.4392	0	26.375
ENSG00000083635.8	NUFIP1	58.0927	2.61909	3.84273
ENSG00000083642.19	PDS5B	20.4835	0.982158	3.4934
ENSG00000083720.13	OXCT1	3.02216	0	0.698677
ENSG00000083750.13	RRAGB	11.7528	14.0776	4.89075
ENSG00000083799.18	CYLD	48.0188	45.1793	56.4182
ENSG00000083807.10	SLC27A5	15.1108	0	0
ENSG00000083812.12	ZNF324	69.51	0	0
ENSG00000083814.13	ZNF671	2.01477	0	0
ENSG00000083817.9	ZNF416	84.9566	0	1.39736
ENSG00000083828.16	ZNF586	36.6017	9.1668	0.174669
ENSG00000083838.16	ZNF446	1.34318	0	0
ENSG00000083844.10	ZNF264	3.69375	0	0
ENSG00000083845.9	RPS5	86.2994	45.1793	65.1516
ENSG00000083857.14	FAT1	38.2807	41.2507	32.6632
ENSG00000083896.13	YTHDC1	35.2586	3.27385	21.659
ENSG00000083937.10	CHMP2B	24.5131	33.3933	5.58942
ENSG00000084070.12	SMAP2	20.1477	0	26.899
ENSG00000084072.17	PPIE	71.5245	6.54771	15.0216
ENSG00000084073.10	ZMPSTE24	29.8858	15.0598	8.38412
ENSG00000084090.13	STARD7	112.492	112.621	183.228
ENSG00000084092.7	NOA1	14.4392	6.54771	16.7683
ENSG00000084093.19	REST	7.72329	9.4942	17.8163
ENSG00000084110.11	HAL	30.2216	0.654771	2.62003
ENSG00000084112.15	SSH1	40.6313	26.1909	49.0822
ENSG00000084207.18	GSTP1	3.35796	0.982158	7.16145
ENSG00000084234.18	APLP2	49.0262	69.4059	117.727
ENSG00000084444.14	FAM234B	2.35057	0	0.34934
ENSG00000084453.16	SLCO1A2	0	0	0
ENSG00000084463.8	WBP11	62.458	11.7859	22.183
ENSG00000084623.12	EIF3I	98.0521	0	0.524008
ENSG00000084628.10	NKAIN1	0	0	0
ENSG00000084636.18	COL16A1	0	0	0
ENSG00000084652.16	TXLNA	0.335796	0	0
ENSG00000084674.15	APOB	0	0	0
ENSG00000084676.15	NCOA1	34.587	3.27385	16.7683
ENSG00000084693.16	AGBL5	3.35796	0.327385	3.4934
ENSG00000084710.14	EFR3B	11.7528	1.96432	6.46276
ENSG00000084731.15	KIF3C	49.6978	12.1133	5.41476
ENSG00000084733.11	RAB10	104.432	70.3879	69.3437
ENSG00000084734.9	GCKR	0	0	0
ENSG00000084754.12	HADHA	27.5352	0	0
ENSG00000084764.12	MAPRE3	22.4983	9.82158	44.3661
ENSG00000084774.14	CAD	41.3029	0.654771	2.96939
ENSG00000085063.17	CD59	69.51	8.51203	18.6896
ENSG00000085117.12	CD82	15.4466	12.7681	19.2137
ENSG00000085185.15	BCORL1	20.8193	4.58341	0.174669
ENSG00000085224.23	ATRX	18.4688	12.7681	43.3181
ENSG00000085231.14	AK6	13.7676	6.22032	2.96939
ENSG00000085274.16	MYNN	27.5352	10.8037	24.6284
ENSG00000085276.19	MECOM	1.67898	0	0
ENSG00000085365.18	SCAMP1	29.8858	28.8099	82.4441
ENSG00000085377.15	PREP	71.8604	17.6788	35.458
ENSG00000085382.12	HACE1	49.0262	37.3219	26.5497
ENSG00000085415.16	SEH1L	45.3324	51.3995	37.2046
ENSG00000085433.16	WDR47	19.8119	40.9232	19.563
ENSG00000085449.15	WDFY1	93.0154	76.2808	211.001
ENSG00000085491.17	SLC25A24	0	0	0
ENSG00000085511.20	MAP3K4	36.9375	55.0008	5.24008
ENSG00000085552.17	IGSF9	81.5985	13.7502	12.0522
ENSG00000085563.15	ABCB1	0	0	1.04802
ENSG00000085644.14	ZNF213	1.00739	0	0
ENSG00000085662.14	AKR1B1	257.891	8.18464	21.4843
ENSG00000085719.13	CPNE3	1.00739	0	0
ENSG00000085721.13	RRN3	129.953	63.5128	129.954
ENSG00000085733.16	CTTN	127.938	77.5904	19.9123
ENSG00000085741.13	WNT11	0	0	0
ENSG00000085760.15	MTIF2	25.8563	7.85726	1.22269
ENSG00000085788.14	DDHD2	9.7381	3.92862	7.51078
ENSG00000085831.15	TTC39A	11.417	0	0
ENSG00000085832.17	EPS15	41.6387	7.20249	24.4537
ENSG00000085840.13	ORC1	41.9745	1.63693	0.174669
ENSG00000085871.9	MGST2	113.163	31.1017	27.7724
ENSG00000085872.15	CHERP	92.6795	12.7681	35.1087
ENSG00000085978.22	ATG16L1	10.0739	0.654771	1.74669
ENSG00000085982.14	USP40	11.0812	0.982158	8.73348
ENSG00000085998.14	POMGNT1	46.6756	0	1.22269
ENSG00000085999.13	RAD54L	35.9301	54.6735	2.79471
ENSG00000086015.22	MAST2	32.908	0	0
ENSG00000086061.16	DNAJA1	440.564	163.693	285.759
ENSG00000086062.13	B4GALT1	87.9787	46.8161	50.8287
ENSG00000086065.14	CHMP5	29.8858	4.25602	8.5588
ENSG00000086102.19	NFX1	24.8489	0	0
ENSG00000086189.10	DIMT1	19.4761	3.60124	0.873348
ENSG00000086200.17	IPO11	23.8415	5.89294	21.8337
ENSG00000086205.18	FOLH1	0	0	0
ENSG00000086232.13	EIF2AK1	31.5648	9.4942	39.4754
ENSG00000086300.16	SNX10	9.7381	12.1133	0
ENSG00000086475.15	SEPHS1	61.7864	14.0776	21.8337
ENSG00000086504.17	MRPL28	34.587	0	6.81212
ENSG00000086506.3	HBQ1	16.1182	0	0
ENSG00000086544.3	ITPKC	0	0	0
ENSG00000086548.9	CEACAM6	0	0	0
ENSG00000086570.12	FAT2	28.5426	3.60124	9.60683
ENSG00000086589.12	RBM22	122.566	7.20249	48.7328
ENSG00000086598.11	TMED2	195.769	157.145	114.234
ENSG00000086619.14	ERO1B	172.599	57.6199	98.1641
ENSG00000086666.19	ZFAND6	163.868	185.3	243.489
ENSG00000086712.13	TXLNG	46.004	0.327385	4.01741
ENSG00000086717.18	PPEF1	18.133	3.92862	0.34934
ENSG00000086730.17	LAT2	0	0	0
ENSG00000086758.16	HUWE1	33.2438	41.578	4.01741
ENSG00000086827.9	ZW10	14.775	6.22032	10.8295
ENSG00000086848.15	ALG9	0.671589	12.4407	0.698677
ENSG00000086967.10	MYBPC2	19.1403	0	0
ENSG00000086991.13	NOX4	0	0	0
ENSG00000087008.16	ACOX3	19.1403	0	0.698677
ENSG00000087053.20	MTMR2	71.5245	5.23817	12.0522
ENSG00000087074.8	PPP1R15A	56.4137	16.0419	28.8205
ENSG00000087076.9	HSD17B14	0	0	0
ENSG00000087077.14	TRIP6	1.67898	0	0
ENSG00000087085.16	ACHE	3.02216	0	0
ENSG00000087086.15	FTL	337.81	773.285	1184.08
ENSG00000087087.20	SRRT	38.2807	0.327385	0
ENSG00000087088.20	BAX	6.38009	1.96432	1.22269
ENSG00000087095.13	NLK	22.1625	0.327385	2.79471
ENSG00000087111.21	PIGS	4.02955	0.982158	45.0648
ENSG00000087116.16	ADAMTS2	4.02955	0	1.74669
ENSG00000087128.10	TMPRSS11E	0	0	0
ENSG00000087152.15	ATXN7L3	0	0	0
ENSG00000087157.19	PGS1	28.5426	68.0963	7.33613
ENSG00000087191.13	PSMC5	369.711	5.56556	10.8295
ENSG00000087206.17	UIMC1	166.219	0	0.698677
ENSG00000087245.13	MMP2	0	0	0
ENSG00000087253.13	LPCAT2	0	0	0
ENSG00000087258.16	GNAO1	2.68637	3.92862	16.2443
ENSG00000087263.17	OGFOD1	197.112	0	1.57203
ENSG00000087266.17	SH3BP2	6.38009	15.0598	0
ENSG00000087269.16	NOP14	5.03694	0	0
ENSG00000087274.17	ADD1	63.4657	15.0598	23.231
ENSG00000087299.12	L2HGDH	10.0739	2.2917	1.74669
ENSG00000087301.9	TXNDC16	2.35057	0.654771	2.62003
ENSG00000087302.9	RTRAF	152.787	50.7447	84.0159
ENSG00000087303.18	NID2	44.9966	5.89294	8.03479
ENSG00000087338.5	GMCL1	44.9966	12.1133	8.5588
ENSG00000087365.16	SF3B2	150.772	11.7859	48.5582
ENSG00000087448.11	KLHL42	18.4688	0.327385	0.873348
ENSG00000087460.27	GNAS	34.2512	17.0241	16.0696
ENSG00000087470.18	DNM1L	35.5943	8.18464	44.0168
ENSG00000087494.16	PTHLH	0.335796	0	0
ENSG00000087495.17	PHACTR3	150.437	11.1311	3.14404
ENSG00000087502.18	ERGIC2	55.0705	23.2443	8.03479
ENSG00000087510.7	TFAP2C	2.01477	0	0
ENSG00000087586.18	AURKA	1037.61	764.119	999.634
ENSG00000087589.16	CASS4	1.67898	0	0
ENSG00000087842.11	PIR	2.68637	0	0
ENSG00000087884.14	AAMDC	3.35796	0	1.92137
ENSG00000087903.13	RFX2	2.01477	0	0
ENSG00000087995.16	METTL2A	7.05169	0	0
ENSG00000088002.12	SULT2B1	9.4023	0.327385	1.04802
ENSG00000088035.18	ALG6	17.1256	0.654771	5.58942
ENSG00000088038.19	CNOT3	86.6352	75.2988	86.4614
ENSG00000088179.9	PTPN4	13.7676	0	0
ENSG00000088205.13	DDX18	54.7347	27.5004	18.6896
ENSG00000088247.17	KHSRP	195.097	76.6083	127.683
ENSG00000088256.9	GNA11	140.027	27.5004	89.0814
ENSG00000088280.19	ASAP3	8.7307	3.92862	0.34934
ENSG00000088298.13	EDEM2	14.1034	8.51203	19.7376
ENSG00000088305.18	DNMT3B	106.447	44.1971	107.596
ENSG00000088320.4	REM1	0	0	0
ENSG00000088325.16	TPX2	132.303	77.2631	68.6452
ENSG00000088356.6	PDRG1	96.7093	2.61909	32.8378
ENSG00000088367.23	EPB41L1	1.67898	3.27385	0
ENSG00000088387.19	DOCK9	23.8415	4.25602	17.6416
ENSG00000088448.14	ANKRD10	109.134	84.793	67.5971
ENSG00000088451.11	TGDS	5.03694	0	0
ENSG00000088538.13	DOCK3	3.02216	0	0
ENSG00000088543.15	C3orf18	1.34318	0	0
ENSG00000088682.14	COQ9	0.335796	0	0
ENSG00000088726.16	TMEM40	0	0	0
ENSG00000088727.13	KIF9	20.8193	0	0
ENSG00000088766.12	CRLS1	9.7381	0	0.174669
ENSG00000088808.18	PPP1R13B	139.691	2.94647	6.63744
ENSG00000088812.18	ATRN	10.0739	4.91079	2.09603
ENSG00000088826.18	SMOX	24.8489	0	0
ENSG00000088832.18	FKBP1A	59.1001	30.447	42.794
ENSG00000088833.17	NSFL1C	82.9414	0	1.39736
ENSG00000088836.14	SLC4A11	24.8489	0	0
ENSG00000088854.12	C20orf194	22.4983	12.1133	22.3577
ENSG00000088876.13	ZNF343	34.2512	0	0
ENSG00000088881.21	EBF4	0	0	0
ENSG00000088882.8	CPXM1	0	0	0
ENSG00000088888.18	MAVS	2.68637	0	6.98677
ENSG00000088899.15	LZTS3	0	0	0
ENSG00000088926.14	F11	1.67898	0	0
ENSG00000088930.8	XRN2	73.2032	50.09	65.1516
ENSG00000088970.16	KIZ	25.8563	0.327385	4.54139
ENSG00000088986.11	DYNLL1	64.4726	18.0062	18.3403
ENSG00000088992.18	TESC	315.648	27.5004	18.3403
ENSG00000089006.17	SNX5	75.2184	31.1017	48.3835
ENSG00000089009.15	RPL6	1.00739	0	0
ENSG00000089022.14	MAPKAPK5	22.4983	2.61909	3.66805
ENSG00000089041.17	P2RX7	0	0	0
ENSG00000089048.14	ESF1	27.1994	0.654771	4.19206
ENSG00000089050.16	RBBP9	0	0	0
ENSG00000089053.13	ANAPC5	6.71589	0.327385	6.81212
ENSG00000089057.15	SLC23A2	1.00739	0	0
ENSG00000089060.11	SLC8B1	0.335796	0	0
ENSG00000089063.15	TMEM230	8.7307	21.9348	13.4496
ENSG00000089091.16	DZANK1	14.1034	0	0
ENSG00000089094.19	KDM2B	18.4688	0	1.74669
ENSG00000089101.19	CFAP61	7.38749	0	0.524008
ENSG00000089116.4	LHX5	2.68637	0	0
ENSG00000089123.16	TASP1	10.7454	0	5.06541
ENSG00000089154.11	GCN1	51.041	5.89294	33.8859
ENSG00000089157.16	RPLP0	127.602	93.305	93.0987
ENSG00000089159.16	PXN	31.9006	9.82158	17.6416
ENSG00000089163.4	SIRT4	1.00739	0	0
ENSG00000089169.15	RPH3A	30.2216	6.54771	3.84273
ENSG00000089177.19	KIF16B	5.70853	2.2917	0
ENSG00000089195.15	TRMT6	40.9671	9.82158	9.08281
ENSG00000089220.5	PEBP1	98.7238	106.073	29.5192
ENSG00000089225.20	TBX5	66.4878	66.4593	37.0299
ENSG00000089234.16	BRAP	113.163	0	0
ENSG00000089248.7	ERP29	18.133	5.56556	10.1308
ENSG00000089250.19	NOS1	0	0	0
ENSG00000089280.19	FUS	210.88	10.4763	8.90814
ENSG00000089289.16	IGBP1	96.7093	7.20249	7.16145
ENSG00000089327.15	FXYD5	0	0	0
ENSG00000089335.21	ZNF302	13.096	2.2917	2.09603
ENSG00000089351.14	GRAMD1A	44.325	7.20249	0.524008
ENSG00000089486.17	CDIP1	61.1148	2.2917	12.7509
ENSG00000089597.18	GANAB	4.36535	20.9527	9.43215
ENSG00000089639.11	GMIP	0	0	0
ENSG00000089682.16	RBM41	5.03694	0	0
ENSG00000089685.15	BIRC5	64.8085	0.982158	0.174669
ENSG00000089693.11	MLF2	10.0739	0.654771	10.3055
ENSG00000089737.17	DDX24	139.355	0	0
ENSG00000089775.12	ZBTB25	3.02216	0	0
ENSG00000089818.18	NECAP1	18.4688	10.4763	0.524008
ENSG00000089847.12	ANKRD24	23.5057	0.327385	2.2707
ENSG00000089876.12	DHX32	29.8858	0	1.92137
ENSG00000089902.10	RCOR1	97.7169	48.7804	39.3007
ENSG00000089916.18	GPATCH2L	10.4097	2.2917	2.44537
ENSG00000090006.18	LTBP4	25.1847	16.6967	13.7989
ENSG00000090013.11	BLVRB	0	0	0
ENSG00000090020.11	SLC9A1	58.0927	24.2266	33.3619
ENSG00000090054.15	SPTLC1	44.6608	9.82158	20.2616
ENSG00000090060.18	PAPOLA	83.2772	25.8634	65.501
ENSG00000090061.17	CCNK	82.2703	36.6671	22.5324
ENSG00000090097.22	PCBP4	3.69375	0	0
ENSG00000090238.12	YPEL3	32.5722	2.2917	9.08281
ENSG00000090263.16	MRPS33	62.1222	5.23817	4.89075
ENSG00000090266.13	NDUFB2	23.1699	8.51203	13.4496
ENSG00000090273.14	NUDC	157.488	12.7681	8.90814
ENSG00000090316.16	MAEA	132.639	0	4.19206
ENSG00000090339.9	ICAM1	81.9344	14.7324	13.6242
ENSG00000090372.15	STRN4	12.0886	1.96432	8.03479
ENSG00000090382.7	LYZ	0	0	0.174669
ENSG00000090432.7	MUL1	39.2881	9.82158	7.86011
ENSG00000090447.12	TFAP4	342.176	52.3817	52.2262
ENSG00000090470.15	PDCD7	124.244	35.0303	70.3917
ENSG00000090487.11	SPG21	76.2254	105.091	37.3792
ENSG00000090520.11	DNAJB11	51.041	0.327385	1.39736
ENSG00000090530.10	P3H2	2.01477	5.23817	0.524008
ENSG00000090539.15	CHRD	0	0	0
ENSG00000090565.17	RAB11FIP3	10.4097	0.982158	0
ENSG00000090581.10	GNPTG	15.4466	0	1.92137
ENSG00000090612.22	ZNF268	5.37273	0	0.174669
ENSG00000090615.15	GOLGA3	132.303	121.133	85.2387
ENSG00000090621.15	PABPC4	243.116	238.664	183.927
ENSG00000090661.12	CERS4	12.0886	0	0
ENSG00000090674.16	MCOLN1	5.70853	0	0
ENSG00000090686.16	USP48	13.096	0	0.174669
ENSG00000090776.6	EFNB1	12.0886	0	0
ENSG00000090857.14	PDPR	25.8563	2.94647	15.1962
ENSG00000090861.17	AARS1	48.0188	0	0
ENSG00000090863.12	GLG1	52.3841	1.63693	1.39736
ENSG00000090889.12	KIF4A	85.6277	56.9651	132.749
ENSG00000090905.19	TNRC6A	100.067	104.763	54.1476
ENSG00000090924.15	PLEKHG2	0	0	0
ENSG00000090932.11	DLL3	58.4285	1.30954	1.04802
ENSG00000090971.5	NAT14	17.4614	5.56556	9.60683
ENSG00000090975.13	PITPNM2	0	0	0
ENSG00000090989.18	EXOC1	7.72329	32.4113	2.79471
ENSG00000091009.8	RBM27	30.8932	1.63693	3.84273
ENSG00000091039.17	OSBPL8	34.587	7.20249	13.9736
ENSG00000091073.19	DTX2	125.923	84.1382	91.5269
ENSG00000091106.19	NLRC4	0	0	0
ENSG00000091127.14	PUS7	33.2438	0	2.96939
ENSG00000091128.13	LAMB4	6.38009	0.327385	0
ENSG00000091129.21	NRCAM	13.7676	0	0.174669
ENSG00000091136.15	LAMB1	173.606	86.4298	91.0028
ENSG00000091137.14	SLC26A4	0	0	0
ENSG00000091140.14	DLD	32.908	9.4942	27.2484
ENSG00000091157.14	WDR7	50.0336	4.58341	14.6722
ENSG00000091164.13	TXNL1	68.1665	1.63693	11.1788
ENSG00000091181.20	IL5RA	5.37273	0.654771	0
ENSG00000091262.16	ABCC6	75.2184	7.20249	20.087
ENSG00000091317.8	CMTM6	46.6756	14.7324	42.9687
ENSG00000091409.15	ITGA6	11.417	1.63693	1.22269
ENSG00000091428.18	RAPGEF4	0	0	0
ENSG00000091436.17	MAP3K20	14.1034	5.89294	4.36674
ENSG00000091483.7	FH	149.429	13.4228	12.5762
ENSG00000091513.16	TF	0.335796	0	0
ENSG00000091527.16	CDV3	56.0779	20.9527	62.357
ENSG00000091536.19	MYO15A	10.4097	0	0
ENSG00000091542.9	ALKBH5	603.089	227.86	307.768
ENSG00000091583.11	APOH	1.00739	0	0
ENSG00000091592.16	NLRP1	16.454	0	2.2707
ENSG00000091622.16	PITPNM3	0.335796	0	0
ENSG00000091640.8	SPAG7	34.2512	14.405	9.43215
ENSG00000091651.9	ORC6	75.8901	28.4827	46.1127
ENSG00000091656.19	ZFHX4	0	0	0
ENSG00000091704.10	CPA1	7.38749	6.22032	1.22269
ENSG00000091732.17	ZC3HC1	84.2848	83.4835	67.0731
ENSG00000091831.24	ESR1	2.01477	0	0
ENSG00000091844.8	RGS17	0	0	0
ENSG00000091947.10	TMEM101	8.7307	1.30954	6.28811
ENSG00000091972.18	CD200	0	0	0
ENSG00000091986.16	CCDC80	0	0	0
ENSG00000092010.15	PSME1	15.1108	48.7804	23.9297
ENSG00000092020.10	PPP2R3C	54.3989	0	5.41476
ENSG00000092036.18	HAUS4	1.00739	0	0
ENSG00000092054.13	MYH7	3.69375	0	0
ENSG00000092068.20	SLC7A8	129.281	136.847	159.124
ENSG00000092094.11	OSGEP	0	0	0
ENSG00000092096.18	SLC22A17	0	0	0
ENSG00000092098.17	RNF31	0	0	0
ENSG00000092108.22	SCFD1	98.388	19.9705	20.087
ENSG00000092140.16	G2E3	3.35796	2.61909	0
ENSG00000092148.13	HECTD1	21.8267	2.2917	15.3709
ENSG00000092199.18	HNRNPC	368.032	65.8046	127.858
ENSG00000092200.12	RPGRIP1	0.335796	0	0
ENSG00000092201.10	SUPT16H	11.417	0	0.174669
ENSG00000092203.15	TOX4	82.9414	4.58341	29.6939
ENSG00000092208.17	GEMIN2	89.9933	1.96432	3.31872
ENSG00000092330.18	TINF2	117.193	21.9348	1.74669
ENSG00000092345.14	DAZL	74.5467	23.2443	85.4134
ENSG00000092377.15	TBL1Y	0	0	0
ENSG00000092421.17	SEMA6A	0	0	0
ENSG00000092439.16	TRPM7	20.1477	36.6671	41.0472
ENSG00000092445.12	TYRO3	1.67898	0.654771	0
ENSG00000092470.12	WDR76	97.0451	29.4647	38.4273
ENSG00000092529.25	CAPN3	2.35057	0	0.34934
ENSG00000092531.10	SNAP23	58.0927	48.7804	27.5977
ENSG00000092621.13	PHGDH	0	0	0
ENSG00000092758.18	COL9A3	35.9301	0	0
ENSG00000092820.18	EZR	819.344	425.929	243.315
ENSG00000092841.19	MYL6	7.72329	1.30954	2.79471
ENSG00000092847.13	AGO1	7.72329	0	1.57203
ENSG00000092853.14	CLSPN	62.1222	83.156	43.6674
ENSG00000092871.17	RFFL	26.8637	21.28	18.6896
ENSG00000092929.12	UNC13D	54.0631	0	0.174669
ENSG00000092931.11	MFSD11	10.0739	0	1.74669
ENSG00000092964.18	DPYSL2	9.0665	0	0.524008
ENSG00000092969.12	TGFB2	0	0	0
ENSG00000092978.11	GPATCH2	6.04433	12.7681	10.8295
ENSG00000093000.19	NUP50	111.484	50.09	29.8685
ENSG00000093009.11	CDC45	112.492	50.7447	96.5923
ENSG00000093010.15	COMT	0	0	0
ENSG00000093144.19	ECHDC1	10.7454	1.63693	1.74669
ENSG00000093167.18	LRRFIP2	91.0008	2.94647	11.1788
ENSG00000093183.14	SEC22C	32.2364	76.9356	22.707
ENSG00000093217.11	XYLB	1.34318	0	0
ENSG00000094631.21	HDAC6	2.35057	0	0
ENSG00000094755.17	GABRP	4.36535	0	1.22269
ENSG00000094804.12	CDC6	59.7717	0.982158	10.8295
ENSG00000094841.14	UPRT	7.72329	0.654771	3.84273
ENSG00000094880.11	CDC23	5.03694	0.982158	1.39736
ENSG00000094914.14	AAAS	49.6978	27.8279	12.4015
ENSG00000094916.16	CBX5	28.2068	4.91079	9.25747
ENSG00000094975.14	SUCO	69.1741	35.6851	56.5929
ENSG00000095002.15	MSH2	113.835	160.092	172.573
ENSG00000095015.6	MAP3K1	0	0	0
ENSG00000095066.12	HOOK2	10.0739	0.327385	13.1002
ENSG00000095139.14	ARCN1	51.041	58.2746	48.9075
ENSG00000095203.14	EPB41L4B	44.325	46.8161	11.8775
ENSG00000095209.12	TMEM38B	4.02955	1.96432	11.5282
ENSG00000095261.14	PSMD5	6.04433	1.96432	19.9123
ENSG00000095303.17	PTGS1	0.671589	0	0
ENSG00000095319.14	NUP188	30.2216	64.495	1.04802
ENSG00000095321.17	CRAT	10.7454	0.327385	0
ENSG00000095380.11	NANS	11.7528	2.61909	0
ENSG00000095383.20	TBC1D2	30.5574	0	0
ENSG00000095397.16	WHRN	67.4948	8.83941	52.0515
ENSG00000095464.10	PDE6C	86.6352	0	0.524008
ENSG00000095485.18	CWF19L1	20.1477	0	22.0084
ENSG00000095539.15	SEMA4G	3.02216	0	0
ENSG00000095564.14	BTAF1	2.35057	0	0.174669
ENSG00000095574.12	IKZF5	8.0591	5.56556	1.92137
ENSG00000095585.17	BLNK	4.36535	1.63693	1.04802
ENSG00000095587.9	TLL2	0	0	0
ENSG00000095596.12	CYP26A1	0	0	0
ENSG00000095627.9	TDRD1	37.2733	2.2917	10.3055
ENSG00000095637.22	SORBS1	22.1625	0.982158	10.3055
ENSG00000095713.14	CRTAC1	1.00739	0	4.36674
ENSG00000095739.11	BAMBI	15.1108	0	0
ENSG00000095752.7	IL11	0	0	0
ENSG00000095787.23	WAC	99.0597	35.3576	102.007
ENSG00000095794.19	CREM	18.133	3.60124	1.39736
ENSG00000095906.17	NUBP2	38.6165	0	0.524008
ENSG00000095951.17	HIVEP1	58.0927	0	9.95616
ENSG00000095981.11	KCNK16	21.8267	0	0
ENSG00000096060.15	FKBP5	5.37273	0	0.174669
ENSG00000096063.16	SRPK1	101.746	46.4888	20.4363
ENSG00000096070.19	BRPF3	38.9523	0.982158	0
ENSG00000096080.12	MRPS18A	72.868	0	6.28811
ENSG00000096092.6	TMEM14A	109.134	36.9946	20.611
ENSG00000096093.16	EFHC1	0	0	0.873348
ENSG00000096384.20	HSP90AB1	495.299	158.455	155.281
ENSG00000096395.11	MLN	0	0	0
ENSG00000096401.8	CDC5L	105.44	0.982158	32.1391
ENSG00000096433.11	ITPR3	47.683	18.0062	48.5582
ENSG00000096654.15	ZNF184	7.38749	0.654771	4.36674
ENSG00000096696.14	DSP	0	0	0
ENSG00000096717.12	SIRT1	9.0665	0	12.4015
ENSG00000096746.17	HNRNPH3	47.683	10.8037	30.9164
ENSG00000096872.17	IFT74	5.37273	8.83941	20.087
ENSG00000096968.14	JAK2	8.3949	5.23817	0.174669
ENSG00000097007.19	ABL1	73.8749	40.2685	76.6799
ENSG00000097021.20	ACOT7	108.126	0	2.96939
ENSG00000097033.14	SH3GLB1	202.821	57.6199	98.6882
ENSG00000097046.13	CDC7	73.2032	42.5602	33.0125
ENSG00000097096.9	SYDE2	0	0	0
ENSG00000099139.14	PCSK5	72.5321	15.7145	30.0432
ENSG00000099194.6	SCD	0	0	0
ENSG00000099203.7	TMED1	29.8858	1.96432	0
ENSG00000099204.20	ABLIM1	0	2.61909	0.698677
ENSG00000099219.14	ERMP1	22.1625	35.0303	14.8469
ENSG00000099246.17	RAB18	40.6313	5.89294	11.8775
ENSG00000099256.19	PRTFDC1	0	0	0
ENSG00000099282.10	TSPAN15	22.1625	11.1311	6.98677
ENSG00000099290.17	WASHC2A	31.5648	0.654771	1.57203
ENSG00000099308.10	MAST3	7.38749	0	0
ENSG00000099326.9	MZF1	0	0	0
ENSG00000099330.9	OCEL1	19.8119	0	0.524008
ENSG00000099331.13	MYO9B	23.1699	7.20249	0
ENSG00000099337.5	KCNK6	0	0	0
ENSG00000099338.23	CATSPERG	3.35796	3.27385	0
ENSG00000099341.11	PSMD8	36.9375	1.96432	3.31872
ENSG00000099364.18	FBXL19	0.671589	0	0
ENSG00000099365.11	STX1B	0	0	0
ENSG00000099381.18	SETD1A	16.1182	1.30954	35.6324
ENSG00000099385.12	BCL7C	0	0	0
ENSG00000099399.6	MAGEB2	0	0	0
ENSG00000099617.4	EFNA2	0	0	0
ENSG00000099622.14	CIRBP	128.946	10.8037	6.46276
ENSG00000099624.8	ATP5F1D	14.775	6.22032	5.06541
ENSG00000099625.13	CBARP	1.34318	0	0
ENSG00000099715.14	PCDH11Y	0	0.982158	0.698677
ENSG00000099769.6	IGFALS	6.38009	0	0
ENSG00000099783.12	HNRNPM	55.0705	71.0427	30.5673
ENSG00000099785.10	MARCHF2	16.1182	0	0
ENSG00000099795.7	NDUFB7	77.5688	7.52988	3.84273
ENSG00000099797.15	TECR	13.096	0	7.86011
ENSG00000099800.8	TIMM13	14.1034	3.27385	2.79471
ENSG00000099804.9	CDC34	54.7347	6.22032	4.89075
ENSG00000099810.21	MTAP	8.7307	2.2917	3.14404
ENSG00000099812.9	MISP	0.335796	0	0
ENSG00000099814.16	CEP170B	20.4835	9.1668	23.5804
ENSG00000099817.12	POLR2E	105.104	0	0.698677
ENSG00000099821.14	POLRMT	6.71589	0	0
ENSG00000099822.3	HCN2	3.35796	0.327385	0.174669
ENSG00000099840.14	IZUMO4	0.671589	0	0
ENSG00000099849.15	RASSF7	16.7898	0	0.34934
ENSG00000099860.9	GADD45B	3.35796	1.30954	0.174669
ENSG00000099864.18	PALM	1.00739	0	0
ENSG00000099866.15	MADCAM1	0	0	0
ENSG00000099875.15	MKNK2	143.721	186.282	223.228
ENSG00000099889.14	ARVCF	0.671589	0	0
ENSG00000099899.15	TRMT2A	16.7898	0	0
ENSG00000099901.17	RANBP1	262.928	29.1374	24.1044
ENSG00000099904.16	ZDHHC8	29.8858	31.7565	26.899
ENSG00000099910.17	KLHL22	0.335796	0	0
ENSG00000099917.17	MED15	245.803	112.621	251
ENSG00000099940.12	SNAP29	207.522	0	4.01741
ENSG00000099942.13	CRKL	185.359	92.9775	116.854
ENSG00000099949.21	LZTR1	0	0	0
ENSG00000099953.10	MMP11	5.03694	5.23817	12.5762
ENSG00000099954.18	CECR2	10.7454	3.92862	3.84273
ENSG00000099956.20	SMARCB1	321.021	80.2094	75.2825
ENSG00000099957.16	P2RX6	0	0	0
ENSG00000099958.15	DERL3	157.152	7.85726	8.90814
ENSG00000099960.13	SLC7A4	0	0	0
ENSG00000099968.18	BCL2L13	99.7314	34.0481	35.1087
ENSG00000099974.8	DDTL	0	0	0
ENSG00000099977.14	DDT	0	0	0
ENSG00000099991.18	CABIN1	7.05169	9.82158	3.66805
ENSG00000099992.16	TBC1D10A	16.454	1.30954	1.57203
ENSG00000099994.11	SUSD2	0	0	0
ENSG00000099995.19	SF3A1	115.514	12.7681	26.5497
ENSG00000099999.15	RNF215	0	0	0
ENSG00000100003.18	SEC14L2	1.00739	0	0
ENSG00000100014.20	SPECC1L	31.5648	0.654771	4.19206
ENSG00000100023.19	PPIL2	66.152	9.82158	56.7676
ENSG00000100024.15	UPB1	53.7273	0	1.22269
ENSG00000100027.17	YPEL1	83.949	13.7502	15.7203
ENSG00000100028.12	SNRPD3	9.7381	0.327385	1.92137
ENSG00000100029.18	PES1	60.1075	0.654771	1.74669
ENSG00000100030.15	MAPK1	16.1182	6.54771	5.24008
ENSG00000100033.16	PRODH	0	0	0
ENSG00000100034.14	PPM1F	40.2955	0.654771	3.14404
ENSG00000100036.13	SLC35E4	1.67898	0	0
ENSG00000100038.20	TOP3B	18.133	0	0
ENSG00000100053.10	CRYBB3	9.7381	0	0
ENSG00000100056.12	ESS2	79.9192	0	1.39736
ENSG00000100060.18	MFNG	0.671589	0	0
ENSG00000100065.15	CARD10	5.03694	0	0
ENSG00000100075.10	SLC25A1	23.1699	0	5.58942
ENSG00000100077.15	GRK3	9.0665	3.27385	0.34934
ENSG00000100078.4	PLA2G3	0	0	0
ENSG00000100079.7	LGALS2	0	0	0
ENSG00000100083.19	GGA1	18.4688	4.25602	0
ENSG00000100084.14	HIRA	9.4023	2.2917	0.524008
ENSG00000100092.24	SH3BP1	11.7528	9.1668	0.873348
ENSG00000100097.12	LGALS1	101.074	42.8875	39.126
ENSG00000100099.21	HPS4	35.5943	0	0.34934
ENSG00000100100.13	PIK3IP1	0	0	0.698677
ENSG00000100104.13	SRRD	49.362	1.30954	0
ENSG00000100105.18	PATZ1	14.4392	0	0.174669
ENSG00000100106.22	TRIOBP	43.9892	56.6378	49.7809
ENSG00000100109.17	TFIP11	131.296	0	0
ENSG00000100116.17	GCAT	149.093	0	0
ENSG00000100122.7	CRYBB1	0	0	0
ENSG00000100124.15	ANKRD54	5.37273	0	2.2707
ENSG00000100129.18	EIF3L	0	0	0
ENSG00000100138.15	SNU13	66.8231	2.94647	1.39736
ENSG00000100139.13	MICALL1	7.38749	0	0
ENSG00000100142.16	POLR2F	55.0705	18.0062	14.1482
ENSG00000100147.14	CCDC134	0	0	0
ENSG00000100150.20	DEPDC5	1.00739	0	0
ENSG00000100151.16	PICK1	14.775	0	0
ENSG00000100154.14	TTC28	27.5352	4.25602	19.9123
ENSG00000100156.10	SLC16A8	0.671589	0	0
ENSG00000100162.15	CENPM	35.5943	0	0
ENSG00000100167.20	SEPTIN3	1.34318	0	0
ENSG00000100196.11	KDELR3	0	0	0
ENSG00000100201.23	DDX17	32.2364	3.92862	63.9291
ENSG00000100206.10	DMC1	3.35796	0	0.34934
ENSG00000100207.20	TCF20	116.521	65.8046	29.8685
ENSG00000100209.11	HSCB	15.4466	0	0
ENSG00000100211.10	CBY1	122.23	13.7502	44.7155
ENSG00000100216.6	TOMM22	27.871	0.327385	3.66805
ENSG00000100218.12	RSPH14	7.72329	0	0
ENSG00000100219.16	XBP1	17.4614	0	15.5456
ENSG00000100220.12	RTCB	110.812	1.96432	5.24008
ENSG00000100221.10	JOSD1	13.7676	1.63693	0.34934
ENSG00000100225.18	FBXO7	85.6277	40.2685	10.1308
ENSG00000100226.16	GTPBP1	13.4318	0	3.4934
ENSG00000100227.18	POLDIP3	70.8528	21.9348	26.0259
ENSG00000100228.12	RAB36	38.9523	16.0419	27.7724
ENSG00000100234.12	TIMP3	0	0	0
ENSG00000100239.16	PPP6R2	32.5722	0.327385	2.2707
ENSG00000100241.21	SBF1	29.8858	0	0.698677
ENSG00000100242.15	SUN2	0	0	0
ENSG00000100243.21	CYB5R3	11.0812	1.30954	2.2707
ENSG00000100246.13	DNAL4	42.3103	18.0062	11.3535
ENSG00000100249.4	C22orf31	0	0	0
ENSG00000100253.13	MIOX	0.335796	0	8.20947
ENSG00000100258.18	LMF2	30.8932	0	0.698677
ENSG00000100263.14	RHBDD3	3.69375	0	0
ENSG00000100266.19	PACSIN2	90.3291	4.25602	15.1962
ENSG00000100271.17	TTLL1	5.37273	4.25602	1.39736
ENSG00000100276.10	RASL10A	14.775	0	4.36674
ENSG00000100280.16	AP1B1	10.0739	4.58341	4.01741
ENSG00000100281.14	HMGXB4	42.3103	15.3871	17.2923
ENSG00000100284.21	TOM1	13.096	0.982158	0.873348
ENSG00000100285.10	NEFH	177.972	0	0.174669
ENSG00000100288.20	CHKB	0.335796	0	0
ENSG00000100290.3	BIK	3.35796	0	0
ENSG00000100292.18	HMOX1	3.69375	0	2.62003
ENSG00000100294.13	MCAT	39.2881	0	0
ENSG00000100296.14	THOC5	11.0812	0	0
ENSG00000100297.16	MCM5	376.763	0	2.96939
ENSG00000100299.18	ARSA	1.00739	0	0
ENSG00000100300.18	TSPO	4.36535	0	0
ENSG00000100304.13	TTLL12	105.776	2.2917	0
ENSG00000100307.13	CBX7	0	0	0
ENSG00000100312.11	ACR	0	0.327385	0
ENSG00000100316.16	RPL3	129.281	136.192	131.701
ENSG00000100319.13	ZMAT5	75.5543	0	0
ENSG00000100320.23	RBFOX2	83.2772	3.27385	18.6896
ENSG00000100321.15	SYNGR1	0	0	0
ENSG00000100324.14	TAB1	50.3694	20.298	36.8552
ENSG00000100325.15	ASCC2	185.695	2.94647	1.57203
ENSG00000100330.16	MTMR3	745.133	336.225	590.906
ENSG00000100335.15	MIEF1	16.7898	0	2.09603
ENSG00000100344.11	PNPLA3	0	0	0
ENSG00000100345.22	MYH9	18.4688	0	9.78148
ENSG00000100346.18	CACNA1I	2.01477	0	0
ENSG00000100347.15	SAMM50	43.6535	6.87511	8.20947
ENSG00000100348.10	TXN2	236.736	2.2917	0
ENSG00000100350.15	FOXRED2	4.70114	0	0
ENSG00000100351.17	GRAP2	1.67898	0	0.34934
ENSG00000100353.18	EIF3D	29.2142	0.654771	1.22269
ENSG00000100354.21	TNRC6B	148.422	15.3871	14.1482
ENSG00000100359.21	SGSM3	0	0	0
ENSG00000100360.15	IFT27	13.4318	1.30954	3.66805
ENSG00000100364.19	KIAA0930	38.2807	19.6432	7.51078
[truncated: 13,241 more rows]
