# Supplementary material for: Maternal mRNA deadenylation is defective in in vitro matured mouse and human oocytes
Source: Nat Commun. 2024 Jul 2;15:5550. doi: 10.1038/s41467-024-49695-y (PMC11219934; doi:10.1038/s41467-024-49695-y)
Supplement: Supplementary file 5 — Supplementary Data 3 [file 41467_2024_49695_MOESM5_ESM.xlsx]

## Sheet: Barcodes for PAIso-seq
Accession Number	Run Title	sample	Sequencing platform (Sequel or Squel II)	library constuction method	TSO_oligo (from 5' to 3')	replicates	Barcodes	3' -end extension template oligos (from 5' to 3')	Number of extracted ccs reads	Number of ccs reads mapped to genome
HRA003115	human_GV_hmix1	human GV oocytes	Sequel I +II	PAIso-seq	5'-AAGCAGTGGTATCAACGCAGAGTACATrGrG+G-3´	GV-1	PAT end-extend(2dU-BC1)	5'-AAGCAGTGGTATCAACGCAGAGTAC TCAGACGATGCGTCAT dUTTTTTTTTdUTTTTTTTT-3´	220176	216679
			Sequel I +II	PAIso-seq		GV-2	PAT end-extend(2dU-BC2)	5'-AAGCAGTGGTATCAACGCAGAGTAC CTATACATGACTCTGC dUTTTTTTTTdUTTTTTTTT-3´	470935	468494
			Sequel I +II	PAIso-seq		GV-3	PAT end-extend(2dU-BC3)	5'-AAGCAGTGGTATCAACGCAGAGTAC TACTAGAGTAGCACTC dUTTTTTTTTdUTTTTTTTT-3´	730791	727212
			Sequel I +II	PAIso-seq		GV-4	PAT end-extend(2dU-BC4)	5'-AAGCAGTGGTATCAACGCAGAGTAC TGTGTATCAGTACATG dUTTTTTTTTdUTTTTTTTT-3´	214785	208872
			Sequel I +II	PAIso-seq		GV-5	PAT end-extend(2dU-BC5)	5'-AAGCAGTGGTATCAACGCAGAGTAC GATCTCTACTATATGC dUTTTTTTTTdUTTTTTTTT-3´	248571	244646
	human_GV_hmix4		Sequel I	PAIso-seq	5'-AAGCAGTGGTATCAACGCAGAGTACATrGrG+G-3´	GV-6	PAT end-extend(2dU-BC1)	5'-AAGCAGTGGTATCAACGCAGAGTAC TCAGACGATGCGTCAT dUTTTTTTTTdUTTTTTTTT-3´	117262	116891
			Sequel I	PAIso-seq		GV-7	PAT end-extend(2dU-BC2)	5'-AAGCAGTGGTATCAACGCAGAGTAC CTATACATGACTCTGC dUTTTTTTTTdUTTTTTTTT-3´	47426	46976
			Sequel I	PAIso-seq		GV-8	PAT end-extend(2dU-BC3)	5'-AAGCAGTGGTATCAACGCAGAGTAC TACTAGAGTAGCACTC dUTTTTTTTTdUTTTTTTTT-3´	79854	79525
			Sequel I	PAIso-seq		GV-9	PAT end-extend(2dU-BC4)	5'-AAGCAGTGGTATCAACGCAGAGTAC TGTGTATCAGTACATG dUTTTTTTTTdUTTTTTTTT-3´	31901	31484
	human_In_vivo_MII	human in vivo MII oocytes	Sequel II	PAIso-seq	5'-iCiGiCAAGCAGTGGTATCAACGCAGAGTACATrGrGrG/NH2-C3-3´	In vivo MII-1	PAT end-extend(2dU-BC3)	5'-AAGCAGTGGTATCAACGCAGAGTAC TACTAGAGTAGCACTC dUTTTTTTTTdUTTTTTTTT-3´	354873	336075
			Sequel II	PAIso-seq		In vivo MII-2	PAT end-extend(2dU-BC10)	5'-AAGCAGTGGTATCAACGCAGAGTAC CGCGCTCAGCTGATCG dUTTTTTTTTdUTTTTTTTT-3´	252528	235477
			Sequel II	PAIso-seq		In vivo MII-3	PAT end-extend(2dU-BC11)	5'-AAGCAGTGGTATCAACGCAGAGTAC GCGCACGCACTACAGA dUTTTTTTTTdUTTTTTTTT-3´	275978	262780
	human_In_vitro_MII	human in vitro MII oocytes	Sequel II	PAIso-seq	5'-iCiGiCAAGCAGTGGTATCAACGCAGAGTACATrGrGrG/NH2-C3-3´	In vitro MII-1	PAT end-extend(2dU-BC4)	5'-AAGCAGTGGTATCAACGCAGAGTAC TGTGTATCAGTACATG dUTTTTTTTTdUTTTTTTTT-3´	607316	579277
			Sequel II	PAIso-seq		In vitro MII-2	PAT end-extend(2dU-BC5)	5'-AAGCAGTGGTATCAACGCAGAGTAC GATCTCTACTATATGC dUTTTTTTTTdUTTTTTTTT-3´	383146	367368
			Sequel II	PAIso-seq		In vitro MII-3	PAT end-extend(2dU-BC8)	5'-AAGCAGTGGTATCAACGCAGAGTAC CTGCGTGCTCTACGAC dUTTTTTTTTdUTTTTTTTT-3´	461625	443727
			Sequel II	PAIso-seq		In vitro MII-4	PAT end-extend(2dU-BC9)	5'-AAGCAGTGGTATCAACGCAGAGTAC GCGCGATACGATGACT dUTTTTTTTTdUTTTTTTTT-3´	545353	520814
CRA008251	mouse_GV	mouse GV oocytes	Sequel II	PAIso-seq	5'-iCiGiCAAGCAGTGGTATCAACGCAGAGTACATrGrGrG/NH2-C3-3´	Rep1	PAT end-extend(2dU-BC1)	5'-AAGCAGTGGTATCAACGCAGAGTAC TCAGACGATGCGTCAT dUTTTTTTTTdUTTTTTTTT-3´	838598	810371
			Sequel II	PAIso-seq		Rep2	PAT end-extend(2dU-BC2)	5'-AAGCAGTGGTATCAACGCAGAGTAC CTATACATGACTCTGC dUTTTTTTTTdUTTTTTTTT-3´	878775	846153
			Sequel II	PAIso-seq		Rep3	PAT end-extend(2dU-BC3)	5'-AAGCAGTGGTATCAACGCAGAGTAC TACTAGAGTAGCACTC dUTTTTTTTTdUTTTTTTTT-3´	1081398	1042084
			Sequel II	PAIso-seq		Rep4	PAT end-extend(2dU-BC4)	5'-AAGCAGTGGTATCAACGCAGAGTAC TGTGTATCAGTACATG dUTTTTTTTTdUTTTTTTTT-3´	1601947	1559732
	mouse_In_vivo_MII	mouse in vivo MII oocytes	Sequel II	PAIso-seq	5'-iCiGiCAAGCAGTGGTATCAACGCAGAGTACATrGrGrG/NH2-C3-3´	Rep1	PAT end-extend(2dU-BC13)	5'-AAGCAGTGGTATCAACGCAGAGTAC CGTCTATATACGTATA dUTTTTTTTTdUTTTTTTTT-3´	1014723	847219
			Sequel II	PAIso-seq		Rep2	PAT end-extend(2dU-BC14)	5'-AAGCAGTGGTATCAACGCAGAGTAC ATAGAGACTCAGAGCT dUTTTTTTTTdUTTTTTTTT-3´	962844	818266
			Sequel II	PAIso-seq		Rep3	PAT end-extend(2dU-BC15)	5'-AAGCAGTGGTATCAACGCAGAGTAC TAGATGCGAGAGTAGA dUTTTTTTTTdUTTTTTTTT-3´	788482	681038
			Sequel II	PAIso-seq		Rep4	PAT end-extend(2dU-BC16)	5'-AAGCAGTGGTATCAACGCAGAGTAC TGCTCTCGTGTACTGT dUTTTTTTTTdUTTTTTTTT-3´	784115	664717
	mouse_In_vitro_MII	mouse in vitro MII oocytes	Sequel II	PAIso-seq	5'-iCiGiCAAGCAGTGGTATCAACGCAGAGTACATrGrGrG/NH2-C3-3´	Rep1	PAT end-extend(2dU-BC1)	5'-AAGCAGTGGTATCAACGCAGAGTAC TCAGACGATGCGTCAT dUTTTTTTTTdUTTTTTTTT-3´	783562	738192
			Sequel II	PAIso-seq		Rep2	PAT end-extend(2dU-BC2)	5'-AAGCAGTGGTATCAACGCAGAGTAC CTATACATGACTCTGC dUTTTTTTTTdUTTTTTTTT-3´	598377	555584
			Sequel II	PAIso-seq		Rep3	PAT end-extend(2dU-BC3)	5'-AAGCAGTGGTATCAACGCAGAGTAC TACTAGAGTAGCACTC dUTTTTTTTTdUTTTTTTTT-3´	681334	629178
			Sequel II	PAIso-seq		Rep4	PAT end-extend(2dU-BC4)	5'-AAGCAGTGGTATCAACGCAGAGTAC TGTGTATCAGTACATG dUTTTTTTTTdUTTTTTTTT-3´	1096770	1034022

## Sheet: RT & PCR primers for PAIso-seq
Oligonucleotide name	Sequence (5′ to 3′)	Application
RT primer	AAGCAGTGGTATCAACGCAGAGTAC	PAIso-seq library construction
PCR-F/R primers	AAGCAGTGGTATCAACGCAGAG	PAIso-seq library construction
