# Supplementary material for: Maternal mRNA deadenylation is defective in in vitro matured mouse and human oocytes
Source: Nat Commun. 2024 Jul 2;15:5550. doi: 10.1038/s41467-024-49695-y (PMC11219934; doi:10.1038/s41467-024-49695-y)
Supplement: Supplementary file 7 — Source Data [file 41467_2024_49695_MOESM7_ESM.xlsx]

## Sheet: Fig. 1b
GeneID	GeneName	GV rep1	GV rep2	In vivo MII rep1	In vivo MII rep2	In vitro MII rep1	In vitro MII rep2
ENSMUSG00000000001.4	Gnai3	617.394	564.748	85.9257	95.4374	275.162	263.357
ENSMUSG00000000028.15	Cdc45	673.79	658.273	71.2218	90.3338	144.044	140.513
ENSMUSG00000000037.17	Scml2	602.553	658.273	67.5458	71.9608	72.9455	64.7875
ENSMUSG00000000056.7	Narf	169.19	115.108	8.27092	22.9662	34.1644	36.1801
ENSMUSG00000000078.7	Klf6	14.8412	7.19424	1.83798	0.51036	0	5.04838
ENSMUSG00000000085.16	Scmh1	433.363	370.504	94.6561	121.976	145.891	152.293
ENSMUSG00000000088.7	Cox5a	555.061	485.612	51.4635	45.4221	36.9344	38.7042
ENSMUSG00000000094.12	Tbx4	255.269	230.216	37.6786	36.2356	27.7008	48.801
ENSMUSG00000000126.11	Wnt9a	5.93648	7.19424	0	0.51036	1.84672	0
ENSMUSG00000000127.15	Fer	270.11	280.576	26.1912	21.4351	33.241	39.5456
ENSMUSG00000000131.15	Xpo6	189.967	89.9281	40.4356	28.5802	51.7082	54.6908
ENSMUSG00000000134.17	Tfe3	1294.15	1165.47	63.8699	65.8365	65.5586	71.5187
ENSMUSG00000000142.15	Axin2	1751.26	1769.78	170.013	192.916	218.837	224.653
ENSMUSG00000000148.17	Brat1	41.5554	39.5683	0.459495	0.51036	0	2.52419
ENSMUSG00000000149.10	Gna12	311.665	435.252	97.413	125.038	273.315	257.467
ENSMUSG00000000154.16	Slc22a18	8.90472	3.59712	0	0	0	0
ENSMUSG00000000167.14	Pih1d2	26.7142	7.19424	0	0	0	0
ENSMUSG00000000168.9	Dlat	385.871	323.741	30.7862	23.9869	53.5549	87.5053
ENSMUSG00000000171.5	Sdhd	373.998	287.77	0.918991	1.53108	4.61681	1.68279
ENSMUSG00000000183.6	Fgf6	0	3.59712	0	0.51036	0	0
ENSMUSG00000000184.12	Ccnd2	106.857	75.5396	0.459495	0	5.54017	0
ENSMUSG00000000194.13	Gpr107	172.158	176.259	3.21647	4.59324	6.46353	8.41397
ENSMUSG00000000197.8	Nalcn	8.90472	0	0.459495	0	0.923361	0.841397
ENSMUSG00000000202.9	Btbd17	0	3.59712	0	0	0	0
ENSMUSG00000000214.11	Th	436.331	442.446	32.6242	27.5595	32.3176	55.5322
ENSMUSG00000000215.11	Ins2	2.96824	0	0.918991	0	0	0
ENSMUSG00000000247.11	Lhx2	97.9519	93.5252	0.918991	1.02072	5.54017	5.04838
ENSMUSG00000000248.16	Clec2g	2.96824	0	0	0	0	0
ENSMUSG00000000253.13	Gmpr	430.395	356.115	1.37849	4.08288	10.157	5.88978
ENSMUSG00000000275.16	Trim25	8.90472	3.59712	0	1.02072	0	0
ENSMUSG00000000276.11	Dgke	97.9519	64.7482	15.1634	17.8626	16.6205	24.4005
ENSMUSG00000000278.10	Scpep1	1065.6	1071.94	109.819	104.114	132.041	158.183
ENSMUSG00000000282.12	Mnt	59.3648	104.317	5.05445	4.59324	4.61681	4.20698
ENSMUSG00000000290.13	Itgb2	2.96824	3.59712	0.459495	0	0	0
ENSMUSG00000000295.13	Hddc2	29.6824	50.3597	0	0	0.923361	0
ENSMUSG00000000296.8	Tpd52l1	14.8412	28.777	5.05445	3.57252	4.61681	4.20698
ENSMUSG00000000301.16	Pemt	5.93648	14.3885	1.37849	1.02072	3.69344	0.841397
ENSMUSG00000000303.12	Cdh1	2151.97	2028.78	353.812	446.055	511.542	600.757
ENSMUSG00000000305.12	Cdh4	109.825	107.914	15.6228	28.0698	30.4709	25.2419
ENSMUSG00000000317.11	Bcl6b	0	3.59712	0.459495	0	0	0
ENSMUSG00000000318.16	Clec10a	178.094	136.691	5.51395	7.6554	8.31025	3.36559
ENSMUSG00000000320.10	Alox12	80.1425	79.1367	2.75697	1.02072	3.69344	4.20698
ENSMUSG00000000325.16	Arvcf	68.2695	14.3885	1.37849	0	1.84672	2.52419
ENSMUSG00000000326.13	Comt	23.7459	3.59712	0.459495	0.51036	0	0
ENSMUSG00000000339.14	Rtca	261.205	241.007	22.5153	22.4559	23.084	33.6559
ENSMUSG00000000340.10	Dbt	492.728	442.446	24.3533	15.3108	30.4709	39.5456
ENSMUSG00000000346.9	Dazap2	911.25	816.547	48.247	69.9194	112.65	137.989
ENSMUSG00000000355.13	Mcts1	35.6189	25.1799	0.459495	0	0	0.841397
ENSMUSG00000000365.9	Rnf17	430.395	449.64	24.3533	46.4428	85.8726	99.2848
ENSMUSG00000000374.8	Trappc10	391.808	377.698	45.0306	77.5748	115.42	158.183
ENSMUSG00000000378.15	Ccm2	56.3966	32.3741	0.918991	2.04144	20.3139	16.8279
ENSMUSG00000000384.15	Tbrg4	65.3013	64.7482	4.13546	2.5518	5.54017	10.9382
ENSMUSG00000000385.8	Tmprss2	2.96824	0	0	0.51036	0	0
ENSMUSG00000000399.10	Ndufa9	1282.28	1413.67	6.89243	5.61396	18.4672	24.4005
ENSMUSG00000000402.2	Egfl6	83.1107	179.856	6.43294	5.1036	7.38689	12.621
ENSMUSG00000000409.14	Lck	2.96824	0	0	0	0	0
ENSMUSG00000000416.16	Cttnbp2	103.888	107.914	11.9469	22.9662	18.4672	36.1801
ENSMUSG00000000420.15	Galnt1	276.046	320.144	26.1912	24.4973	70.1754	69.8359
ENSMUSG00000000439.9	Mkrn2	745.028	622.302	31.2457	24.4973	43.398	47.9596
ENSMUSG00000000440.12	Pparg	332.443	330.935	16.5418	28.0698	53.5549	46.2768
ENSMUSG00000000441.17	Raf1	1703.77	1938.85	30.3267	29.0905	192.059	251.578
ENSMUSG00000000486.13	Septin1	8.90472	7.19424	1.83798	0	0	0.841397
ENSMUSG00000000489.7	Pdgfb	314.633	287.77	39.5166	34.7045	26.7775	21.8763
ENSMUSG00000000530.16	Acvrl1	2.96824	0	0	0.51036	0	0
ENSMUSG00000000531.5	Grasp	32.6506	50.3597	1.83798	1.02072	3.69344	14.3037
ENSMUSG00000000532.11	Acvr1b	842.98	669.065	52.3825	55.6293	126.5	151.451
ENSMUSG00000000538.18	Tom1l2	204.809	187.05	58.8154	58.1811	134.811	116.954
ENSMUSG00000000544.14	Gpa33	5.93648	7.19424	0.459495	2.04144	1.84672	1.68279
ENSMUSG00000000552.10	Zfp385a	293.856	251.799	43.1926	41.3392	52.6316	53.8494
ENSMUSG00000000561.14	Wdr77	2.96824	3.59712	0	0	0.923361	0
ENSMUSG00000000562.5	Adora3	5.93648	0	0	0	0	0
ENSMUSG00000000563.17	Atp5pb	373.998	359.712	16.0823	20.9248	61.8652	63.9462
ENSMUSG00000000568.15	Hnrnpd	1685.96	2140.29	109.36	93.9063	114.497	112.747
ENSMUSG00000000579.14	Dynlt1c	332.443	399.281	10.1089	13.7797	56.325	66.4703
ENSMUSG00000000581.8	C1d	32.6506	25.1799	2.29748	1.53108	10.157	7.57257
ENSMUSG00000000594.7	Gm2a	5.93648	17.9856	4.59495	2.5518	0.923361	4.20698
ENSMUSG00000000600.15	Krit1	71.2378	82.7338	5.97344	3.57252	15.6971	9.25536
ENSMUSG00000000605.9	Clcn4	32.6506	43.1655	2.75697	2.5518	4.61681	6.73117
ENSMUSG00000000627.15	Sema4f	2.96824	7.19424	0.459495	2.04144	0	1.68279
ENSMUSG00000000628.10	Hk2	65.3013	100.719	7.35193	8.16577	14.7738	10.0968
ENSMUSG00000000631.20	Myo18a	483.823	348.921	10.5684	3.57252	20.3139	16.8279
ENSMUSG00000000632.13	Sez6	11.873	7.19424	0	2.5518	1.84672	1.68279
ENSMUSG00000000686.11	Abhd15	2.96824	3.59712	0	0	0	0
ENSMUSG00000000693.10	Loxl3	0	3.59712	0.459495	0	0	0
ENSMUSG00000000701.8	Tcl1b5	552.093	478.417	11.4874	14.2901	39.7045	42.0698
ENSMUSG00000000706.16	Btn1a1	178.094	151.079	4.13546	3.06216	20.3139	18.5107
ENSMUSG00000000708.14	Kat2b	8.90472	0	0.459495	3.06216	0	0
ENSMUSG00000000711.3	Rab5b	127.634	169.065	5.05445	9.18649	12.9271	15.9865
ENSMUSG00000000724.10	Cryba1	2.96824	0	0	0	0	0
ENSMUSG00000000730.13	Dnmt3l	525.378	334.532	16.0823	18.373	113.573	103.492
ENSMUSG00000000731.15	Aire	65.3013	50.3597	3.67596	1.53108	6.46353	13.4623
ENSMUSG00000000732.9	Icosl	875.631	762.59	39.9761	30.1113	64.6353	69.8359
ENSMUSG00000000738.18	Spg7	8.90472	10.7914	2.75697	1.02072	3.69344	4.20698
ENSMUSG00000000739.14	Sult5a1	50.4601	57.554	0.918991	1.02072	0.923361	3.36559
ENSMUSG00000000740.12	Rpl13	26.7142	14.3885	0	0	0	0.841397
ENSMUSG00000000743.9	Chmp1a	347.284	291.367	22.5153	27.0491	40.6279	71.5187
ENSMUSG00000000751.13	Rpa1	2122.29	1895.68	114.874	109.217	125.577	150.61
ENSMUSG00000000753.15	Serpinf1	2.96824	3.59712	0	0	0	0
ENSMUSG00000000759.14	Tubgcp3	17.8094	10.7914	0.918991	2.5518	10.157	0.841397
ENSMUSG00000000766.18	Oprm1	2.96824	0	0	0	0	1.68279
ENSMUSG00000000776.13	Polr3d	130.603	118.705	12.8659	17.3523	46.1681	37.0215
ENSMUSG00000000782.16	Tcf7	276.046	212.23	39.9761	40.3185	77.5623	79.0913
ENSMUSG00000000787.12	Ddx3x	3404.57	3107.91	168.635	191.385	264.081	398.822
ENSMUSG00000000791.9	Il12rb1	0	7.19424	0	0	0	0
ENSMUSG00000000792.2	Slc5a5	20.7777	7.19424	2.75697	1.53108	0.923361	0
ENSMUSG00000000794.9	Kcnn3	2.96824	3.59712	0	0	0	0
ENSMUSG00000000804.14	Usp32	89.0472	75.5396	29.8672	38.277	33.241	47.9596
ENSMUSG00000000805.18	Car4	0	3.59712	0	0	0	0.841397
ENSMUSG00000000811.13	Txnrd3	356.189	273.381	4.13546	2.5518	8.31025	5.88978
ENSMUSG00000000823.16	Zfp512b	356.189	280.576	42.7331	54.0982	100.646	103.492
ENSMUSG00000000826.16	Dnajc5	130.603	151.079	13.3254	14.8004	30.4709	34.4973
ENSMUSG00000000827.18	Tpd52l2	1362.42	1370.5	148.877	193.937	349.954	386.201
ENSMUSG00000000838.17	Fmr1	142.476	86.3309	7.81142	10.2072	12.9271	10.9382
ENSMUSG00000000861.15	Bcl11a	5.93648	7.19424	0	0	0	0
ENSMUSG00000000876.11	Pxmp4	74.206	46.7626	1.37849	0.51036	2.77008	2.52419
ENSMUSG00000000881.12	Dlg3	5.93648	3.59712	0	0	0	0
ENSMUSG00000000884.17	Gnb1l	157.317	97.1223	2.29748	3.57252	7.38689	5.04838
ENSMUSG00000000889.8	Dbh	17.8094	3.59712	0.459495	0	1.84672	4.20698
ENSMUSG00000000901.17	Mmp11	0	3.59712	0.918991	0.51036	0	0
ENSMUSG00000000902.13	Smarcb1	1101.22	838.129	34.0027	43.3806	45.2447	37.0215
ENSMUSG00000000915.15	Hip1r	878.599	960.432	2.29748	4.59324	11.0803	18.5107
ENSMUSG00000000916.15	Nsun5	44.5236	46.7626	4.59495	2.5518	12.0037	6.73117
ENSMUSG00000000934.9	Top1mt	5.93648	0	0	0	0	0
ENSMUSG00000000938.11	Hoxa10	8.90472	3.59712	0	0	0	0.841397
ENSMUSG00000000958.10	Slc7a7	26.7142	32.3741	0	0	0	0
ENSMUSG00000000959.7	Oxa1l	317.602	316.547	10.1089	13.2694	16.6205	13.4623
ENSMUSG00000000976.13	Heatr6	433.363	323.741	19.7583	23.4766	39.7045	40.387
ENSMUSG00000000982.5	Ccl3	0	7.19424	1.37849	1.02072	0.923361	2.52419
ENSMUSG00000001014.6	Icam4	5.93648	0	0	0	0	0
ENSMUSG00000001016.12	Ilf2	727.219	881.295	67.5458	63.2847	94.1828	127.051
ENSMUSG00000001017.15	Chtop	807.361	755.396	4.59495	7.14504	13.8504	21.8763
ENSMUSG00000001018.15	Snapin	94.9837	89.9281	6.89243	12.759	24.9307	19.3521
ENSMUSG00000001034.17	Mapk7	83.1107	82.7338	0.918991	0	0.923361	0.841397
ENSMUSG00000001036.17	Epn2	2804.99	2809.35	210.908	219.455	132.964	127.892
ENSMUSG00000001039.12	B9d1	181.063	140.288	40.8951	43.891	61.8652	48.801
ENSMUSG00000001052.15	Sec24b	335.411	230.216	8.27092	12.759	2.77008	13.4623
ENSMUSG00000001054.9	Rmnd5b	94.9837	161.871	2.75697	2.04144	6.46353	4.20698
ENSMUSG00000001056.3	Nhp2	195.904	129.496	1.37849	1.02072	2.77008	1.68279
ENSMUSG00000001062.18	Vps9d1	353.221	316.547	3.21647	3.57252	11.0803	13.4623
ENSMUSG00000001065.15	Zfp276	240.427	215.827	7.81142	16.8419	11.0803	13.4623
ENSMUSG00000001082.12	Mfsd10	204.809	136.691	11.9469	6.12432	31.3943	33.6559
ENSMUSG00000001089.14	Luzp1	495.696	525.18	43.1926	37.7667	70.1754	60.5806
ENSMUSG00000001098.15	Kctd10	899.377	845.324	102.927	114.321	118.19	159.865
ENSMUSG00000001100.10	Poldip2	157.317	122.302	5.51395	6.63468	19.3906	10.0968
ENSMUSG00000001103.7	Sebox	1142.77	1003.6	81.7902	70.9401	127.424	146.403
ENSMUSG00000001105.15	Ift20	181.063	158.273	4.13546	8.16577	20.3139	14.3037
ENSMUSG00000001120.15	Pcbp3	365.093	334.532	12.8659	11.7383	20.3139	34.4973
ENSMUSG00000001123.15	Lgals9	2.96824	7.19424	0	0	0	0
ENSMUSG00000001127.12	Araf	133.571	111.511	2.29748	3.06216	8.31025	13.4623
ENSMUSG00000001134.9	Uxt	53.4283	57.554	0	0.51036	1.84672	0.841397
ENSMUSG00000001138.13	Cnnm3	14.8412	28.777	0	0.51036	2.77008	4.20698
ENSMUSG00000001143.13	Lman2l	219.65	226.619	1.83798	1.53108	4.61681	7.57257
ENSMUSG00000001150.7	Mcm3ap	929.059	816.547	255.02	279.677	414.589	435.844
ENSMUSG00000001151.10	Pcnt	2149.01	1654.68	152.093	168.419	332.41	413.126
ENSMUSG00000001156.9	Mxd1	1926.39	2233.81	193.448	213.331	358.264	390.408
ENSMUSG00000001157.13	Gmcl1	620.362	636.691	47.7875	49.505	83.1025	79.0913
ENSMUSG00000001158.13	Snrnp27	1077.47	1133.09	178.744	186.282	266.851	323.096
ENSMUSG00000001166.17	Oas1c	5319.09	4446.04	28.4887	30.6216	255.771	258.309
ENSMUSG00000001168.16	Oas1h	3170.08	3140.29	47.328	44.9117	132.041	133.782
ENSMUSG00000001173.15	Ocrl	186.999	172.662	45.4901	43.891	88.6427	87.5053
ENSMUSG00000001175.16	Calm1	4885.72	4863.31	442.035	415.944	1465.37	1593.61
ENSMUSG00000001211.15	Agpat3	94.9837	46.7626	11.4874	10.7176	28.6242	5.88978
ENSMUSG00000001227.12	Sema6b	2.96824	0	0.459495	0.51036	0	0
ENSMUSG00000001228.14	Uhrf1	8512.91	8183.45	888.205	997.754	2026.78	1984.85
ENSMUSG00000001229.9	Dpp9	71.2378	93.5252	1.83798	0.51036	3.69344	0
ENSMUSG00000001240.13	Ramp2	23.7459	17.9856	1.37849	2.04144	5.54017	0
ENSMUSG00000001247.16	Lsr	305.729	276.978	27.5697	31.6423	70.1754	79.9327
ENSMUSG00000001248.15	Gramd1a	5.93648	0	0.459495	2.04144	0	0
ENSMUSG00000001270.9	Ckb	1828.44	1931.65	3.67596	6.12432	23.084	37.0215
ENSMUSG00000001280.13	Sp1	415.554	561.151	39.5166	64.8158	150.508	147.244
ENSMUSG00000001285.12	Myg1	71.2378	61.1511	0.459495	0	0.923361	0.841397
ENSMUSG00000001288.15	Rarg	8.90472	14.3885	0.918991	0	1.84672	1.68279
ENSMUSG00000001289.12	Pfdn5	296.824	251.799	40.8951	44.9117	98.7996	95.9192
ENSMUSG00000001300.16	Efnb2	626.299	611.511	111.657	152.087	110.803	126.21
ENSMUSG00000001305.5	Rrp15	302.76	248.201	7.81142	10.7176	13.8504	11.7796
ENSMUSG00000001313.12	Rnd2	5.93648	3.59712	0	0.51036	0	3.36559
ENSMUSG00000001323.17	Srr	29.6824	7.19424	1.37849	0	0	0
ENSMUSG00000001334.9	Fndc5	2.96824	7.19424	0	0	0	0
ENSMUSG00000001348.15	Acp5	65.3013	43.1655	4.13546	4.59324	4.61681	15.9865
ENSMUSG00000001349.5	Cnn1	56.3966	35.9712	17.9203	20.4144	25.8541	55.5322
ENSMUSG00000001366.14	Fbxo9	130.603	104.317	35.3812	35.7252	66.482	71.5187
ENSMUSG00000001376.17	Vps50	516.474	579.137	110.279	86.7613	157.895	218.763
ENSMUSG00000001380.7	Hars	160.285	118.705	5.97344	3.57252	6.46353	6.73117
ENSMUSG00000001383.9	Zmat2	759.869	830.935	7.35193	14.8004	11.0803	10.0968
ENSMUSG00000001403.13	Ube2c	400.712	500	27.1102	28.5802	82.1791	103.492
ENSMUSG00000001415.10	Smg5	41.5554	35.9712	0.918991	1.53108	2.77008	8.41397
ENSMUSG00000001416.13	Cct3	1398.04	1046.76	19.7583	20.4144	79.409	92.5536
ENSMUSG00000001418.13	Glmp	68.2695	43.1655	3.67596	0	16.6205	14.3037
ENSMUSG00000001419.17	Mef2d	160.285	179.856	9.18991	14.8004	6.46353	2.52419
ENSMUSG00000001420.13	Tmem79	5.93648	7.19424	0.459495	0	0	0
ENSMUSG00000001424.14	Snd1	807.361	629.496	63.8699	70.4297	118.19	97.602
ENSMUSG00000001435.15	Col18a1	0	10.7914	0.459495	1.02072	0	0
ENSMUSG00000001436.15	Slc19a1	50.4601	43.1655	6.43294	10.7176	21.2373	34.4973
ENSMUSG00000001440.5	Kpnb1	1442.56	1147.48	68.9243	58.6914	112.65	133.782
ENSMUSG00000001441.13	Npepps	106.857	86.3309	3.67596	10.7176	32.3176	21.8763
ENSMUSG00000001445.10	Mrpl10	376.966	395.683	15.1634	18.8833	36.9344	29.4489
ENSMUSG00000001467.5	Cyp51	38.5871	39.5683	5.05445	3.57252	3.69344	1.68279
ENSMUSG00000001472.17	Tcf25	854.853	769.784	3.67596	3.06216	24.9307	10.0968
ENSMUSG00000001473.7	Tubb6	2330.07	1687.05	33.0837	35.7252	144.044	185.107
ENSMUSG00000001482.15	Def8	20.7777	50.3597	0.459495	0	5.54017	12.621
ENSMUSG00000001493.9	Meox1	2.96824	3.59712	0	0	0	0
ENSMUSG00000001494.6	Sost	106.857	161.871	15.1634	15.3108	25.8541	22.7177
ENSMUSG00000001497.18	Pax9	2.96824	7.19424	0	0.51036	2.77008	0.841397
ENSMUSG00000001504.10	Irx2	2.96824	7.19424	0	0.51036	0	2.52419
ENSMUSG00000001506.10	Col1a1	0	3.59712	0.459495	0	0	0
ENSMUSG00000001507.16	Itga3	5.93648	0	0.459495	0.51036	0	0
ENSMUSG00000001508.15	Sgca	20.7777	0	0	0	0	1.68279
ENSMUSG00000001517.14	Foxm1	356.189	377.698	12.8659	10.7176	50.7849	62.2634
ENSMUSG00000001518.12	Itfg2	71.2378	39.5683	0	0.51036	0	0
ENSMUSG00000001521.12	Tulp3	840.012	982.014	85.0067	104.114	325.946	301.22
ENSMUSG00000001524.14	Gtf2h4	89.0472	71.9424	8.27092	11.7383	18.4672	45.4354
ENSMUSG00000001525.10	Tubb5	1457.41	1363.31	34.9217	22.9662	58.1717	70.6773
ENSMUSG00000001542.7	Ell2	41.5554	64.7482	1.37849	1.53108	5.54017	10.9382
ENSMUSG00000001552.14	Jup	207.777	219.424	18.8393	18.373	18.4672	38.7042
ENSMUSG00000001555.10	Fkbp10	2.96824	0	2.75697	1.53108	0	0
ENSMUSG00000001558.5	Klhl10	5.93648	3.59712	0	1.02072	0	0
ENSMUSG00000001569.10	Nom1	243.396	215.827	5.51395	9.69685	4.61681	10.0968
ENSMUSG00000001576.15	Ergic1	178.094	154.676	16.0823	16.3315	26.7775	26.0833
ENSMUSG00000001583.13	Tnk1	0	7.19424	0	0	0	0
ENSMUSG00000001588.12	Acap1	2.96824	21.5827	0	0	0	0
ENSMUSG00000001604.14	Tcea3	638.172	633.094	1.37849	2.04144	5.54017	16.8279
ENSMUSG00000001627.12	Ifrd1	727.219	629.496	118.55	149.025	236.38	228.019
ENSMUSG00000001630.13	Stk38l	240.427	280.576	17.0013	17.8626	37.8578	33.6559
ENSMUSG00000001632.16	Brpf1	68.2695	68.3453	0.459495	1.02072	0	3.36559
ENSMUSG00000001642.18	Akr1b3	97.9519	122.302	9.18991	7.6554	5.54017	23.5591
ENSMUSG00000001655.6	Hoxc13	8.90472	3.59712	0	0	0	0
ENSMUSG00000001657.7	Hoxc8	2.96824	0	0	0	0	0
ENSMUSG00000001663.10	Gstt1	0	3.59712	0.459495	0	0	0
ENSMUSG00000001665.11	Gstt3	2.96824	0	0.918991	1.53108	0	0
ENSMUSG00000001666.8	Ddt	8.90472	10.7914	0	0	0	0
ENSMUSG00000001670.13	Tat	2.96824	0	2.29748	2.04144	0	0.841397
ENSMUSG00000001672.14	Marveld3	0	10.7914	0	0	0	1.68279
ENSMUSG00000001674.11	Ddx18	985.456	881.295	18.3798	9.18649	28.6242	20.1935
ENSMUSG00000001687.15	Ubl3	795.488	816.547	48.7065	66.8572	59.0951	86.6639
ENSMUSG00000001707.8	Eef1e1	1035.92	1226.62	54.68	50.5257	114.497	86.6639
ENSMUSG00000001729.14	Akt1	691.6	733.813	136.47	160.763	374.885	393.774
ENSMUSG00000001739.14	Cldn15	213.713	179.856	12.4064	20.4144	73.8689	48.801
ENSMUSG00000001750.16	Tcirg1	14.8412	0	0	0	0	0
ENSMUSG00000001751.9	Naglu	41.5554	17.9856	3.21647	4.59324	1.84672	10.0968
ENSMUSG00000001755.12	Coasy	184.031	208.633	5.51395	6.63468	18.4672	14.3037
ENSMUSG00000001761.7	Smo	5.93648	7.19424	0.459495	0	0	0
ENSMUSG00000001763.14	Tspan33	540.22	474.82	9.18991	12.2486	36.0111	36.1801
ENSMUSG00000001767.5	Crnkl1	5301.28	5611.51	334.513	424.109	503.232	619.268
ENSMUSG00000001768.16	Rin2	94.9837	50.3597	2.75697	3.06216	6.46353	3.36559
ENSMUSG00000001773.14	Folh1	0	3.59712	0	0	0	0
ENSMUSG00000001774.8	Chordc1	270.11	258.993	28.0292	34.7045	67.4054	55.5322
ENSMUSG00000001783.3	Rtcb	831.107	780.576	3.21647	4.59324	6.46353	10.9382
ENSMUSG00000001785.13	Pwp1	44.5236	53.9568	0.459495	0.51036	7.38689	8.41397
ENSMUSG00000001786.14	Fbxo7	246.364	187.05	35.3812	33.1734	27.7008	42.9112
ENSMUSG00000001794.13	Capns1	460.077	395.683	5.05445	4.08288	3.69344	16.8279
ENSMUSG00000001802.16	Lrp3	2.96824	0	0	0	0	0
ENSMUSG00000001815.15	Evx2	2.96824	0	0	0	0.923361	0
ENSMUSG00000001819.4	Hoxd13	20.7777	35.9712	2.75697	3.57252	10.157	10.0968
ENSMUSG00000001823.5	Hoxd12	5.93648	3.59712	0	0	0	0
ENSMUSG00000001829.17	Clpb	994.36	935.252	4.13546	7.6554	24.9307	15.9865
ENSMUSG00000001833.17	Septin7	866.726	690.647	25.7317	27.5595	156.048	133.782
ENSMUSG00000001844.10	Zdhhc4	14.8412	21.5827	0.459495	0.51036	0	5.04838
ENSMUSG00000001847.14	Rac1	958.741	974.82	212.746	242.421	304.709	366.849
ENSMUSG00000001855.15	Nup214	3081.03	2665.47	125.902	142.901	351.801	386.201
ENSMUSG00000001864.13	Aif1l	8.90472	7.19424	0	0	0	0.841397
ENSMUSG00000001870.16	Ltbp1	5.93648	3.59712	1.37849	0.51036	0	0
ENSMUSG00000001891.16	Ugp2	118.73	115.108	8.73041	12.2486	22.1607	29.4489
ENSMUSG00000001901.15	Kcnh6	2.96824	0	0	0	0.923361	0
ENSMUSG00000001909.16	Trmt1	252.3	233.813	3.21647	4.59324	11.0803	16.8279
ENSMUSG00000001910.5	Nacc1	495.696	348.921	12.8659	15.8212	35.0877	24.4005
ENSMUSG00000001911.16	Nfix	14.8412	14.3885	0.459495	5.61396	0.923361	7.57257
ENSMUSG00000001918.17	Slc1a5	0	3.59712	0	0	0	0.841397
ENSMUSG00000001924.15	Uba1	1837.34	1273.38	294.077	336.838	371.191	433.319
ENSMUSG00000001930.17	Vwf	5.93648	3.59712	0	0	0	0
ENSMUSG00000001942.8	Siae	192.936	154.676	5.51395	3.06216	9.23361	18.5107
ENSMUSG00000001948.10	Spa17	109.825	75.5396	0	0	0	0.841397
ENSMUSG00000001962.8	Fam50a	813.298	805.755	8.73041	7.14504	3.69344	15.1451
ENSMUSG00000001964.14	Emd	77.1742	111.511	14.7039	17.3523	21.2373	26.9247
ENSMUSG00000001983.7	Taco1	83.1107	61.1511	0	0	0	0.841397
ENSMUSG00000001995.9	Sipa1l2	454.141	402.878	38.1381	46.9531	77.5623	97.602
ENSMUSG00000001998.15	Ap4e1	44.5236	50.3597	0.918991	3.57252	6.46353	5.88978
ENSMUSG00000001999.15	Blvra	335.411	395.683	30.7862	38.277	124.654	155.658
ENSMUSG00000002006.12	Pdzd4	2.96824	0	0.459495	0	0	0.841397
ENSMUSG00000002007.5	Srpk3	2.96824	17.9856	0.459495	0	0.923361	0
ENSMUSG00000002010.17	Idh3g	231.523	205.036	0.459495	1.53108	3.69344	3.36559
ENSMUSG00000002014.12	Ssr4	56.3966	57.554	2.29748	1.02072	5.54017	9.25536
ENSMUSG00000002015.5	Bcap31	991.392	974.82	73.0598	72.9815	82.1791	102.65
ENSMUSG00000002017.10	Fam98a	299.792	305.755	1.83798	1.53108	8.31025	9.25536
ENSMUSG00000002020.15	Ltbp2	121.698	111.511	0.459495	0.51036	0	5.88978
ENSMUSG00000002031.13	Ift46	1246.66	1061.15	2.29748	2.5518	20.3139	19.3521
ENSMUSG00000002043.17	Trappc6a	8.90472	7.19424	8.27092	9.18649	16.6205	14.3037
ENSMUSG00000002052.6	Supt6	1166.52	1007.19	11.4874	12.759	29.5476	12.621
ENSMUSG00000002055.9	Spag5	341.348	345.324	33.0837	43.3806	79.409	67.3117
ENSMUSG00000002058.13	Unc119	5.93648	10.7914	0.459495	0	0	1.68279
ENSMUSG00000002059.18	Rab34	2.96824	0	1.83798	1.53108	0	0
ENSMUSG00000002064.10	Sdf2	504.601	589.928	61.5724	77.0644	152.355	148.086
ENSMUSG00000002068.16	Ccne1	50.4601	57.554	0.918991	2.04144	3.69344	4.20698
ENSMUSG00000002076.12	Hsf2bp	468.982	370.504	22.0558	12.2486	41.5512	58.0564
ENSMUSG00000002100.15	Mybpc3	2.96824	7.19424	0	0	0	0
ENSMUSG00000002102.15	Psmc3	1095.28	1050.36	8.27092	13.7797	18.4672	10.9382
ENSMUSG00000002103.16	Acp2	17.8094	21.5827	5.97344	2.04144	0.923361	0
ENSMUSG00000002104.11	Rapsn	41.5554	50.3597	0.459495	1.02072	10.157	5.04838
ENSMUSG00000002105.15	Slc39a13	5.93648	0	2.29748	0.51036	0.923361	8.41397
ENSMUSG00000002107.18	Celf2	471.95	467.626	79.0332	97.9892	168.052	238.957
ENSMUSG00000002108.10	Nr1h3	2.96824	3.59712	0	0	0	0
ENSMUSG00000002109.14	Ddb2	362.125	258.993	49.6255	63.795	101.57	86.6639
ENSMUSG00000002129.11	Sf3a1	1567.23	1482.01	81.7902	88.8027	96.0295	71.5187
ENSMUSG00000002147.18	Stat6	813.298	758.993	8.73041	10.7176	33.241	37.0215
ENSMUSG00000002205.16	Vrk3	163.253	129.496	7.35193	9.18649	12.9271	11.7796
ENSMUSG00000002210.11	Smg9	145.444	89.9281	0.918991	1.53108	2.77008	1.68279
ENSMUSG00000002221.11	Paxip1	451.172	298.561	39.9761	27.0491	63.7119	93.395
ENSMUSG00000002222.14	Rmnd5a	1041.85	960.432	116.252	119.424	161.588	188.473
ENSMUSG00000002227.15	Mov10	62.333	61.1511	1.37849	1.53108	2.77008	1.68279
ENSMUSG00000002228.7	Ppm1j	0	3.59712	0.918991	0	0	0
ENSMUSG00000002233.13	Rhoc	2.96824	0	0	0	0.923361	0
ENSMUSG00000002249.21	Tead3	89.0472	64.7482	0	2.04144	0.923361	2.52419
ENSMUSG00000002250.16	Ppard	127.634	111.511	4.13546	6.63468	11.0803	25.2419
ENSMUSG00000002257.8	Def6	222.618	233.813	1.83798	0	0	0.841397
ENSMUSG00000002265.17	Peg3	47.4918	35.9712	5.97344	5.61396	8.31025	15.9865
ENSMUSG00000002266.17	Zim1	5.93648	3.59712	0.918991	0.51036	0	2.52419
ENSMUSG00000002274.13	Metrn	0	3.59712	0	0	0	0
ENSMUSG00000002279.19	Lmf1	47.4918	53.9568	2.29748	3.06216	5.54017	1.68279
ENSMUSG00000002280.11	Ciao3	47.4918	39.5683	4.59495	0.51036	2.77008	0.841397
ENSMUSG00000002289.16	Angptl4	2.96824	0	0.918991	1.53108	0	0
ENSMUSG00000002297.16	Dbf4	3333.33	3514.39	300.51	309.278	870.729	1007.15
ENSMUSG00000002307.16	Daxx	531.315	521.583	48.7065	66.3468	76.639	138.83
ENSMUSG00000002308.16	Cd320	222.618	183.453	21.5963	24.4973	35.0877	42.0698
ENSMUSG00000002319.16	Ipo4	97.9519	104.317	2.29748	1.02072	4.61681	0.841397
ENSMUSG00000002326.6	Gmpr2	0	10.7914	0	0	0	0
ENSMUSG00000002329.7	Mdp1	11.873	10.7914	0	0	0.923361	1.68279
ENSMUSG00000002332.16	Dhrs1	296.824	273.381	99.7105	116.362	152.355	201.094
ENSMUSG00000002341.8	Ncan	2.96824	3.59712	0	0	0	0.841397
ENSMUSG00000002342.17	Tmem161a	23.7459	14.3885	1.37849	2.04144	0.923361	0
ENSMUSG00000002343.11	Armc6	14.8412	0	0	0	0	0
ENSMUSG00000002345.18	Borcs8	35.6189	25.1799	0	0	0	1.68279
ENSMUSG00000002346.16	Slc25a42	5.93648	0	0	0	0	0
ENSMUSG00000002365.10	Snx9	2623.92	2460.43	287.185	379.198	622.345	665.545
ENSMUSG00000002372.9	Ranbp3	1614.72	1597.12	24.3533	34.1941	24.0074	36.1801
ENSMUSG00000002379.7	Ndufa11	332.443	237.41	4.59495	4.08288	60.0185	61.422
ENSMUSG00000002393.14	Nr2f6	41.5554	61.1511	2.75697	8.67613	3.69344	2.52419
ENSMUSG00000002395.14	Use1	460.077	420.863	1.37849	1.53108	3.69344	5.88978
ENSMUSG00000002396.8	Ocel1	23.7459	21.5827	0	0	0	0
ENSMUSG00000002409.18	Dyrk1b	35.6189	39.5683	0	0	0.923361	0.841397
ENSMUSG00000002413.15	Braf	56.3966	111.511	6.43294	12.2486	7.38689	10.9382
ENSMUSG00000002416.13	Ndufb2	20.7777	32.3741	1.83798	1.02072	3.69344	2.52419
ENSMUSG00000002428.12	Hltf	94.9837	75.5396	2.29748	1.02072	6.46353	5.04838
ENSMUSG00000002455.14	Prpf6	1858.12	1633.09	236.64	260.284	381.348	405.553
ENSMUSG00000002458.13	Rgs19	68.2695	89.9281	4.13546	5.1036	15.6971	10.0968
ENSMUSG00000002475.16	Abhd3	219.65	269.784	5.51395	5.61396	4.61681	5.88978
ENSMUSG00000002477.5	Snrpd1	673.79	625.899	156.228	151.067	233.61	215.398
ENSMUSG00000002486.15	Tchp	86.079	71.9424	0	0	3.69344	6.73117
ENSMUSG00000002489.16	Tiam1	2822.8	2787.77	603.318	656.834	939.982	961.716
ENSMUSG00000002496.10	Tsc2	83.1107	79.1367	1.83798	4.08288	14.7738	10.9382
ENSMUSG00000002504.15	Slc9a3r2	8.90472	28.777	2.29748	0.51036	3.69344	7.57257
ENSMUSG00000002524.17	Puf60	1303.06	1179.86	14.7039	8.16577	87.7193	123.685
ENSMUSG00000002546.17	Golga2	1116.06	1032.37	155.769	155.66	236.38	279.344
ENSMUSG00000002550.16	Uck1	17.8094	10.7914	2.75697	1.53108	0	5.88978
ENSMUSG00000002565.16	Scin	258.237	244.604	3.21647	7.14504	20.3139	21.8763
ENSMUSG00000002578.18	Ikzf4	296.824	258.993	22.5153	27.5595	33.241	51.3252
ENSMUSG00000002580.7	Mien1	71.2378	64.7482	0.459495	2.04144	6.46353	8.41397
ENSMUSG00000002588.13	Pon1	2.96824	0	0	0	0	0
ENSMUSG00000002602.16	Axl	0	3.59712	1.37849	1.53108	0	0
ENSMUSG00000002608.8	Ccdc97	237.459	179.856	20.2178	12.2486	18.4672	17.6693
ENSMUSG00000002617.14	Zfp40	35.6189	7.19424	3.21647	1.53108	4.61681	5.88978
ENSMUSG00000002625.10	Akap8l	279.015	223.022	0.918991	0.51036	2.77008	1.68279
ENSMUSG00000002633.4	Shh	47.4918	35.9712	1.83798	0.51036	3.69344	4.20698
ENSMUSG00000002635.11	Pdcd2l	691.6	687.05	161.742	165.867	255.771	293.647
ENSMUSG00000002658.9	Gtf2f1	1697.83	2190.65	3.67596	1.53108	10.157	12.621
ENSMUSG00000002660.8	Clpp	41.5554	79.1367	1.37849	2.04144	0	0.841397
ENSMUSG00000002661.14	Alkbh7	246.364	233.813	5.51395	2.04144	8.31025	5.88978
ENSMUSG00000002668.8	Dennd1c	5.93648	3.59712	0	0	1.84672	0
ENSMUSG00000002679.14	Med6	308.697	251.799	31.2457	24.4973	95.1062	94.2364
ENSMUSG00000002688.8	Prkd1	501.633	478.417	58.3559	65.3261	87.7193	72.3601
ENSMUSG00000002699.13	Lcp2	20.7777	0	0.459495	1.53108	0	1.68279
ENSMUSG00000002718.14	Cse1l	237.459	158.273	15.1634	22.9662	25.8541	22.7177
ENSMUSG00000002728.14	Naa20	264.173	305.755	37.6786	58.1811	77.5623	66.4703
ENSMUSG00000002731.6	Prkra	5.93648	10.7914	0	0	0	0
ENSMUSG00000002732.14	Fkbp7	0	3.59712	0	0	0	0
ENSMUSG00000002733.8	Plekha3	563.966	550.36	110.738	167.909	219.76	277.661
ENSMUSG00000002741.9	Ykt6	148.412	115.108	17.4608	19.3937	23.084	31.1317
ENSMUSG00000002748.7	Baz1b	825.171	726.619	128.199	161.784	198.523	243.164
ENSMUSG00000002763.16	Pex6	53.4283	35.9712	0.918991	0.51036	2.77008	8.41397
ENSMUSG00000002767.13	Mrpl2	560.997	737.41	22.5153	25.0077	35.0877	42.9112
ENSMUSG00000002768.8	Mea1	1798.75	1571.94	43.1926	46.9531	80.3324	122.003
ENSMUSG00000002769.9	Gnmt	11.873	17.9856	0	0	0	0
ENSMUSG00000002778.14	Kdelr1	344.316	348.921	69.3838	77.0644	89.566	103.492
ENSMUSG00000002781.19	Tmem143	86.079	79.1367	10.1089	10.7176	16.6205	12.621
ENSMUSG00000002797.9	Ggct	1890.77	1622.3	567.017	609.881	685.134	828.776
ENSMUSG00000002799.6	Jag2	1326.8	1190.65	83.6282	87.782	147.738	129.575
ENSMUSG00000002803.14	Btbd6	2.96824	0	0	0	0	0
ENSMUSG00000002804.4	Nudt14	106.857	129.496	8.73041	8.16577	12.0037	18.5107
ENSMUSG00000002808.7	Epdr1	8.90472	10.7914	1.37849	2.04144	0	0
ENSMUSG00000002812.4	Flii	653.013	564.748	12.4064	14.2901	20.3139	25.2419
ENSMUSG00000002814.15	Top3a	109.825	75.5396	0.459495	0	4.61681	0.841397
ENSMUSG00000002820.6	Atg4d	2.96824	3.59712	0	0	0	0.841397
ENSMUSG00000002825.8	Qtrt1	94.9837	86.3309	0	0	0	0.841397
ENSMUSG00000002833.11	Hdgfl2	911.25	812.95	1.83798	2.5518	1.84672	10.9382
ENSMUSG00000002835.9	Chaf1a	3564.86	3028.78	8.27092	7.6554	42.4746	33.6559
ENSMUSG00000002844.9	Adprh	252.3	241.007	15.6228	19.3937	36.0111	28.6075
ENSMUSG00000002845.14	Tmem39a	501.633	546.763	64.3294	67.3676	109.88	100.968
ENSMUSG00000002846.9	Timmdc1	160.285	125.899	5.51395	6.63468	10.157	9.25536
ENSMUSG00000002847.7	Pla1a	103.888	122.302	6.43294	8.67613	17.5439	20.1935
ENSMUSG00000002870.8	Mcm2	1098.25	953.237	141.065	179.136	266.851	325.621
ENSMUSG00000002871.14	Tpra1	1783.91	2028.78	182.879	218.945	573.407	570.467
ENSMUSG00000002881.14	Nab1	169.19	122.302	19.7583	17.3523	41.5512	53.8494
ENSMUSG00000002885.14	Adgre5	2.96824	0	0.459495	0	0	0
ENSMUSG00000002897.5	Il17ra	195.904	176.259	31.2457	29.0905	34.1644	47.9596
ENSMUSG00000002900.17	Lamb1	7477	7424.46	561.503	686.945	1237.3	1311.74
ENSMUSG00000002908.17	Kcnn1	2.96824	10.7914	2.29748	0	0.923361	0.841397
ENSMUSG00000002910.11	Arrdc2	1326.8	1363.31	253.642	274.063	412.742	456.037
ENSMUSG00000002944.15	Cd36	385.871	370.504	45.4901	46.9531	101.57	122.844
ENSMUSG00000002948.19	Map2k7	112.793	118.705	2.75697	1.02072	6.46353	20.1935
ENSMUSG00000002949.15	Timm44	513.505	381.295	9.18991	8.16577	15.6971	5.88978
ENSMUSG00000002957.11	Ap2a2	80.1425	35.9712	2.29748	1.53108	0.923361	3.36559
ENSMUSG00000002963.17	Pnkp	86.079	118.705	0.459495	0	0.923361	0
ENSMUSG00000002968.9	Med25	474.918	532.374	34.4622	51.5464	105.263	106.016
ENSMUSG00000002981.10	Clptm1	816.266	683.453	24.3533	21.4351	192.982	238.957
ENSMUSG00000002983.17	Relb	41.5554	46.7626	3.21647	4.08288	2.77008	4.20698
ENSMUSG00000002984.17	Tomm40	474.918	359.712	1.37849	1.02072	3.69344	12.621
ENSMUSG00000002985.16	Apoe	56.3966	46.7626	3.21647	4.08288	3.69344	9.25536
ENSMUSG00000002996.17	Hbp1	270.11	266.187	44.5711	46.4428	191.136	208.666
ENSMUSG00000002997.15	Prkar2b	169.19	151.079	33.5432	18.373	79.409	91.7122
ENSMUSG00000003031.14	Cdkn1b	148.412	143.885	11.0279	12.759	10.157	25.2419
ENSMUSG00000003032.8	Klf4	44.5236	32.3741	5.97344	3.57252	0.923361	3.36559
ENSMUSG00000003033.15	Ap1m1	566.934	564.748	34.0027	30.1113	48.0148	59.7392
ENSMUSG00000003037.16	Rab8a	599.584	676.259	10.5684	8.16577	46.1681	43.7526
ENSMUSG00000003038.15	Hmgn2	127.634	151.079	2.75697	6.12432	16.6205	14.3037
ENSMUSG00000003039.9	Fam32a	804.393	715.827	22.0558	26.5387	67.4054	63.1048
ENSMUSG00000003051.13	Elf3	166.221	266.187	5.51395	6.12432	1.84672	5.88978
ENSMUSG00000003053.17	Cyp2c29	5.93648	10.7914	0	0.51036	1.84672	3.36559
ENSMUSG00000003062.13	Stard3nl	650.045	658.273	76.2762	69.409	117.267	148.086
ENSMUSG00000003068.17	Stk11	967.646	809.353	76.7357	79.6162	72.9455	101.809
ENSMUSG00000003070.6	Efna2	145.444	107.914	9.6494	22.4559	40.6279	57.215
ENSMUSG00000003072.15	Atp5d	106.857	151.079	2.29748	3.57252	4.61681	1.68279
ENSMUSG00000003099.11	Ppp5c	169.19	147.482	8.27092	4.08288	24.0074	42.9112
ENSMUSG00000003119.14	Cdk12	893.44	1003.6	65.2484	65.3261	97.8763	93.395
ENSMUSG00000003123.15	Lipe	118.73	118.705	5.05445	9.69685	5.54017	10.0968
ENSMUSG00000003131.7	Pafah1b2	341.348	356.115	102.008	80.1266	96.9529	62.2634
ENSMUSG00000003134.10	Tbc1d8	2054.02	1956.83	258.236	286.312	301.939	341.607
ENSMUSG00000003135.15	Cnot11	1442.56	1363.31	155.769	171.481	201.293	270.088
ENSMUSG00000003154.15	Foxj2	86.079	158.273	27.5697	17.3523	28.6242	28.6075
ENSMUSG00000003161.15	Sri	44.5236	46.7626	5.51395	7.6554	10.157	10.9382
ENSMUSG00000003166.20	Dgcr2	323.538	280.576	39.0571	52.0568	67.4054	94.2364
ENSMUSG00000003184.15	Irf3	219.65	208.633	1.37849	1.53108	1.84672	4.20698
ENSMUSG00000003190.12	Bcl2l12	92.0154	133.094	3.21647	3.06216	5.54017	5.04838
ENSMUSG00000003198.10	Zfp959	41.5554	25.1799	0	0	0	0.841397
ENSMUSG00000003199.16	Mpnd	136.539	115.108	1.37849	3.06216	4.61681	6.73117
ENSMUSG00000003200.10	Sh3gl1	997.329	1345.32	5.05445	6.12432	13.8504	25.2419
ENSMUSG00000003206.7	Ebi3	5.93648	3.59712	0	0	0	0
ENSMUSG00000003208.9	Yju2	210.745	165.468	0	0.51036	0	0.841397
ENSMUSG00000003226.7	Ranbp2	210.745	269.784	56.9774	43.891	116.343	99.2848
ENSMUSG00000003227.4	Edar	68.2695	57.554	1.83798	0.51036	6.46353	5.88978
ENSMUSG00000003228.9	Grk5	284.951	291.367	22.0558	36.2356	42.4746	31.9731
ENSMUSG00000003233.12	Dvl3	474.918	575.54	45.0306	53.0775	47.0914	54.6908
ENSMUSG00000003234.16	Abcf3	3223.51	3165.47	23.8938	23.4766	31.3943	65.6289
ENSMUSG00000003235.13	Eif2b5	154.348	161.871	0.918991	0.51036	0	0.841397
ENSMUSG00000003269.17	Cyth2	1579.1	1669.06	2.29748	3.06216	10.157	7.57257
ENSMUSG00000003271.17	Sult2b1	5.93648	32.3741	0	0	0.923361	2.52419
ENSMUSG00000003273.14	Car11	17.8094	14.3885	0.459495	0	0	1.68279
ENSMUSG00000003279.17	Dlgap1	35.6189	57.554	5.05445	3.57252	3.69344	6.73117
ENSMUSG00000003282.9	Plag1	83.1107	71.9424	18.3798	19.9041	25.8541	15.9865
ENSMUSG00000003299.10	Mrpl4	264.173	140.288	8.27092	7.14504	17.5439	17.6693
ENSMUSG00000003308.15	Keap1	198.872	226.619	2.29748	2.04144	7.38689	4.20698
ENSMUSG00000003309.14	Ap1m2	840.012	755.396	71.6813	83.1887	185.596	212.873
ENSMUSG00000003316.14	Glg1	97.9519	136.691	3.21647	2.5518	7.38689	9.25536
ENSMUSG00000003344.14	Btbd2	771.742	640.288	129.578	109.727	161.588	153.134
ENSMUSG00000003345.16	Csnk1g2	828.139	935.252	53.3015	51.036	118.19	120.32
ENSMUSG00000003346.14	Abhd17a	267.142	251.799	8.73041	6.63468	11.0803	13.4623
ENSMUSG00000003348.10	Mob3a	68.2695	86.3309	0.459495	3.57252	0.923361	4.20698
ENSMUSG00000003352.14	Cacnb3	97.9519	93.5252	5.05445	3.06216	24.0074	22.7177
ENSMUSG00000003354.6	Ccdc65	53.4283	39.5683	6.89243	7.14504	10.157	15.1451
ENSMUSG00000003355.7	Fkbp11	2.96824	0	0	0	0	0
ENSMUSG00000003360.15	Ddx23	11.873	46.7626	0.918991	1.02072	1.84672	0
ENSMUSG00000003363.15	Pld3	332.443	226.619	0.459495	2.04144	22.1607	30.2903
ENSMUSG00000003378.9	Grik5	8.90472	0	0	0.51036	0	0
ENSMUSG00000003380.11	Rabac1	103.888	118.705	14.7039	14.8004	24.9307	33.6559
ENSMUSG00000003382.18	Etv3	5.93648	17.9856	0	0.51036	0	0
ENSMUSG00000003402.14	Prkcsh	127.634	151.079	2.29748	2.5518	10.157	15.9865
ENSMUSG00000003410.8	Elavl3	403.681	363.309	23.4343	31.132	73.8689	84.9811
ENSMUSG00000003411.10	Rab3b	436.331	496.403	7.81142	7.6554	22.1607	24.4005
ENSMUSG00000003418.11	St8sia6	32.6506	46.7626	2.75697	8.67613	3.69344	9.25536
ENSMUSG00000003420.8	Fcgrt	0	3.59712	0	0	0	0.841397
ENSMUSG00000003421.13	Nosip	664.886	651.079	0.918991	2.04144	5.54017	5.88978
ENSMUSG00000003423.15	Pih1d1	127.634	190.647	0.459495	5.1036	1.84672	0.841397
ENSMUSG00000003429.11	Rps11	463.045	525.18	15.6228	11.7383	18.4672	19.3521
ENSMUSG00000003435.9	Supt5	976.551	1082.73	19.2988	25.518	32.3176	40.387
ENSMUSG00000003436.11	Dll3	32.6506	39.5683	4.13546	4.08288	6.46353	13.4623
ENSMUSG00000003437.14	Paf1	1121.99	1187.05	13.7849	10.7176	21.2373	19.3521
ENSMUSG00000003438.17	Timm50	682.695	597.122	2.29748	2.5518	14.7738	5.04838
ENSMUSG00000003444.8	Med29	166.221	140.288	0.459495	0	4.61681	4.20698
ENSMUSG00000003452.15	Bicd1	5.93648	0	0.918991	0	0	0
ENSMUSG00000003458.12	Ncstn	201.84	165.468	83.1687	89.3131	168.052	164.914
ENSMUSG00000003464.13	Pex19	460.077	449.64	19.7583	10.2072	10.157	30.2903
ENSMUSG00000003469.9	Phyhip	5.93648	0	0	0	0	0
ENSMUSG00000003484.4	Cyp4f18	2.96824	0	0	0	0	0
ENSMUSG00000003500.13	Impdh1	23.7459	21.5827	5.05445	3.06216	0.923361	2.52419
ENSMUSG00000003526.12	Prodh	243.396	179.856	3.67596	1.53108	0.923361	2.52419
ENSMUSG00000003527.9	Ess2	590.68	629.496	1.83798	2.04144	0	4.20698
ENSMUSG00000003528.15	Slc25a1	181.063	118.705	1.37849	1.53108	4.61681	6.73117
ENSMUSG00000003531.15	Dgcr6	620.362	503.597	0.459495	1.02072	11.0803	8.41397
ENSMUSG00000003534.17	Ddr1	181.063	212.23	9.6494	11.7383	36.9344	34.4973
ENSMUSG00000003545.3	Fosb	41.5554	32.3741	12.4064	12.2486	24.9307	10.9382
ENSMUSG00000003546.10	Klc4	71.2378	57.554	6.43294	11.2279	8.31025	10.0968
ENSMUSG00000003549.9	Ercc1	83.1107	89.9281	1.83798	0.51036	0.923361	3.36559
ENSMUSG00000003559.8	As3mt	8.90472	3.59712	0	0	0.923361	0
ENSMUSG00000003573.15	Homer3	2.96824	3.59712	0.918991	0	0	0
ENSMUSG00000003575.13	Crtc1	175.126	136.691	14.7039	23.4766	39.7045	43.7526
ENSMUSG00000003581.14	Rnf215	166.221	179.856	2.75697	4.08288	26.7775	32.8145
ENSMUSG00000003585.13	Sec14l2	5.93648	14.3885	1.83798	1.53108	10.157	2.52419
ENSMUSG00000003604.14	Aven	1510.83	1503.6	4.59495	4.59324	35.0877	27.7661
ENSMUSG00000003623.4	Crot	80.1425	89.9281	4.13546	1.02072	0.923361	0.841397
ENSMUSG00000003644.17	Rps6ka1	195.904	255.396	9.18991	16.3315	16.6205	31.1317
ENSMUSG00000003657.9	Calb2	8.90472	14.3885	0	1.53108	0.923361	0
ENSMUSG00000003660.10	Snrnp200	584.743	553.957	46.8685	47.4635	38.7812	59.7392
ENSMUSG00000003662.10	Ciao1	249.332	294.964	8.73041	12.2486	2.77008	7.57257
ENSMUSG00000003680.16	Taf6l	804.393	751.799	1.83798	0.51036	11.0803	10.0968
ENSMUSG00000003721.14	Insig2	273.078	305.755	15.6228	15.8212	20.3139	27.7661
ENSMUSG00000003731.13	Kpna6	558.029	420.863	82.2497	96.4581	105.263	124.527
ENSMUSG00000003746.16	Man1a	83.1107	64.7482	6.89243	7.14504	13.8504	10.9382
ENSMUSG00000003752.9	Itpkc	0	3.59712	0	0	0	0
ENSMUSG00000003762.13	Coq8b	11.873	17.9856	0.918991	0	0.923361	0.841397
ENSMUSG00000003778.14	Brd8	252.3	190.647	15.1634	28.0698	61.8652	66.4703
ENSMUSG00000003779.16	Kif20a	1175.42	1007.19	96.9535	88.8027	238.227	307.11
ENSMUSG00000003808.18	Farsa	747.996	741.007	25.2723	18.8833	24.0074	23.5591
ENSMUSG00000003809.14	Gcdh	216.682	201.439	4.13546	5.61396	0	4.20698
ENSMUSG00000003810.13	Mast2	243.396	255.396	14.2444	21.9455	60.9418	58.0564
ENSMUSG00000003812.13	Dnase2a	5.93648	7.19424	0.459495	1.02072	0	0
ENSMUSG00000003813.15	Rad23a	26.7142	21.5827	0	0.51036	2.77008	2.52419
ENSMUSG00000003814.8	Calr	2819.83	2442.45	86.8446	98.4995	197.599	242.322
ENSMUSG00000003824.12	Syce2	2902.94	2276.98	192.529	205.675	292.705	280.185
ENSMUSG00000003847.16	Nfat5	2.96824	17.9856	1.37849	1.02072	4.61681	4.20698
ENSMUSG00000003848.14	Nob1	139.507	107.914	7.35193	7.14504	9.23361	9.25536
ENSMUSG00000003849.8	Nqo1	26.7142	25.1799	1.83798	2.04144	3.69344	9.25536
ENSMUSG00000003863.18	Ppfia3	2.96824	0	0	0	0	0
ENSMUSG00000003865.16	Gys1	293.856	233.813	5.05445	10.2072	20.3139	15.9865
ENSMUSG00000003868.14	Ruvbl2	1433.66	1428.06	13.7849	21.4351	15.6971	31.1317
ENSMUSG00000003872.9	Lin7b	38.5871	35.9712	0.459495	0	0	0
ENSMUSG00000003873.11	Bax	53.4283	89.9281	2.29748	3.57252	1.84672	2.52419
ENSMUSG00000003923.14	Tfam	169.19	140.288	3.67596	1.02072	20.3139	12.621
ENSMUSG00000003929.11	Zfp81	62.333	68.3453	2.29748	2.04144	12.0037	12.621
ENSMUSG00000003948.17	Mmd	41.5554	75.5396	5.05445	5.1036	1.84672	5.88978
ENSMUSG00000003949.16	Hlf	2.96824	0	0	0.51036	0.923361	0
ENSMUSG00000003955.8	Fam162a	543.188	413.669	2.29748	4.59324	6.46353	5.04838
ENSMUSG00000003970.9	Rpl8	590.68	568.345	11.9469	13.7797	23.084	18.5107
ENSMUSG00000003974.6	Grm3	0	3.59712	0	0	0	1.68279
ENSMUSG00000003992.15	Ssbp2	385.871	287.77	55.599	55.1189	131.117	132.099
ENSMUSG00000004018.9	Fancl	68.2695	68.3453	0	0.51036	5.54017	0.841397
ENSMUSG00000004031.13	Brinp2	23.7459	10.7914	0	0	0	0
ENSMUSG00000004032.10	Gstm5	103.888	86.3309	45.0306	41.3392	184.672	204.459
ENSMUSG00000004035.12	Gstm7	2.96824	3.59712	1.37849	0	0	1.68279
ENSMUSG00000004040.16	Stat3	477.887	456.835	28.9482	39.2977	79.409	74.0429
ENSMUSG00000004043.14	Stat5a	86.079	129.496	1.83798	1.02072	6.46353	5.88978
ENSMUSG00000004044.9	Cavin1	17.8094	39.5683	2.75697	3.57252	2.77008	6.73117
ENSMUSG00000004054.9	Map3k11	415.554	392.086	5.97344	8.67613	37.8578	21.0349
ENSMUSG00000004056.15	Akt2	326.506	312.95	73.0598	84.7198	108.957	146.403
ENSMUSG00000004069.17	Dnaja3	560.997	424.46	22.9748	18.8833	12.9271	15.9865
ENSMUSG00000004070.15	Hmox2	463.045	413.669	3.67596	3.57252	12.9271	24.4005
ENSMUSG00000004071.13	Cdip1	391.808	334.532	35.3812	41.8495	82.1791	139.672
ENSMUSG00000004085.14	Map3k20	136.539	183.453	19.2988	13.2694	19.3906	26.9247
ENSMUSG00000004096.9	Cwc15	558.029	553.957	25.7317	39.2977	90.4894	126.21
ENSMUSG00000004099.16	Dnmt1	19088.8	16669.1	1037.08	1085.03	4197.6	4691.63
ENSMUSG00000004100.12	Ppan	1564.26	1510.79	162.661	177.605	127.424	158.183
ENSMUSG00000004105.8	Angptl2	264.173	244.604	39.0571	40.8288	47.0914	52.1666
ENSMUSG00000004110.17	Cacna1e	2.96824	3.59712	0.459495	0	0.923361	3.36559
ENSMUSG00000004113.18	Cacna1b	2.96824	0	0.918991	0.51036	2.77008	4.20698
ENSMUSG00000004127.12	Trmt10a	38.5871	28.777	0	1.02072	0.923361	0.841397
ENSMUSG00000004151.17	Etv1	77.1742	61.1511	5.05445	2.5518	9.23361	5.88978
ENSMUSG00000004187.11	Kifc2	2.96824	0	0	0	0	0.841397
ENSMUSG00000004207.14	Psap	112.793	43.1655	17.4608	27.0491	54.4783	39.5456
ENSMUSG00000004221.16	Ikbkg	5.93648	10.7914	0.459495	0.51036	1.84672	2.52419
ENSMUSG00000004231.15	Pax2	139.507	111.511	4.13546	5.61396	12.9271	10.9382
ENSMUSG00000004233.14	Wars2	71.2378	43.1655	6.43294	7.6554	12.0037	10.0968
ENSMUSG00000004263.15	Atn1	2.96824	3.59712	0	0	0.923361	0
ENSMUSG00000004264.17	Phb2	1878.9	1550.36	82.2497	67.8779	112.65	123.685
ENSMUSG00000004266.15	Ptpn6	175.126	165.468	0.459495	4.08288	7.38689	4.20698
ENSMUSG00000004268.11	Emg1	1113.09	1255.4	7.35193	10.7176	11.0803	6.73117
ENSMUSG00000004270.13	Lpcat3	23.7459	35.9712	2.29748	2.04144	0	0
ENSMUSG00000004285.12	Atp6v1f	181.063	179.856	7.81142	14.8004	28.6242	30.2903
ENSMUSG00000004317.14	Clcn5	445.236	341.727	59.7344	71.4504	67.4054	93.395
ENSMUSG00000004319.15	Clcn3	166.221	179.856	33.5432	37.2563	54.4783	52.1666
ENSMUSG00000004328.15	Hif3a	92.0154	75.5396	1.37849	2.5518	3.69344	11.7796
ENSMUSG00000004341.8	Gpx6	32.6506	28.777	12.8659	11.7383	17.5439	34.4973
ENSMUSG00000004347.17	Pde1c	86.079	39.5683	10.1089	4.08288	8.31025	16.8279
ENSMUSG00000004356.8	Utp20	329.475	291.367	79.4927	108.707	102.493	106.016
ENSMUSG00000004359.16	Spic	14.8412	3.59712	1.83798	0.51036	5.54017	0.841397
ENSMUSG00000004360.9	9330159F19Rik	0	3.59712	0	0	0	0
ENSMUSG00000004364.14	Cul3	563.966	557.554	49.6255	53.5878	109.88	118.637
ENSMUSG00000004383.18	Large1	53.4283	53.9568	5.05445	3.06216	2.77008	2.52419
ENSMUSG00000004393.10	Ddx56	676.759	615.108	0.918991	4.59324	9.23361	8.41397
ENSMUSG00000004394.12	Tmed4	14.8412	10.7914	4.13546	5.1036	3.69344	1.68279
ENSMUSG00000004415.15	Col26a1	2.96824	3.59712	0	0	0.923361	0.841397
ENSMUSG00000004446.12	Bid	5.93648	3.59712	0	3.06216	0	2.52419
ENSMUSG00000004451.14	Ralb	20.7777	21.5827	0.918991	1.02072	0	0
ENSMUSG00000004455.16	Ppp1cc	20.7777	28.777	11.0279	8.16577	17.5439	15.1451
ENSMUSG00000004460.17	Dnajb11	1377.26	1543.17	61.1129	54.0982	117.267	138.83
ENSMUSG00000004462.7	Tbccd1	184.031	179.856	45.0306	44.9117	86.7959	97.602
ENSMUSG00000004473.10	Clec11a	0	7.19424	0	0	0	0
ENSMUSG00000004508.6	Gab2	373.998	327.338	7.35193	5.61396	14.7738	9.25536
ENSMUSG00000004530.12	Coro1c	362.125	219.424	2.29748	2.04144	3.69344	5.88978
ENSMUSG00000004535.12	Tax1bp1	1899.67	1431.65	219.179	240.89	414.589	461.085
ENSMUSG00000004540.7	Psg17	106.857	89.9281	3.67596	3.57252	10.157	3.36559
ENSMUSG00000004558.15	Ndrg2	8.90472	0	5.05445	0.51036	0	0
ENSMUSG00000004561.14	Mettl17	32.6506	57.554	5.97344	10.7176	12.9271	15.9865
ENSMUSG00000004565.15	Pnpla6	154.348	143.885	11.4874	4.08288	28.6242	23.5591
ENSMUSG00000004567.16	Mcoln1	308.697	258.993	22.5153	23.4766	48.9381	48.801
ENSMUSG00000004568.13	Arhgef18	151.38	151.079	0.459495	0.51036	11.0803	15.9865
ENSMUSG00000004591.16	Pkn2	679.727	593.525	83.1687	103.603	104.34	153.134
ENSMUSG00000004610.4	Etfb	17.8094	21.5827	0	0.51036	1.84672	0.841397
ENSMUSG00000004626.14	Stxbp2	338.379	298.561	6.89243	4.59324	2.77008	5.04838
ENSMUSG00000004631.15	Sgce	29.6824	61.1511	0.918991	2.5518	1.84672	5.04838
ENSMUSG00000004633.17	Chn2	118.73	93.5252	9.18991	10.2072	13.8504	6.73117
ENSMUSG00000004637.15	Wwox	92.0154	86.3309	2.75697	2.5518	6.46353	17.6693
ENSMUSG00000004642.13	Slbp	4167.41	3420.86	557.368	706.339	1635.27	1872.11
ENSMUSG00000004655.5	Aqp1	11.873	10.7914	1.83798	3.06216	5.54017	1.68279
ENSMUSG00000004661.15	Arid3b	302.76	223.022	39.9761	53.0775	122.807	129.575
ENSMUSG00000004667.18	Polr2e	451.172	492.806	14.2444	12.759	19.3906	19.3521
ENSMUSG00000004668.14	Abca13	44.5236	53.9568	1.83798	5.1036	12.0037	7.57257
ENSMUSG00000004677.17	Myo9b	792.52	823.741	64.7889	72.9815	92.3361	84.1397
ENSMUSG00000004698.11	Hdac9	26.7142	14.3885	2.29748	2.5518	5.54017	8.41397
ENSMUSG00000004748.5	Mtfp1	2.96824	0	0	0	0	0
ENSMUSG00000004768.14	Rab23	368.062	478.417	13.3254	24.4973	35.0877	47.9596
ENSMUSG00000004771.12	Rab11a	694.568	812.95	73.9788	81.1473	197.599	185.949
ENSMUSG00000004788.11	Eif2b2	587.711	557.554	7.81142	6.63468	12.0037	9.25536
ENSMUSG00000004789.10	Dlst	863.758	784.173	11.0279	16.3315	19.3906	31.9731
ENSMUSG00000004798.14	Ulk2	94.9837	79.1367	3.67596	6.12432	2.77008	17.6693
ENSMUSG00000004814.10	Ccl24	2.96824	3.59712	0	0	0	0
ENSMUSG00000004815.12	Dgkq	2.96824	0	0.459495	0.51036	0	0
ENSMUSG00000004837.2	Grap	2.96824	0	0	0	0	0
ENSMUSG00000004843.7	Chmp2b	77.1742	86.3309	16.0823	22.9662	48.0148	53.008
ENSMUSG00000004846.10	Plod3	8.90472	7.19424	1.83798	2.04144	0.923361	1.68279
ENSMUSG00000004849.14	Ap1s1	175.126	176.259	4.59495	4.59324	15.6971	10.0968
ENSMUSG00000004864.13	Mapk13	32.6506	32.3741	0	0	0	0.841397
ENSMUSG00000004865.16	Srpk1	2644.7	2701.44	77.1952	96.4581	188.366	226.336
ENSMUSG00000004872.15	Pax3	2.96824	0	0	1.02072	2.77008	0
ENSMUSG00000004880.11	Lbr	3036.51	3410.07	214.584	205.165	331.487	308.793
ENSMUSG00000004885.5	Crabp2	718.314	557.554	148.877	151.067	218.837	238.115
ENSMUSG00000004891.16	Nes	100.92	71.9424	0.459495	2.04144	0.923361	2.52419
ENSMUSG00000004895.9	Prcc	100.92	125.899	22.5153	25.0077	47.0914	46.2768
ENSMUSG00000004896.16	Rrnad1	74.206	43.1655	5.05445	6.12432	9.23361	4.20698
ENSMUSG00000004897.16	Hdgf	771.742	701.439	28.9482	23.9869	79.409	77.4085
ENSMUSG00000004929.12	Thop1	1475.22	1316.55	3.67596	9.18649	34.1644	26.9247
ENSMUSG00000004931.11	Apba3	20.7777	7.19424	0.918991	1.53108	0.923361	0
ENSMUSG00000004933.17	Matk	0	7.19424	0	0	0	0
ENSMUSG00000004934.14	Pias4	1225.88	978.417	121.766	111.769	269.621	288.599
ENSMUSG00000004936.8	Map2k1	1677.06	1550.36	330.377	378.177	590.951	788.389
ENSMUSG00000004937.6	Sgta	1050.76	920.863	6.89243	7.14504	18.4672	15.9865
ENSMUSG00000004945.15	Tmem242	213.713	129.496	2.29748	1.53108	4.61681	9.25536
ENSMUSG00000004947.15	Dtx2	2404.27	2172.66	247.209	268.45	672.207	790.072
ENSMUSG00000004948.12	Zp3	8358.56	7115.11	87.3041	80.1266	1810.71	2013.46
ENSMUSG00000004951.10	Hspb1	11.873	14.3885	1.37849	2.5518	12.0037	18.5107
ENSMUSG00000004952.13	Rasa4	878.599	694.245	46.8685	48.4842	184.672	164.072
ENSMUSG00000004961.7	Syt5	62.333	46.7626	0.459495	1.02072	3.69344	13.4623
ENSMUSG00000004980.16	Hnrnpa2b1	14244.6	13618.7	4407.94	2408.39	4040.63	3118.22
ENSMUSG00000004994.12	Ccdc130	860.79	805.755	2.29748	2.04144	7.38689	10.9382
ENSMUSG00000004996.9	Mri1	11.873	14.3885	3.67596	3.06216	8.31025	2.52419
ENSMUSG00000005034.15	Prkacb	14.8412	17.9856	2.29748	9.18649	12.0037	16.8279
ENSMUSG00000005043.13	Sgsh	0	10.7914	0	0	0	0
ENSMUSG00000005045.16	Chd5	77.1742	104.317	5.97344	3.06216	14.7738	16.8279
ENSMUSG00000005054.7	Cstb	53.4283	35.9712	0	1.53108	0.923361	0
ENSMUSG00000005057.13	Sh2b2	8.90472	10.7914	0	0.51036	0	0
ENSMUSG00000005069.12	Pex5	362.125	312.95	31.7052	29.0905	72.0222	45.4354
ENSMUSG00000005078.16	Jkamp	284.951	208.633	7.81142	7.14504	19.3906	10.0968
ENSMUSG00000005102.13	Eif2ak4	457.109	370.504	34.0027	48.4842	97.8763	79.9327
ENSMUSG00000005103.12	Wdr1	1175.42	1136.69	166.797	172.502	384.118	317.207
ENSMUSG00000005107.13	Slc2a9	50.4601	25.1799	1.37849	1.53108	2.77008	6.73117
ENSMUSG00000005131.4	4930550C14Rik	148.412	147.482	18.8393	18.373	30.4709	32.8145
ENSMUSG00000005142.10	Man2b1	20.7777	21.5827	0.459495	0	2.77008	1.68279
ENSMUSG00000005148.8	Klf5	0	3.59712	0	0	0	0
ENSMUSG00000005150.16	Wdr83	53.4283	68.3453	4.13546	3.57252	4.61681	6.73117
ENSMUSG00000005161.15	Prdx2	1050.76	1050.36	64.7889	70.4297	188.366	216.239
ENSMUSG00000005198.15	Polr2a	166.221	79.1367	19.7583	16.3315	34.1644	21.0349
ENSMUSG00000005204.12	Senp3	635.203	456.835	20.2178	24.4973	41.5512	42.9112
ENSMUSG00000005225.15	Plekha8	747.996	697.842	25.7317	27.0491	72.9455	95.9192
ENSMUSG00000005233.16	Spc25	421.49	417.266	11.4874	16.8419	31.3943	15.1451
ENSMUSG00000005237.14	Dnah2	17.8094	25.1799	0	1.02072	0.923361	0
ENSMUSG00000005251.15	Ripk4	20.7777	25.1799	0.459495	0.51036	0.923361	1.68279
ENSMUSG00000005262.13	Ufd1	83.1107	53.9568	5.05445	2.5518	7.38689	15.1451
ENSMUSG00000005267.13	Zfp287	2.96824	0	0.459495	0	0	0
ENSMUSG00000005268.20	Prlr	32.6506	46.7626	7.81142	13.2694	19.3906	18.5107
ENSMUSG00000005299.6	Letm1	549.124	438.849	5.05445	2.5518	3.69344	3.36559
ENSMUSG00000005312.15	Ubqln1	2965.27	3086.33	994.808	962.029	1250.23	1335.3
ENSMUSG00000005320.9	Fgfr4	2.96824	0	0	0	0	0
ENSMUSG00000005354.16	Txn2	697.536	604.317	35.3812	33.6838	77.5623	71.5187
ENSMUSG00000005357.9	Slc1a6	2.96824	0	0	0	0	0
ENSMUSG00000005362.14	Crbn	305.729	269.784	11.4874	8.67613	29.5476	38.7042
ENSMUSG00000005370.4	Msh6	1133.87	931.655	144.741	192.916	351.801	361.801
ENSMUSG00000005371.15	Fbxo11	1234.79	1165.47	102.927	95.9477	191.136	238.115
ENSMUSG00000005373.13	Mlxipl	302.76	201.439	5.05445	4.08288	12.9271	21.8763
ENSMUSG00000005374.13	Tbl2	23.7459	10.7914	0	0.51036	0	6.73117
ENSMUSG00000005378.17	Bud23	97.9519	82.7338	0	1.53108	8.31025	1.68279
ENSMUSG00000005397.8	Nid1	5.93648	7.19424	0	0	0	0
ENSMUSG00000005410.6	Mcm5	1222.91	1000	27.1102	21.4351	19.3906	34.4973
ENSMUSG00000005413.8	Hmox1	0	3.59712	0	0.51036	0	0
ENSMUSG00000005417.17	Mprip	1157.61	935.252	87.3041	94.927	98.7996	91.7122
ENSMUSG00000005442.13	Cic	290.888	190.647	35.8406	43.891	83.1025	100.968
ENSMUSG00000005447.12	Pafah1b3	281.983	302.158	3.21647	3.57252	6.46353	10.0968
ENSMUSG00000005465.9	Il27ra	5.93648	3.59712	0	0	0.923361	0
ENSMUSG00000005469.10	Prkaca	261.205	244.604	7.81142	2.5518	28.6242	22.7177
ENSMUSG00000005470.8	Asf1b	1148.71	1064.75	102.467	132.694	289.012	390.408
ENSMUSG00000005474.9	Myl10	2.96824	0	0	0	0	0
ENSMUSG00000005481.18	Ddx39	427.427	431.655	85.0067	99.5203	129.271	222.97
ENSMUSG00000005483.10	Dnajb1	2368.66	1982.01	39.5166	46.9531	43.398	52.1666
ENSMUSG00000005493.15	Msh4	281.983	233.813	40.4356	53.5878	74.7922	84.1397
ENSMUSG00000005501.14	Usp40	8.90472	10.7914	0.459495	0	0	0
ENSMUSG00000005503.8	Evx1	368.062	312.95	39.0571	49.505	71.0988	86.6639
ENSMUSG00000005505.12	Kbtbd4	222.618	93.5252	39.0571	35.7252	59.0951	57.215
ENSMUSG00000005506.16	Celf1	854.853	751.799	36.3001	45.9324	183.749	170.804
ENSMUSG00000005510.9	Ndufs3	489.76	489.209	7.35193	6.63468	9.23361	10.0968
ENSMUSG00000005514.14	Por	388.839	370.504	18.3798	17.3523	39.7045	53.8494
ENSMUSG00000005533.10	Igf1r	207.777	197.842	4.13546	9.69685	7.38689	5.04838
ENSMUSG00000005534.10	Insr	23.7459	10.7914	8.73041	11.2279	3.69344	7.57257
ENSMUSG00000005553.14	Atp4a	14.8412	3.59712	0	0	0	1.68279
ENSMUSG00000005566.14	Trim28	1795.79	1492.81	299.132	331.224	608.495	621.792
ENSMUSG00000005575.16	Ube2m	160.285	115.108	6.43294	5.61396	24.0074	24.4005
ENSMUSG00000005580.11	Adcy9	26.7142	25.1799	1.37849	3.06216	0.923361	3.36559
ENSMUSG00000005609.16	Ctr9	222.618	233.813	8.27092	11.2279	15.6971	7.57257
ENSMUSG00000005610.17	Eif4g2	2246.96	2140.29	129.118	163.826	365.651	454.354
ENSMUSG00000005615.15	Pcyt1a	673.79	600.719	17.0013	18.8833	18.4672	13.4623
ENSMUSG00000005621.11	Zfp592	2080.74	1892.09	56.5179	51.036	100.646	113.589
ENSMUSG00000005625.15	Psmd4	4223.81	4028.78	69.3838	65.8365	91.4127	131.258
ENSMUSG00000005628.12	Tmod4	8.90472	0	0	0	0.923361	0
ENSMUSG00000005656.9	Snx6	899.377	841.727	5.05445	8.16577	12.9271	11.7796
ENSMUSG00000005667.8	Mthfd2	1884.83	1453.24	112.117	124.528	288.089	360.118
ENSMUSG00000005672.12	Kit	1276.34	1302.16	245.83	297.54	486.611	477.913
ENSMUSG00000005674.9	Tomm40l	8.90472	3.59712	2.75697	0.51036	0	0
ENSMUSG00000005682.9	Pan2	917.186	859.712	15.1634	18.373	67.4054	69.8359
ENSMUSG00000005683.8	Cs	1887.8	1489.21	189.772	264.367	358.264	336.559
ENSMUSG00000005686.17	Ampd3	412.585	402.878	46.409	41.8495	89.566	79.9327
ENSMUSG00000005687.14	Bcas2	133.571	147.482	11.0279	14.2901	13.8504	15.1451
ENSMUSG00000005698.15	Ctcf	920.154	870.504	70.7623	77.5748	88.6427	88.3467
ENSMUSG00000005699.16	Pard6a	207.777	215.827	6.43294	4.59324	9.23361	4.20698
ENSMUSG00000005718.8	Tfap4	234.491	370.504	24.8128	28.5802	57.2484	47.1182
ENSMUSG00000005732.14	Ranbp1	219.65	302.158	2.75697	2.5518	4.61681	10.0968
ENSMUSG00000005763.15	Cd247	2.96824	3.59712	0	0.51036	0	3.36559
ENSMUSG00000005774.12	Rfx5	290.888	287.77	17.0013	22.4559	16.6205	16.8279
ENSMUSG00000005779.12	Psmb4	587.711	600.719	5.51395	3.06216	15.6971	11.7796
ENSMUSG00000005802.12	Slc30a4	175.126	122.302	12.8659	10.7176	35.0877	32.8145
ENSMUSG00000005803.14	Sqor	0	3.59712	0.459495	0	0	0
ENSMUSG00000005804.14	Bloc1s6	14.8412	3.59712	0	1.02072	2.77008	0
ENSMUSG00000005813.12	Metap1	154.348	122.302	2.75697	4.08288	10.157	20.1935
ENSMUSG00000005823.9	Gpr108	234.491	302.158	16.0823	13.7797	19.3906	10.9382
ENSMUSG00000005836.10	Gata6	68.2695	75.5396	5.97344	11.2279	12.0037	6.73117
ENSMUSG00000005846.12	Rsl1d1	3882.46	3500	485.687	494.029	798.707	901.977
ENSMUSG00000005864.7	Cnga2	8.90472	7.19424	0.918991	0.51036	1.84672	0
ENSMUSG00000005871.15	Apc	519.442	438.849	31.2457	43.3806	66.482	75.7257
ENSMUSG00000005873.6	Reep5	308.697	233.813	28.9482	37.2563	48.9381	53.008
ENSMUSG00000005881.13	Ergic3	305.729	312.95	6.43294	6.12432	132.041	171.645
ENSMUSG00000005882.18	Uqcc1	421.49	381.295	24.3533	21.4351	38.7812	21.8763
ENSMUSG00000005886.14	Ncoa2	451.172	435.252	39.5166	35.2149	64.6353	56.3736
ENSMUSG00000005892.4	Trh	106.857	89.9281	2.29748	6.63468	6.46353	8.41397
ENSMUSG00000005893.14	Nr2c2	29.6824	71.9424	0	0.51036	0.923361	1.68279
ENSMUSG00000005897.14	Nr2c1	59.3648	75.5396	5.51395	8.67613	10.157	12.621
ENSMUSG00000005899.14	Smpd4	320.57	258.993	3.67596	4.08288	8.31025	2.52419
ENSMUSG00000005907.14	Pex1	373.998	312.95	62.9509	67.3676	60.9418	71.5187
ENSMUSG00000005917.15	Otx1	154.348	158.273	6.89243	3.57252	12.0037	17.6693
ENSMUSG00000005936.19	Kctd20	246.364	190.647	28.0292	36.2356	102.493	105.175
ENSMUSG00000005947.11	Itgae	2.96824	7.19424	0.459495	0	0	0.841397
ENSMUSG00000005949.9	Ctns	201.84	154.676	28.0292	26.5387	35.0877	33.6559
ENSMUSG00000005951.13	Shpk	5.93648	3.59712	0	0	0	0
ENSMUSG00000005968.14	Tuft1	44.5236	25.1799	2.29748	2.04144	9.23361	7.57257
ENSMUSG00000005973.6	Rcn1	5.93648	7.19424	2.29748	1.53108	0	0
ENSMUSG00000005981.11	Trap1	623.33	550.36	2.75697	6.12432	31.3943	14.3037
ENSMUSG00000005982.14	Naa60	97.9519	107.914	20.2178	22.4559	31.3943	42.9112
ENSMUSG00000005983.15	1700037C18Rik	0	7.19424	0	0	0	0
ENSMUSG00000005986.16	Ankrd13d	32.6506	25.1799	0.459495	0	2.77008	0.841397
ENSMUSG00000006005.18	Tpr	641.14	550.36	73.0598	77.0644	129.271	162.39
ENSMUSG00000006010.14	Odr4	56.3966	53.9568	0.459495	0	4.61681	0.841397
ENSMUSG00000006014.16	Prg4	86.079	111.511	16.5418	16.8419	22.1607	21.0349
ENSMUSG00000006019.15	Dhx34	145.444	151.079	0.459495	1.53108	0.923361	3.36559
ENSMUSG00000006021.5	Kptn	41.5554	53.9568	0.918991	0	2.77008	0.841397
ENSMUSG00000006024.13	Napa	279.015	194.245	2.75697	3.06216	12.9271	20.1935
ENSMUSG00000006050.12	Sra1	112.793	122.302	1.37849	2.04144	3.69344	6.73117
ENSMUSG00000006057.15	Atp5g1	647.076	640.288	5.05445	5.1036	9.23361	20.1935
ENSMUSG00000006058.10	Snf8	181.063	197.842	1.37849	1.02072	4.61681	4.20698
ENSMUSG00000006095.12	Tbcb	412.585	395.683	6.43294	15.3108	17.5439	25.2419
ENSMUSG00000006127.9	Inpp5k	228.554	233.813	2.29748	3.57252	0.923361	12.621
ENSMUSG00000006134.4	Crkl	287.919	298.561	16.0823	29.0905	74.7922	76.5671
ENSMUSG00000006143.12	Upk3bl	38.5871	35.9712	0.459495	0	3.69344	4.20698
ENSMUSG00000006154.13	Eps8l1	2.96824	3.59712	0	0	0	0
ENSMUSG00000006169.20	Clint1	1243.69	1269.78	22.9748	24.4973	112.65	143.879
ENSMUSG00000006191.17	Cdkal1	118.73	197.842	6.43294	3.06216	6.46353	5.88978
ENSMUSG00000006205.13	Htra1	290.888	230.216	14.7039	7.6554	21.2373	37.0215
ENSMUSG00000006215.12	Zbtb17	121.698	125.899	0.459495	1.02072	1.84672	2.52419
ENSMUSG00000006241.16	Ccdc159	0	7.19424	0.918991	0	0	0
ENSMUSG00000006262.15	Mob1b	201.84	169.065	29.8672	28.5802	57.2484	71.5187
ENSMUSG00000006273.14	Atp6v1b2	655.981	496.403	92.8181	141.88	276.085	318.048
ENSMUSG00000006276.10	Eps15l1	988.424	960.432	7.81142	6.63468	15.6971	16.8279
ENSMUSG00000006281.8	Tep1	106.857	111.511	0	2.5518	0.923361	1.68279
ENSMUSG00000006288.8	Ttc5	460.077	500	10.1089	5.61396	29.5476	31.9731
ENSMUSG00000006289.14	Osgep	11.873	0	0	0.51036	0	0
ENSMUSG00000006299.13	Aamp	629.267	507.194	53.761	56.65	135.734	178.376
ENSMUSG00000006301.17	Tmbim1	629.267	474.82	142.903	141.37	207.756	226.336
ENSMUSG00000006304.14	Arpc2	1027.01	931.655	99.7105	111.259	359.187	387.042
ENSMUSG00000006307.16	Kmt2b	650.045	485.612	97.8725	120.445	149.584	137.989
ENSMUSG00000006310.10	Zbtb32	77.1742	61.1511	2.29748	2.5518	5.54017	2.52419
ENSMUSG00000006313.5	Upk1a	17.8094	3.59712	0	0	0	2.52419
ENSMUSG00000006315.9	Tmem147	130.603	104.317	0.918991	0.51036	7.38689	3.36559
ENSMUSG00000006333.14	Rps9	433.363	374.101	5.51395	9.69685	8.31025	4.20698
ENSMUSG00000006335.16	Tfpt	893.44	938.849	27.5697	23.4766	54.4783	49.6424
ENSMUSG00000006345.10	Ggt1	210.745	248.201	0.918991	0.51036	0	7.57257
ENSMUSG00000006356.10	Crip2	71.2378	71.9424	4.13546	1.53108	9.23361	14.3037
ENSMUSG00000006362.16	Cbfa2t3	100.92	64.7482	0.918991	0	1.84672	1.68279
ENSMUSG00000006369.14	Fbln1	5.93648	14.3885	4.59495	4.08288	0.923361	0
ENSMUSG00000006373.10	Pgrmc1	195.904	205.036	11.0279	11.7383	26.7775	34.4973
ENSMUSG00000006378.15	Gcat	80.1425	39.5683	0	0	2.77008	3.36559
ENSMUSG00000006386.15	Tek	32.6506	21.5827	2.75697	5.1036	1.84672	3.36559
ENSMUSG00000006390.15	Elovl1	480.855	471.223	11.9469	7.14504	18.4672	22.7177
ENSMUSG00000006392.16	Med8	424.458	424.46	0.459495	3.06216	1.84672	6.73117
ENSMUSG00000006398.15	Cdc20	1433.66	1323.74	107.062	125.549	240.997	225.494
ENSMUSG00000006403.13	Adamts4	29.6824	3.59712	2.29748	5.1036	4.61681	10.9382
ENSMUSG00000006412.10	Pfdn2	777.679	928.058	354.271	314.382	342.567	381.994
ENSMUSG00000006418.17	Rnf114	3303.65	2794.96	1245.23	1321.83	1705.45	1925.12
ENSMUSG00000006423.15	C330007P06Rik	109.825	86.3309	4.59495	4.59324	24.9307	20.1935
ENSMUSG00000006435.16	Neurl1a	2.96824	0	0	0	0	1.68279
ENSMUSG00000006442.10	Srm	575.839	539.568	0.459495	3.57252	14.7738	27.7661
ENSMUSG00000006445.3	Epha2	5.93648	7.19424	0.918991	1.02072	1.84672	1.68279
ENSMUSG00000006456.10	Rbm14	56.3966	75.5396	15.6228	19.9041	18.4672	19.3521
ENSMUSG00000006457.4	Actn3	602.553	535.971	0.459495	1.53108	12.0037	15.9865
ENSMUSG00000006463.13	Zdhhc24	682.695	622.302	76.2762	86.2509	205.91	261.674
ENSMUSG00000006464.9	Bbs1	5.93648	3.59712	0.459495	0.51036	0	0
ENSMUSG00000006471.18	Ndor1	5.93648	0	0	0.51036	0.923361	0.841397
ENSMUSG00000006476.19	Nsmf	2.96824	0	2.29748	0	0.923361	0
ENSMUSG00000006494.11	Pdk1	71.2378	57.554	11.0279	19.3937	17.5439	21.8763
ENSMUSG00000006498.16	Ptbp1	2172.75	2061.15	212.746	249.566	219.76	303.744
ENSMUSG00000006517.5	Mvd	178.094	179.856	0.459495	2.04144	4.61681	0
ENSMUSG00000006519.11	Cyba	2.96824	0	0	0.51036	0	0
ENSMUSG00000006522.17	Itih3	0	3.59712	0	0	0	0
ENSMUSG00000006526.13	Stimate	59.3648	93.5252	5.97344	2.04144	5.54017	9.25536
ENSMUSG00000006527.16	Sfmbt1	2905.91	3125.9	329.918	355.721	396.122	394.615
ENSMUSG00000006538.12	Ihh	14.8412	3.59712	0	0	0	0
ENSMUSG00000006567.11	Atp7b	5.93648	0	0	0	0	0
ENSMUSG00000006575.14	Rundc3a	0	3.59712	0	0	0	0
ENSMUSG00000006576.16	Slc4a3	8.90472	3.59712	0	0	0	0.841397
ENSMUSG00000006585.3	Cdt1	929.059	723.022	119.469	122.486	211.45	191.838
ENSMUSG00000006586.15	Runx1t1	617.394	744.604	51.4635	59.7122	115.42	134.623
ENSMUSG00000006587.6	Snai3	492.728	435.252	5.97344	3.57252	5.54017	9.25536
ENSMUSG00000006589.8	Aprt	23.7459	17.9856	0.918991	0	4.61681	5.04838
ENSMUSG00000006599.13	Gtf2h1	439.299	417.266	2.29748	8.16577	66.482	52.1666
ENSMUSG00000006641.12	Slc5a6	26.7142	21.5827	0.918991	1.02072	3.69344	3.36559
ENSMUSG00000006673.14	Qrich1	394.776	568.345	3.21647	2.5518	5.54017	5.88978
ENSMUSG00000006676.16	Usp19	4752.15	4284.17	669.025	811.983	1381.35	1550.69
ENSMUSG00000006678.6	Pola1	198.872	183.453	23.4343	29.6009	79.409	84.1397
ENSMUSG00000006699.17	Cdc42	857.821	859.712	236.64	250.587	428.44	523.349
ENSMUSG00000006705.13	Pknox1	20.7777	7.19424	0.459495	0	0.923361	0.841397
ENSMUSG00000006715.11	Gmnn	418.522	345.324	36.7596	35.2149	89.566	124.527
ENSMUSG00000006717.7	Acot13	172.158	183.453	0.459495	1.02072	7.38689	4.20698
ENSMUSG00000006720.16	Zfp184	213.713	125.899	3.21647	4.59324	5.54017	3.36559
ENSMUSG00000006724.12	Cyp27b1	0	3.59712	0	0	0	0.841397
ENSMUSG00000006728.12	Cdk4	124.666	129.496	2.75697	1.53108	0	3.36559
ENSMUSG00000006732.14	Mettl1	38.5871	57.554	0.459495	1.02072	0	2.52419
ENSMUSG00000006736.9	Tspan31	136.539	158.273	4.13546	1.02072	2.77008	3.36559
ENSMUSG00000006740.14	Kif5b	148.412	158.273	12.8659	11.7383	12.0037	11.7796
ENSMUSG00000006763.14	Saal1	38.5871	61.1511	0	1.02072	0	0.841397
ENSMUSG00000006764.8	Tph2	59.3648	25.1799	0.459495	6.63468	2.77008	8.41397
ENSMUSG00000006782.16	Cnp	5.93648	10.7914	0.459495	2.04144	1.84672	0.841397
ENSMUSG00000006784.14	Ttc25	0	3.59712	0	0	0	0
ENSMUSG00000006800.14	Sulf2	442.268	384.892	12.8659	15.3108	13.8504	9.25536
ENSMUSG00000006818.5	Sod2	213.713	158.273	33.0837	40.8288	28.6242	40.387
ENSMUSG00000006850.8	Tmco6	602.553	784.173	52.3825	51.5464	190.212	200.252
ENSMUSG00000006906.10	Stambp	246.364	187.05	19.2988	19.9041	27.7008	45.4354
ENSMUSG00000006920.14	Ezh1	365.093	370.504	60.1939	81.6577	82.1791	75.7257
ENSMUSG00000006930.15	Hap1	5.93648	0	0.459495	0	0	0
ENSMUSG00000006931.15	P3h4	14.8412	3.59712	1.83798	0	0	0.841397
ENSMUSG00000006932.17	Ctnnb1	2718.91	2600.72	644.672	862.509	993.536	1204.88
ENSMUSG00000006941.5	Eif1b	1027.01	1035.97	224.693	196.489	444.137	457.72
ENSMUSG00000006998.16	Psmd2	1460.37	1190.65	146.579	146.473	179.132	211.191
ENSMUSG00000007021.5	Syngr3	175.126	100.719	2.29748	2.04144	24.0074	16.8279
ENSMUSG00000007029.16	Vars	38.5871	39.5683	0	0.51036	0.923361	0.841397
ENSMUSG00000007030.8	Vwa7	26.7142	3.59712	0	1.02072	3.69344	0.841397
ENSMUSG00000007033.4	Hspa1l	0	3.59712	0	0	0	0
ENSMUSG00000007034.15	Slc44a4	92.0154	133.094	5.97344	2.5518	8.31025	2.52419
ENSMUSG00000007035.15	Msh5	2.96824	7.19424	0.918991	0	0	6.73117
ENSMUSG00000007036.15	Abhd16a	534.283	625.899	150.255	175.054	338.873	363.483
ENSMUSG00000007038.5	Neu1	5.93648	14.3885	1.37849	3.06216	10.157	14.3037
ENSMUSG00000007039.12	Ddah2	2.96824	0	0.459495	0	0	0
ENSMUSG00000007041.9	Clic1	2.96824	10.7914	2.29748	2.5518	0.923361	1.68279
ENSMUSG00000007050.17	Lsm2	204.809	161.871	36.3001	28.5802	47.0914	66.4703
ENSMUSG00000007080.14	Pole	219.65	215.827	0	0	1.84672	2.52419
ENSMUSG00000007207.10	Stx1a	35.6189	7.19424	0.918991	2.5518	3.69344	5.04838
ENSMUSG00000007216.6	Zfp775	62.333	50.3597	1.83798	1.02072	2.77008	2.52419
ENSMUSG00000007338.10	Mrpl49	97.9519	107.914	2.29748	4.59324	4.61681	17.6693
ENSMUSG00000007379.15	Dennd2c	2.96824	0	1.37849	0	0	0
ENSMUSG00000007411.16	Mark3	181.063	219.424	23.4343	13.2694	28.6242	30.2903
ENSMUSG00000007415.15	Gatad1	118.73	100.719	6.89243	6.12432	12.9271	5.04838
ENSMUSG00000007458.14	M6pr	308.697	280.576	6.43294	7.14504	12.9271	8.41397
ENSMUSG00000007476.18	Lrrc8a	498.664	464.029	121.766	109.727	181.902	212.873
ENSMUSG00000007564.15	Ppp2r1a	605.521	561.151	78.5737	81.1473	182.825	231.384
ENSMUSG00000007570.16	Fance	368.062	370.504	10.1089	7.6554	50.7849	28.6075
ENSMUSG00000007589.9	Tinf2	513.505	420.863	82.7092	81.1473	216.066	259.15
ENSMUSG00000007603.9	Dus3l	474.918	395.683	2.75697	1.53108	3.69344	5.04838
ENSMUSG00000007610.15	Gtpbp3	83.1107	118.705	0.459495	2.5518	0	2.52419
ENSMUSG00000007613.15	Tgfbr1	136.539	93.5252	18.8393	23.4766	25.8541	24.4005
ENSMUSG00000007617.18	Homer1	210.745	201.439	16.0823	19.9041	27.7008	37.8629
ENSMUSG00000007646.13	Rad51c	335.411	233.813	8.27092	8.16577	26.7775	35.3387
ENSMUSG00000007656.13	Arpp19	1211.04	1122.3	72.1408	83.6991	196.676	195.204
ENSMUSG00000007659.18	Bcl2l1	1163.55	1021.58	83.1687	81.1473	81.2558	84.9811
ENSMUSG00000007670.10	Khsrp	1588.01	2021.58	154.85	166.888	228.07	293.647
ENSMUSG00000007682.6	Dio2	20.7777	7.19424	4.13546	0.51036	6.46353	0.841397
ENSMUSG00000007721.6	Ccdc124	403.681	366.906	0	2.5518	1.84672	5.88978
ENSMUSG00000007739.10	Cct4	460.077	424.46	5.51395	9.69685	18.4672	31.9731
ENSMUSG00000007777.9	0610009B22Rik	543.188	553.957	8.73041	11.2279	21.2373	26.0833
ENSMUSG00000007783.10	Cpt1c	11.873	21.5827	0	0.51036	0.923361	0
ENSMUSG00000007805.4	Twist2	0	3.59712	0	0	2.77008	0.841397
ENSMUSG00000007812.16	Zfp655	1979.82	1748.2	303.727	302.644	449.677	492.217
ENSMUSG00000007815.13	Rhoa	994.36	1115.11	210.908	201.592	443.213	509.045
ENSMUSG00000007817.15	Zmiz1	175.126	154.676	5.97344	8.67613	11.0803	12.621
ENSMUSG00000007827.10	Ankrd26	293.856	345.324	10.5684	9.69685	38.7812	40.387
ENSMUSG00000007833.15	Aldh16a1	17.8094	25.1799	0.459495	0.51036	0	2.52419
ENSMUSG00000007836.6	Hnrnpa0	299.792	323.741	40.8951	38.7874	78.4857	85.8225
ENSMUSG00000007837.11	Prrg2	20.7777	7.19424	0	0	0	0
ENSMUSG00000007850.16	Hnrnph1	460.077	485.612	28.9482	33.6838	97.8763	116.113
ENSMUSG00000007867.9	Ift43	549.124	618.705	406.194	318.465	206.833	242.322
ENSMUSG00000007872.3	Id3	29.6824	14.3885	1.83798	2.5518	9.23361	1.68279
ENSMUSG00000007880.16	Arid1a	2454.73	2982.01	484.768	539.451	696.214	792.596
ENSMUSG00000007888.15	Crlf1	17.8094	21.5827	1.83798	1.02072	0.923361	1.68279
ENSMUSG00000007891.16	Ctsd	47.4918	53.9568	17.0013	15.3108	28.6242	28.6075
ENSMUSG00000007892.8	Rplp1	11.873	28.777	0.459495	1.53108	2.77008	7.57257
ENSMUSG00000007907.4	Cabs1	41.5554	50.3597	4.59495	4.59324	11.0803	11.7796
ENSMUSG00000007908.14	Hmgcll1	323.538	395.683	11.4874	10.7176	2.77008	12.621
ENSMUSG00000007987.12	Ift22	234.491	237.41	1.83798	0.51036	5.54017	6.73117
ENSMUSG00000007989.7	Fzd3	115.761	176.259	5.05445	12.759	9.23361	10.0968
ENSMUSG00000008028.15	1700008O03Rik	0	3.59712	0	0.51036	0	0
ENSMUSG00000008035.12	Mid1ip1	29.6824	17.9856	1.83798	0.51036	2.77008	0
ENSMUSG00000008036.11	Ap2s1	466.014	431.655	17.0013	21.4351	27.7008	27.7661
ENSMUSG00000008090.14	Fgfrl1	14.8412	7.19424	0.918991	0.51036	0	0.841397
ENSMUSG00000008129.14	4930432K21Rik	477.887	586.331	5.97344	9.18649	26.7775	15.9865
ENSMUSG00000008136.14	Fhl2	0	3.59712	0.918991	0	0.923361	0
ENSMUSG00000008140.18	Emc10	53.4283	50.3597	8.27092	7.14504	33.241	39.5456
ENSMUSG00000008167.14	Fbxw9	5.93648	7.19424	0	1.02072	0	6.73117
ENSMUSG00000008200.15	Fnbp4	724.251	636.691	68.4648	77.0644	146.814	199.411
ENSMUSG00000008206.16	Cers4	5.93648	0	0	0.51036	0	0
ENSMUSG00000008226.14	Scrn3	127.634	100.719	6.43294	8.67613	26.7775	32.8145
ENSMUSG00000008301.11	Phax	412.585	413.669	20.6773	30.6216	46.1681	64.7875
ENSMUSG00000008305.18	Tle1	103.888	100.719	9.18991	4.08288	8.31025	9.25536
ENSMUSG00000008307.11	1700109H08Rik	2.96824	0	0	0	0	0
ENSMUSG00000008318.10	Relt	17.8094	28.777	1.37849	0.51036	0	3.36559
ENSMUSG00000008333.12	Snrpb2	777.679	971.223	179.663	201.592	304.709	368.532
ENSMUSG00000008348.9	Ubc	3520.33	3474.82	100.63	95.9477	458.91	529.239
ENSMUSG00000008373.16	Prpf31	581.775	557.554	11.0279	7.6554	9.23361	28.6075
ENSMUSG00000008384.8	Sertad1	5.93648	14.3885	0.918991	1.02072	0	0.841397
ENSMUSG00000008393.9	Carhsp1	733.155	611.511	147.958	177.095	358.264	378.629
ENSMUSG00000008398.16	Elk3	65.3013	35.9712	1.83798	3.57252	2.77008	8.41397
ENSMUSG00000008429.8	Herpud2	2347.88	2082.73	87.7636	124.528	213.296	242.322
ENSMUSG00000008435.15	Rdh13	5.93648	14.3885	3.21647	1.02072	1.84672	13.4623
ENSMUSG00000008438.3	Adam21	0	3.59712	0	0	0	0
ENSMUSG00000008450.8	Nutf2	83.1107	86.3309	18.3798	22.4559	24.9307	15.9865
ENSMUSG00000008475.13	Arpc5	106.857	89.9281	11.4874	4.59324	28.6242	28.6075
ENSMUSG00000008489.18	Elavl2	1196.2	1287.77	204.016	216.903	542.013	576.357
ENSMUSG00000008496.19	Pou2f2	136.539	129.496	3.67596	3.06216	4.61681	7.57257
ENSMUSG00000008540.11	Mgst1	0	10.7914	7.35193	8.67613	0.923361	0
ENSMUSG00000008575.17	Nfib	14.8412	21.5827	1.37849	0.51036	5.54017	3.36559
ENSMUSG00000008590.4	Htr3b	5.93648	0	0	0	0	0
ENSMUSG00000008601.12	Rab25	29.6824	17.9856	0	0	0.923361	1.68279
ENSMUSG00000008604.11	Ubqln4	109.825	97.1223	3.21647	4.59324	20.3139	18.5107
ENSMUSG00000008658.16	Rbfox1	8.90472	7.19424	0.918991	1.53108	0	6.73117
ENSMUSG00000008668.15	Rps18	2.96824	3.59712	0.459495	0	2.77008	0
ENSMUSG00000008682.13	Rpl10	14.8412	0	0.459495	0	3.69344	1.68279
ENSMUSG00000008683.16	Rps15a	92.0154	82.7338	68.9243	63.795	82.1791	79.0913
ENSMUSG00000008690.15	Ncaph2	409.617	312.95	6.89243	7.6554	34.1644	28.6075
ENSMUSG00000008730.17	Hipk1	5.93648	17.9856	3.21647	5.1036	0.923361	5.04838
ENSMUSG00000008763.16	Man1a2	41.5554	35.9712	3.21647	3.06216	1.84672	9.25536
ENSMUSG00000008789.10	Ceacam5	11.873	10.7914	0	0	12.0037	2.52419
ENSMUSG00000008822.15	Acyp1	50.4601	43.1655	0.459495	0.51036	3.69344	4.20698
ENSMUSG00000008845.9	Cd163	11.873	3.59712	1.37849	0	0.923361	0
ENSMUSG00000008855.17	Hdac5	2.96824	0	0.459495	4.59324	0	0
ENSMUSG00000008859.8	Rala	347.284	388.489	84.5472	78.5955	120.96	106.857
ENSMUSG00000008892.12	Vdac3	1237.76	1043.17	16.5418	26.5387	55.4017	31.9731
ENSMUSG00000008958.14	Vps72	958.741	823.741	97.8725	120.445	240.074	265.04
ENSMUSG00000008976.16	Gabpa	17.8094	10.7914	0.459495	1.53108	0.923361	0.841397
ENSMUSG00000008999.7	Bmp7	26.7142	32.3741	3.67596	2.04144	4.61681	4.20698
ENSMUSG00000009013.5	Dynll1	474.918	374.101	6.89243	12.2486	36.9344	41.2284
ENSMUSG00000009030.14	Pdcl	148.412	151.079	33.0837	22.9662	74.7922	67.3117
ENSMUSG00000009035.15	Tmem184b	356.189	237.41	23.4343	25.518	38.7812	25.2419
ENSMUSG00000009073.16	Nf2	338.379	327.338	88.6826	129.632	141.274	169.121
ENSMUSG00000009076.10	Zmat5	142.476	115.108	0.459495	0	0	1.68279
ENSMUSG00000009079.16	Ewsr1	2160.88	2557.55	302.348	299.582	448.753	490.534
ENSMUSG00000009090.17	Ap1b1	848.917	744.604	34.0027	48.9946	60.0185	52.1666
ENSMUSG00000009092.5	Derl3	270.11	312.95	1.37849	0	19.3906	21.0349
ENSMUSG00000009093.7	Gstt4	5.93648	3.59712	0	0	0	0
ENSMUSG00000009108.15	Gnat2	44.5236	32.3741	1.37849	0	4.61681	0
ENSMUSG00000009112.4	Bcl2l13	385.871	312.95	27.1102	40.3185	33.241	50.4838
ENSMUSG00000009115.5	Spatc1l	2.96824	0	0.459495	0	0	0
ENSMUSG00000009207.15	Lnpk	20.7777	14.3885	2.75697	2.5518	9.23361	5.04838
ENSMUSG00000009216.7	Fam163b	0	3.59712	0	0	0	0
ENSMUSG00000009281.6	Rarres2	0	3.59712	0	0	0	0
ENSMUSG00000009291.13	Pttg1ip	359.157	320.144	15.1634	12.759	76.639	58.0564
ENSMUSG00000009293.17	Ube2g2	670.822	532.374	63.8699	62.7743	137.581	169.121
ENSMUSG00000009350.13	Mpo	0	3.59712	0	0	0	0
ENSMUSG00000009378.4	Slc16a12	32.6506	21.5827	7.35193	11.7383	10.157	7.57257
ENSMUSG00000009406.13	Elk1	47.4918	53.9568	5.05445	9.18649	14.7738	5.88978
ENSMUSG00000009418.16	Nav1	47.4918	64.7482	1.37849	2.5518	0.923361	0
ENSMUSG00000009470.17	Tnpo1	2018.4	2046.76	218.72	263.856	224.377	244.846
ENSMUSG00000009535.13	Rnmt	584.743	532.374	105.684	148.515	281.625	288.599
ENSMUSG00000009545.14	Kcnq1	201.84	183.453	24.8128	29.0905	54.4783	65.6289
ENSMUSG00000009549.14	Srp14	611.457	604.317	180.582	203.123	194.829	270.088
ENSMUSG00000009555.16	Cdk9	127.634	140.288	14.2444	20.9248	22.1607	26.9247
ENSMUSG00000009563.16	Tor2a	130.603	89.9281	5.05445	5.61396	20.3139	33.6559
ENSMUSG00000009566.12	Fpgs	2235.08	2561.15	120.847	132.694	380.425	408.077
ENSMUSG00000009569.14	Mrtfb	261.205	273.381	39.9761	36.2356	60.9418	49.6424
ENSMUSG00000009575.14	Cbx5	228.554	219.424	6.89243	5.1036	22.1607	5.88978
ENSMUSG00000009585.18	Apobec3	5.93648	3.59712	0	0	0	0
ENSMUSG00000009614.16	Sardh	2.96824	0	0	0	0	1.68279
ENSMUSG00000009621.18	Vav2	20.7777	14.3885	4.13546	9.69685	6.46353	6.73117
ENSMUSG00000009628.14	Tex15	231.523	147.482	11.9469	9.18649	44.3213	36.1801
ENSMUSG00000009630.10	Ppp2cb	20.7777	32.3741	1.83798	1.02072	1.84672	10.9382
ENSMUSG00000009640.11	Dmap1	1576.14	1262.59	2.29748	1.53108	18.4672	23.5591
ENSMUSG00000009646.13	Pla2g12b	86.079	97.1223	9.18991	10.2072	27.7008	32.8145
ENSMUSG00000009647.13	Mcu	1056.69	1035.97	255.02	320.506	469.067	462.768
ENSMUSG00000009670.11	Tex11	109.825	104.317	22.5153	30.1113	38.7812	56.3736
ENSMUSG00000009681.10	Bcr	457.109	388.489	8.27092	6.63468	24.0074	15.1451
ENSMUSG00000009687.14	Fxyd5	0	3.59712	0	0	0	0
ENSMUSG00000009733.9	Tfcp2	172.158	169.065	8.73041	7.6554	24.0074	30.2903
ENSMUSG00000009734.18	Pou6f2	23.7459	21.5827	0.459495	0.51036	0	0
ENSMUSG00000009739.17	Pou6f1	2.96824	3.59712	0	0	0	0
ENSMUSG00000009741.15	Ubp1	1124.96	1028.78	80.8712	69.9194	171.745	150.61
ENSMUSG00000009828.15	Cilk1	314.633	435.252	15.6228	10.7176	26.7775	15.1451
ENSMUSG00000009863.14	Sdhb	332.443	327.338	5.97344	5.1036	22.1607	21.0349
ENSMUSG00000009876.13	Cox4i2	2.96824	0	0.918991	0	1.84672	0.841397
ENSMUSG00000009894.15	Snap47	647.076	636.691	15.6228	7.6554	11.0803	23.5591
ENSMUSG00000009905.5	Kdsr	344.316	507.194	5.51395	6.63468	2.77008	23.5591
ENSMUSG00000009907.17	Vps4b	302.76	269.784	26.6507	17.3523	28.6242	31.1317
ENSMUSG00000009927.9	Rps25	35.6189	25.1799	1.37849	1.02072	6.46353	6.73117
ENSMUSG00000009995.17	Taz	745.028	802.158	55.599	55.1189	139.428	151.451
ENSMUSG00000010025.19	Aldh3a2	234.491	215.827	4.59495	10.7176	20.3139	21.8763
ENSMUSG00000010044.12	Zmynd10	47.4918	28.777	5.51395	6.12432	13.8504	16.8279
ENSMUSG00000010045.2	Tmem115	11.873	25.1799	1.83798	0.51036	0	0
ENSMUSG00000010047.12	Hyal2	344.316	374.101	2.75697	5.1036	14.7738	8.41397
ENSMUSG00000010048.10	Ifrd2	29.6824	35.9712	2.29748	2.5518	1.84672	3.36559
ENSMUSG00000010054.4	Tusc2	44.5236	21.5827	2.75697	1.53108	2.77008	9.25536
ENSMUSG00000010057.8	Nprl2	706.441	629.496	39.0571	45.9324	78.4857	65.6289
ENSMUSG00000010064.15	Slc38a3	11.873	3.59712	0	0	0.923361	0
ENSMUSG00000010066.15	Cacna2d2	2.96824	0	0	0	0	0
ENSMUSG00000010067.13	Rassf1	596.616	460.432	26.6507	34.1941	36.9344	61.422
ENSMUSG00000010095.13	Slc3a2	1086.38	830.935	139.227	161.274	218.837	244.846
ENSMUSG00000010097.15	Nxf1	655.981	579.137	4.13546	8.16577	17.5439	9.25536
ENSMUSG00000010110.17	Stx5a	4416.74	4000	10.1089	5.1036	49.8615	64.7875
ENSMUSG00000010122.14	Slc47a1	5.93648	7.19424	0.459495	1.53108	0.923361	0
ENSMUSG00000010154.7	Spire2	145.444	104.317	1.37849	0	5.54017	5.88978
ENSMUSG00000010175.13	Prox1	14.8412	32.3741	0	2.04144	0	3.36559
ENSMUSG00000010277.7	2610507B11Rik	133.571	133.094	8.27092	5.1036	5.54017	10.0968
ENSMUSG00000010290.7	AI597479	249.332	255.396	15.1634	11.7383	20.3139	60.5806
ENSMUSG00000010307.7	Tmem86a	14.8412	3.59712	3.21647	5.1036	0	0
ENSMUSG00000010342.16	Tex14	38.5871	39.5683	11.9469	23.4766	30.4709	42.0698
ENSMUSG00000010358.13	Ifi35	0	3.59712	0	0.51036	0	0
ENSMUSG00000010362.9	Rdm1	23.7459	14.3885	0.918991	0	0	0.841397
ENSMUSG00000010376.15	Nedd8	341.348	244.604	17.0013	12.759	58.1717	61.422
ENSMUSG00000010392.8	Gosr1	121.698	190.647	2.75697	6.12432	13.8504	16.8279
ENSMUSG00000010406.12	Mrpl52	71.2378	75.5396	1.37849	1.53108	0	0.841397
ENSMUSG00000010453.12	Kansl3	112.793	61.1511	1.37849	0	2.77008	2.52419
ENSMUSG00000010461.15	Eya4	8.90472	3.59712	1.37849	2.04144	5.54017	3.36559
ENSMUSG00000010476.14	Ebf3	23.7459	3.59712	1.83798	2.5518	2.77008	3.36559
ENSMUSG00000010505.16	Myt1	121.698	104.317	24.8128	26.0284	24.0074	36.1801
ENSMUSG00000010517.7	Faf1	555.061	492.806	10.5684	7.14504	23.084	21.0349
ENSMUSG00000010538.14	Tsacc	11.873	25.1799	0	0	0	1.68279
ENSMUSG00000010554.14	Mettl16	302.76	248.201	1.83798	6.12432	3.69344	6.73117
ENSMUSG00000010592.9	Dazl	2149.01	2115.11	584.019	634.888	1087.72	1141.78
ENSMUSG00000010607.8	Pigyl	376.966	338.129	15.6228	11.2279	15.6971	21.8763
ENSMUSG00000010608.15	Rbm25	1071.53	1039.57	162.202	170.971	252.078	258.309
ENSMUSG00000010609.15	Psen2	602.553	539.568	8.27092	9.18649	8.31025	11.7796
ENSMUSG00000010651.4	Acaa1b	5.93648	7.19424	0	0	2.77008	1.68279
ENSMUSG00000010663.5	Fads1	14.8412	0	0	1.53108	0	0
ENSMUSG00000010721.15	Lmbr1	270.11	262.59	19.7583	23.4766	51.7082	69.8359
ENSMUSG00000010755.17	Cars	397.744	359.712	7.81142	3.57252	2.77008	5.04838
ENSMUSG00000010760.5	Phlda2	109.825	129.496	12.4064	10.2072	15.6971	15.1451
ENSMUSG00000010796.11	Asz1	513.505	435.252	23.4343	22.4559	36.0111	47.9596
ENSMUSG00000010797.6	Wnt2	2.96824	7.19424	0	0	0.923361	2.52419
ENSMUSG00000010803.13	Gabra1	5.93648	7.19424	2.29748	0.51036	1.84672	5.88978
ENSMUSG00000010825.17	Grid2ip	0	3.59712	0	0	0	0
ENSMUSG00000010830.8	Kdelr3	2.96824	7.19424	1.83798	45.4221	0	0
ENSMUSG00000010911.12	Apip	436.331	381.295	30.7862	32.6631	49.8615	40.387
ENSMUSG00000010914.10	Pdhx	1730.48	1438.85	90.9801	107.176	117.267	128.734
ENSMUSG00000010936.11	Vac14	498.664	424.46	11.4874	9.69685	27.7008	29.4489
ENSMUSG00000011096.17	Akt1s1	501.633	345.324	15.6228	17.8626	19.3906	26.9247
ENSMUSG00000011114.18	Tbrg1	439.299	402.878	5.51395	8.16577	20.3139	24.4005
ENSMUSG00000011148.14	Adssl1	47.4918	64.7482	0	0	3.69344	3.36559
ENSMUSG00000011158.8	Brf1	172.158	151.079	0	2.5518	0.923361	7.57257
ENSMUSG00000011171.11	Vipr2	2.96824	3.59712	0	0	0	0
ENSMUSG00000011179.8	Odc1	510.537	424.46	56.0584	73.4919	195.753	237.274
ENSMUSG00000011254.16	Thg1l	246.364	320.144	4.13546	4.08288	4.61681	6.73117
ENSMUSG00000011256.16	Adam19	0	3.59712	0	0.51036	0	0
ENSMUSG00000011257.19	Pabpc4	2134.16	1654.68	186.096	239.869	583.564	551.956
ENSMUSG00000011267.8	Zfp296	3081.03	3496.4	55.1395	55.6293	76.639	74.0429
ENSMUSG00000011306.7	Sugp1	308.697	294.964	2.29748	1.02072	4.61681	3.36559
ENSMUSG00000011382.8	Dhdh	2.96824	0	0	0	0	3.36559
ENSMUSG00000011427.16	Zfp790	68.2695	71.9424	1.83798	1.02072	0	0
ENSMUSG00000011463.5	Cpb1	2.96824	0	2.29748	2.5518	9.23361	6.73117
ENSMUSG00000011589.9	Fsd1	531.315	428.058	45.9495	47.9739	137.581	198.57
ENSMUSG00000011632.7	Pinlyp	195.904	154.676	3.21647	1.02072	109.88	100.968
ENSMUSG00000011658.16	Fuz	14.8412	3.59712	0	0	0	0
ENSMUSG00000011751.16	Sptbn4	5.93648	3.59712	0	0	0	0
ENSMUSG00000011752.7	Pgam1	20.7777	3.59712	0.459495	3.06216	4.61681	4.20698
ENSMUSG00000011831.16	Evi5	810.329	647.482	128.199	134.225	165.282	173.328
ENSMUSG00000011832.16	Evi5l	53.4283	79.1367	0.459495	0.51036	0.923361	1.68279
ENSMUSG00000011837.4	Snapc2	29.6824	17.9856	2.75697	1.02072	1.84672	0
ENSMUSG00000011877.13	Git1	466.014	330.935	21.1368	28.0698	90.4894	66.4703
ENSMUSG00000011884.13	Gltp	130.603	143.885	22.9748	45.9324	63.7119	111.906
ENSMUSG00000011958.17	Bnip2	231.523	244.604	9.18991	14.2901	12.0037	23.5591
ENSMUSG00000011960.12	Ccnt1	92.0154	129.496	6.89243	3.57252	4.61681	3.36559
ENSMUSG00000012076.8	Brms1l	189.967	205.036	7.35193	9.18649	16.6205	31.1317
ENSMUSG00000012114.17	Med15	994.36	982.014	265.129	285.802	373.038	429.954
ENSMUSG00000012117.13	Dhdds	385.871	320.144	0	4.08288	0.923361	6.73117
ENSMUSG00000012126.16	Ubxn11	17.8094	14.3885	0	0	1.84672	0.841397
ENSMUSG00000012282.2	Wnt8a	2.96824	10.7914	0	0	0	0
ENSMUSG00000012296.16	Tjap1	448.204	431.655	15.6228	23.9869	89.566	117.796
ENSMUSG00000012350.15	Ehf	2166.82	1892.09	65.2484	62.7743	125.577	134.623
ENSMUSG00000012405.16	Rpl15	189.967	140.288	34.9217	35.7252	51.7082	42.0698
ENSMUSG00000012422.14	Tmem167	97.9519	133.094	2.75697	0	4.61681	5.04838
ENSMUSG00000012428.9	Steap4	270.11	183.453	12.8659	5.61396	12.9271	19.3521
ENSMUSG00000012429.9	Mplkip	32.6506	25.1799	1.37849	0.51036	6.46353	1.68279
ENSMUSG00000012443.4	Kif11	415.554	352.518	58.8154	75.5333	143.121	145.562
ENSMUSG00000012483.4	Rpa3	279.015	230.216	97.413	128.1	159.741	194.363
ENSMUSG00000012519.14	Mlkl	0	14.3885	0.459495	0.51036	0	1.68279
ENSMUSG00000012535.14	Tnpo3	59.3648	46.7626	0	0	0.923361	1.68279
ENSMUSG00000012609.19	Ttll5	181.063	165.468	18.8393	21.4351	22.1607	31.1317
ENSMUSG00000012640.16	Zfp715	38.5871	46.7626	0.918991	0	9.23361	5.88978
ENSMUSG00000012777.14	Acp4	5.93648	3.59712	0.459495	0	0.923361	1.68279
ENSMUSG00000012819.15	Cdh23	2.96824	10.7914	0	0	1.84672	0.841397
ENSMUSG00000012848.15	Rps5	1101.22	1129.5	10.1089	10.7176	23.084	21.8763
ENSMUSG00000013033.16	Adgrl1	23.7459	28.777	1.37849	2.5518	10.157	5.04838
ENSMUSG00000013076.17	Amotl1	151.38	158.273	1.37849	2.04144	4.61681	7.57257
ENSMUSG00000013089.15	Etv5	47.4918	53.9568	0.918991	5.1036	7.38689	11.7796
ENSMUSG00000013150.15	Gfod2	50.4601	46.7626	0	0	0	2.52419
ENSMUSG00000013155.10	Enkd1	189.967	172.662	0.459495	0.51036	2.77008	0.841397
ENSMUSG00000013160.7	Atp6v0d1	887.504	726.619	22.9748	27.0491	69.2521	67.3117
ENSMUSG00000013236.17	Ptprs	753.933	913.669	45.9495	44.9117	34.1644	16.8279
ENSMUSG00000013275.9	Slc41a1	136.539	107.914	22.9748	26.5387	23.084	49.6424
ENSMUSG00000013415.9	Igf2bp1	0	10.7914	0	0	0	0
ENSMUSG00000013418.8	B4galnt2	2.96824	3.59712	0	0	0	2.52419
ENSMUSG00000013419.7	Zfp651	5.93648	3.59712	0	0.51036	0	0.841397
ENSMUSG00000013465.19	Nelfb	89.0472	71.9424	13.7849	12.2486	24.9307	26.0833
ENSMUSG00000013483.14	Card14	5.93648	0	0	0	0	0
ENSMUSG00000013495.15	Tmem175	329.475	219.424	46.8685	35.7252	108.957	97.602
ENSMUSG00000013523.13	Bcas1	204.809	172.662	10.5684	14.2901	19.3906	21.8763
ENSMUSG00000013539.14	Tango2	83.1107	68.3453	1.83798	4.08288	10.157	20.1935
ENSMUSG00000013584.5	Aldh1a2	661.917	525.18	34.0027	39.8081	86.7959	86.6639
ENSMUSG00000013593.12	Ndufs2	866.726	834.532	8.27092	3.57252	7.38689	21.0349
ENSMUSG00000013622.15	Atraid	112.793	151.079	1.83798	1.53108	0.923361	0
ENSMUSG00000013629.16	Cad	53.4283	57.554	0.459495	1.02072	2.77008	1.68279
ENSMUSG00000013646.17	Sh3bp5l	11.873	0	0.918991	1.02072	0	2.52419
ENSMUSG00000013662.6	Atad1	2570.5	2482.01	182.879	225.069	581.717	673.117
ENSMUSG00000013663.7	Pten	97.9519	183.453	11.9469	15.8212	26.7775	22.7177
ENSMUSG00000013701.13	Timm23	198.872	169.065	6.89243	5.1036	8.31025	9.25536
ENSMUSG00000013736.16	Trnt1	492.728	604.317	46.409	51.036	122.807	132.941
ENSMUSG00000013766.11	Ly6g6e	35.6189	17.9856	0.459495	1.53108	4.61681	6.73117
ENSMUSG00000013787.15	Ehmt2	89.0472	50.3597	4.13546	3.57252	8.31025	16.8279
ENSMUSG00000013822.7	Elof1	2938.56	2924.46	24.3533	25.518	44.3213	36.1801
ENSMUSG00000013833.15	Med16	26.7142	14.3885	0	0	0	5.04838
ENSMUSG00000013846.10	St3gal1	2.96824	0	0.459495	0.51036	0	0
ENSMUSG00000013858.14	Tmem259	560.997	478.417	18.3798	12.759	72.9455	74.0429
ENSMUSG00000013878.18	Rnf170	261.205	212.23	62.4914	47.4635	72.0222	92.5536
ENSMUSG00000013921.15	Clip3	0	3.59712	0	1.53108	0	0
ENSMUSG00000013928.13	Thap8	2.96824	0	0	0	0	0
ENSMUSG00000013936.12	Myl2	2.96824	0	0	0	0	0
ENSMUSG00000013973.12	Dedd	3371.92	3280.58	39.9761	34.1941	79.409	84.9811
ENSMUSG00000013997.10	Nit1	189.967	223.022	1.83798	0.51036	7.38689	1.68279
ENSMUSG00000014030.15	Pax5	14.8412	14.3885	0	0.51036	0	0
ENSMUSG00000014039.18	Prdm15	5.93648	0	2.29748	1.53108	0.923361	2.52419
ENSMUSG00000014074.17	Rnf168	742.06	733.813	39.5166	52.0568	56.325	75.7257
ENSMUSG00000014075.15	Tctex1d2	68.2695	53.9568	0.459495	2.04144	3.69344	3.36559
ENSMUSG00000014077.13	Chp1	157.317	187.05	9.6494	13.7797	28.6242	34.4973
ENSMUSG00000014158.12	Trpv4	14.8412	7.19424	0	0	0.923361	5.88978
ENSMUSG00000014164.15	Klhl3	35.6189	17.9856	0	1.02072	0	5.04838
ENSMUSG00000014177.10	Tvp23b	768.774	741.007	229.748	237.318	214.22	221.287
ENSMUSG00000014195.16	Dnajc7	1214.01	1194.24	14.7039	17.3523	40.6279	34.4973
ENSMUSG00000014198.15	Zfp385c	2.96824	3.59712	0	0	0	0
ENSMUSG00000014226.10	Cacybp	29.6824	28.777	1.37849	3.06216	5.54017	1.68279
ENSMUSG00000014232.14	Cluap1	86.079	93.5252	0.459495	0	0	1.68279
ENSMUSG00000014243.5	Zswim7	41.5554	35.9712	5.51395	5.61396	25.8541	21.0349
ENSMUSG00000014245.8	Pigl	29.6824	10.7914	1.37849	1.02072	0	1.68279
ENSMUSG00000014294.4	Ndufa2	460.077	438.849	0.918991	2.5518	12.0037	10.0968
ENSMUSG00000014301.13	Pam16	8.90472	10.7914	1.83798	3.57252	11.0803	11.7796
ENSMUSG00000014313.15	Cox6c	685.663	787.77	72.6003	66.8572	581.717	428.271
ENSMUSG00000014329.14	Bicc1	115.761	107.914	13.3254	14.2901	18.4672	5.04838
ENSMUSG00000014349.7	Ube2z	323.538	273.381	15.1634	21.9455	36.0111	63.1048
ENSMUSG00000014353.15	Tmem87b	362.125	334.532	42.7331	60.7329	85.8726	114.43
ENSMUSG00000014355.10	Anapc1	379.935	388.489	50.085	56.65	105.263	105.175
ENSMUSG00000014361.5	Mertk	130.603	97.1223	7.81142	13.7797	36.0111	36.1801
ENSMUSG00000014402.15	Tsg101	795.488	586.331	44.1116	48.9946	127.424	180.9
ENSMUSG00000014418.16	Hps5	166.221	129.496	33.0837	25.518	27.7008	34.4973
ENSMUSG00000014426.9	Map3k4	807.361	625.899	22.9748	21.9455	44.3213	31.9731
ENSMUSG00000014444.17	Piezo1	26.7142	28.777	0.459495	0.51036	4.61681	1.68279
ENSMUSG00000014470.4	Rnf166	421.49	348.921	15.1634	10.7176	46.1681	70.6773
ENSMUSG00000014496.8	Ankrd28	335.411	410.072	30.7862	46.9531	61.8652	63.9462
ENSMUSG00000014498.9	Ankrd52	38.5871	89.9281	1.37849	1.02072	7.38689	7.57257
ENSMUSG00000014503.15	Pkd2l2	6485.6	5924.46	194.367	205.165	481.994	514.935
ENSMUSG00000014504.16	Srp19	302.76	402.878	58.8154	82.6784	111.727	82.4569
ENSMUSG00000014529.9	Tmbim7	2.96824	0	0	0.51036	1.84672	0
ENSMUSG00000014547.10	Wdfy2	106.857	122.302	1.83798	4.59324	19.3906	5.04838
ENSMUSG00000014550.14	Rbsn	142.476	79.1367	13.7849	11.2279	11.0803	16.8279
ENSMUSG00000014551.8	Mrps25	1199.17	1348.92	10.1089	10.2072	37.8578	35.3387
ENSMUSG00000014554.13	Dguok	338.379	298.561	38.5976	41.8495	62.7886	94.2364
ENSMUSG00000014592.21	Camta1	774.711	661.871	22.0558	20.9248	38.7812	51.3252
ENSMUSG00000014599.10	Csf1	552.093	341.727	27.5697	37.2563	69.2521	98.4434
ENSMUSG00000014601.13	Strip1	715.346	676.259	123.145	131.673	228.07	201.935
ENSMUSG00000014606.14	Slc25a11	139.507	104.317	9.6494	8.16577	13.8504	16.8279
ENSMUSG00000014633.15	Cmc2	237.459	215.827	17.0013	15.8212	24.0074	20.1935
ENSMUSG00000014668.15	Chfr	468.982	420.863	75.8168	94.4167	158.818	154.817
ENSMUSG00000014725.16	Adam28	2.96824	3.59712	0.459495	1.53108	0	1.68279
ENSMUSG00000014748.13	Tex261	71.2378	89.9281	5.97344	4.59324	4.61681	7.57257
ENSMUSG00000014763.8	Fam120b	189.967	154.676	9.6494	8.16577	2.77008	15.1451
ENSMUSG00000014767.17	Tbp	1038.88	953.237	43.6521	43.3806	61.8652	54.6908
ENSMUSG00000014769.10	Psmb1	1095.28	1082.73	5.97344	7.14504	20.3139	15.1451
ENSMUSG00000014771.13	Pdcd2	276.046	327.338	0.459495	0.51036	5.54017	6.73117
ENSMUSG00000014776.7	Nol3	2.96824	7.19424	0	0	0	0
ENSMUSG00000014778.10	Fhod1	17.8094	21.5827	0	1.02072	1.84672	0.841397
ENSMUSG00000014782.16	Plekhg4	0	17.9856	1.83798	5.1036	8.31025	5.04838
ENSMUSG00000014786.8	Slc9a5	5.93648	3.59712	0	0	0.923361	0
ENSMUSG00000014791.10	Elmo3	5.93648	0	0	0	0	0
ENSMUSG00000014813.9	Stc1	11.873	21.5827	6.43294	7.6554	7.38689	2.52419
ENSMUSG00000014837.15	4931428F04Rik	20.7777	14.3885	0.459495	0.51036	0.923361	1.68279
ENSMUSG00000014846.12	Tppp3	17.8094	7.19424	3.21647	1.53108	3.69344	7.57257
ENSMUSG00000014850.15	Msh3	691.6	568.345	78.1142	72.9815	172.669	172.486
ENSMUSG00000014856.12	Tmem208	20.7777	28.777	0.459495	1.02072	0.923361	1.68279
ENSMUSG00000014859.9	E2f4	816.266	694.245	193.907	200.572	347.184	404.712
ENSMUSG00000014867.9	Surf4	3772.63	3219.42	434.223	524.65	685.134	774.926
ENSMUSG00000014873.15	Surf2	17.8094	17.9856	1.83798	1.02072	0.923361	0
ENSMUSG00000014905.4	Dnajb9	53.4283	100.719	3.21647	6.63468	8.31025	7.57257
ENSMUSG00000014907.10	Naf1	44.5236	28.777	7.81142	0.51036	2.77008	4.20698
ENSMUSG00000014932.15	Yes1	451.172	402.878	21.1368	22.9662	19.3906	21.0349
ENSMUSG00000014956.15	Ppp1cb	661.917	697.842	165.878	186.792	314.866	322.255
ENSMUSG00000014959.12	Gorasp2	2056.99	1694.24	118.55	119.935	150.508	117.796
ENSMUSG00000014980.14	Tsen15	17.8094	32.3741	0.918991	5.61396	3.69344	4.20698
ENSMUSG00000015002.18	Efr3a	127.634	147.482	12.4064	11.7383	15.6971	15.1451
ENSMUSG00000015013.9	Trappc2l	77.1742	79.1367	0	0.51036	4.61681	3.36559
ENSMUSG00000015016.8	Acsf3	68.2695	57.554	0.459495	0.51036	0	0
ENSMUSG00000015023.7	Ddx19a	1819.53	1550.36	272.021	289.885	480.148	477.072
ENSMUSG00000015027.11	Galns	38.5871	25.1799	0	0	0	0
ENSMUSG00000015053.14	Gata2	0	7.19424	0	0	0	0
ENSMUSG00000015083.11	C8g	32.6506	25.1799	0	0	0.923361	0.841397
ENSMUSG00000015087.14	Rabl6	267.142	179.856	0.918991	0	0	7.57257
ENSMUSG00000015092.9	Edf1	311.665	248.201	1.37849	3.06216	11.0803	19.3521
ENSMUSG00000015094.16	Npdc1	32.6506	17.9856	3.21647	1.02072	5.54017	5.88978
ENSMUSG00000015095.12	Fbxw5	50.4601	32.3741	14.2444	15.3108	34.1644	29.4489
ENSMUSG00000015112.15	Slc25a13	273.078	172.662	39.0571	38.7874	38.7812	65.6289
ENSMUSG00000015120.15	Ube2i	359.157	431.655	62.9509	78.0851	139.428	145.562
ENSMUSG00000015126.9	Tsr3	421.49	449.64	0.918991	2.04144	8.31025	4.20698
ENSMUSG00000015127.14	Unkl	2.96824	0	0	0	4.61681	0
ENSMUSG00000015143.15	Actn1	602.553	697.842	30.7862	43.3806	45.2447	47.1182
ENSMUSG00000015149.14	Sirt2	80.1425	57.554	0	0	5.54017	3.36559
ENSMUSG00000015165.16	Hnrnpl	385.871	723.022	195.745	210.779	220.683	274.295
ENSMUSG00000015176.11	Nolc1	1116.06	1133.09	33.5432	43.3806	40.6279	44.594
ENSMUSG00000015189.12	Casd1	2.96824	0	1.37849	0	0.923361	0.841397
ENSMUSG00000015202.13	Cnksr3	222.618	143.885	29.8672	41.3392	43.398	53.008
ENSMUSG00000015214.14	Mtmr1	14.8412	7.19424	0.459495	0.51036	0	0
ENSMUSG00000015217.11	Hmgb3	376.966	374.101	49.6255	55.1189	106.187	122.003
ENSMUSG00000015222.18	Map2	103.888	68.3453	17.0013	21.9455	24.9307	32.8145
ENSMUSG00000015247.10	Nipsnap3b	2.96824	0	0.459495	0	0	2.52419
ENSMUSG00000015289.4	Lage3	68.2695	32.3741	0.459495	0	3.69344	3.36559
ENSMUSG00000015290.15	Ubl4a	68.2695	53.9568	2.29748	0	6.46353	6.73117
ENSMUSG00000015291.10	Gdi1	127.634	165.468	13.7849	12.2486	29.5476	27.7661
ENSMUSG00000015305.6	Sash1	246.364	190.647	7.35193	5.1036	9.23361	10.9382
ENSMUSG00000015312.9	Gadd45b	50.4601	43.1655	1.37849	2.04144	6.46353	1.68279
ENSMUSG00000015316.11	Slamf1	56.3966	39.5683	0.918991	2.5518	2.77008	2.52419
ENSMUSG00000015335.16	Zdhhc12	92.0154	61.1511	5.51395	3.06216	5.54017	7.57257
ENSMUSG00000015337.5	Endog	59.3648	68.3453	0.918991	0	2.77008	4.20698
ENSMUSG00000015340.10	Cybb	5.93648	3.59712	0.459495	1.02072	0.923361	0.841397
ENSMUSG00000015341.17	Golga7	834.075	773.381	144.282	184.75	477.378	510.728
ENSMUSG00000015342.6	Xk	50.4601	21.5827	0.918991	3.57252	6.46353	9.25536
ENSMUSG00000015354.8	Pcolce2	68.2695	64.7482	2.75697	3.06216	4.61681	6.73117
ENSMUSG00000015357.10	Clpx	421.49	348.921	3.21647	6.12432	24.0074	14.3037
ENSMUSG00000015363.13	Trabd	8.90472	10.7914	0.918991	0	0	0.841397
ENSMUSG00000015365.15	Mov10l1	65.3013	32.3741	2.29748	3.06216	7.38689	5.88978
ENSMUSG00000015377.10	Dennd6b	14.8412	7.19424	0	0	2.77008	0.841397
ENSMUSG00000015401.12	Cltrn	23.7459	3.59712	5.05445	6.12432	18.4672	13.4623
ENSMUSG00000015405.15	Ace2	2.96824	3.59712	0.918991	0	0.923361	0
ENSMUSG00000015461.15	Atf6b	326.506	356.115	57.8964	77.5748	112.65	142.196
ENSMUSG00000015467.14	Egfl8	23.7459	39.5683	7.35193	16.8419	9.23361	5.88978
ENSMUSG00000015474.16	Ppt2	293.856	266.187	62.0319	85.7405	110.803	128.734
ENSMUSG00000015478.13	Rnf5	252.3	276.978	50.085	57.6707	183.749	212.032
ENSMUSG00000015484.3	Fam163a	0	7.19424	0	0	0	0
ENSMUSG00000015488.14	Cacfd1	59.3648	43.1655	9.6494	5.1036	48.0148	25.2419
ENSMUSG00000015501.10	Hivep2	32.6506	28.777	0.918991	2.04144	5.54017	5.04838
ENSMUSG00000015522.18	Arnt	878.599	1050.36	51.4635	45.9324	40.6279	49.6424
ENSMUSG00000015536.14	Mocs2	175.126	154.676	4.13546	6.63468	12.0037	10.0968
ENSMUSG00000015542.17	Nat9	483.823	471.223	1.37849	0.51036	1.84672	2.52419
ENSMUSG00000015568.16	Lpl	103.888	143.885	8.27092	5.61396	19.3906	17.6693
ENSMUSG00000015575.15	Atp6v0e	287.919	230.216	41.8141	32.6631	77.5623	116.954
ENSMUSG00000015597.17	Zfp318	234.491	248.201	51.923	46.9531	72.9455	67.3117
ENSMUSG00000015599.9	Ttbk1	29.6824	21.5827	0	0	0	0
ENSMUSG00000015605.6	Srf	451.172	694.245	7.81142	7.14504	8.31025	11.7796
ENSMUSG00000015619.10	Gata3	103.888	140.288	7.35193	7.14504	18.4672	23.5591
ENSMUSG00000015647.9	Lama5	237.459	201.439	4.13546	4.08288	30.4709	29.4489
ENSMUSG00000015652.9	Steap1	2.96824	0	1.83798	1.02072	0	0
ENSMUSG00000015653.13	Steap2	747.996	690.647	90.9801	125.549	155.125	164.072
ENSMUSG00000015656.17	Hspa8	8.90472	7.19424	0	0	0	0
ENSMUSG00000015659.12	Serac1	80.1425	68.3453	3.21647	0.51036	0	0
ENSMUSG00000015668.13	Pdzd11	676.759	615.108	6.89243	3.06216	18.4672	11.7796
ENSMUSG00000015671.11	Psma2	1222.91	971.223	139.687	145.453	384.118	416.491
ENSMUSG00000015672.4	Mrpl32	436.331	402.878	45.0306	45.9324	78.4857	73.2015
ENSMUSG00000015697.14	Setdb1	2077.77	1917.27	98.332	113.81	133.887	168.279
ENSMUSG00000015702.13	Anxa9	0	3.59712	1.83798	0.51036	0	0.841397
ENSMUSG00000015709.9	Arnt2	2.96824	3.59712	0	0	0	0
ENSMUSG00000015711.8	Prune1	1205.11	1262.59	143.363	153.108	187.442	218.763
ENSMUSG00000015714.11	Cers2	287.919	258.993	6.89243	11.2279	31.3943	41.2284
ENSMUSG00000015721.18	Nlrp5	2534.88	2420.86	306.943	274.063	1398.89	1488.43
ENSMUSG00000015733.13	Capza2	546.156	546.763	91.4396	79.1058	155.125	181.742
ENSMUSG00000015745.9	Plekho1	163.253	176.259	0.918991	2.04144	5.54017	2.52419
ENSMUSG00000015747.5	Vps45	136.539	100.719	0.918991	2.5518	0	4.20698
ENSMUSG00000015748.13	Prpf3	534.283	510.791	7.35193	6.63468	22.1607	13.4623
ENSMUSG00000015749.12	Anp32e	314.633	291.367	25.7317	25.518	44.3213	53.008
ENSMUSG00000015750.15	Aph1a	29.6824	17.9856	2.75697	5.1036	5.54017	5.04838
ENSMUSG00000015755.16	Tab2	498.664	449.64	28.0292	38.7874	46.1681	42.0698
ENSMUSG00000015757.10	Ppil4	424.458	449.64	28.0292	25.518	48.0148	48.801
ENSMUSG00000015759.11	Cnih1	1792.82	1510.79	25.2723	50.0153	152.355	108.54
ENSMUSG00000015766.14	Eps8	851.885	748.201	155.769	182.709	173.592	188.473
ENSMUSG00000015776.12	Med22	946.869	902.878	91.8991	109.217	178.209	183.424
ENSMUSG00000015790.16	Surf1	448.204	446.043	7.35193	4.59324	8.31025	14.3037
ENSMUSG00000015804.14	Med28	1344.61	1309.35	100.63	86.7613	232.687	302.061
ENSMUSG00000015806.12	Qdpr	198.872	151.079	7.35193	13.2694	12.0037	5.88978
ENSMUSG00000015812.8	Gnrh1	281.983	302.158	32.6242	29.6009	77.5623	73.2015
ENSMUSG00000015829.13	Tnr	2.96824	10.7914	0	0	0	0
ENSMUSG00000015837.15	Sqstm1	198.872	190.647	14.2444	19.3937	16.6205	26.0833
ENSMUSG00000015839.6	Nfe2l2	86.079	68.3453	9.18991	10.2072	23.084	48.801
ENSMUSG00000015846.15	Rxra	198.872	129.496	5.05445	0	2.77008	15.1451
ENSMUSG00000015869.16	Prpsap1	1038.88	1125.9	11.9469	16.3315	27.7008	40.387
ENSMUSG00000015879.8	Fam184b	0	3.59712	0	0	0	0
ENSMUSG00000015880.13	Ncapg	2704.07	2482.01	59.2749	75.023	100.646	123.685
ENSMUSG00000015882.18	Lcorl	53.4283	28.777	0	2.5518	1.84672	2.52419
ENSMUSG00000015889.8	Lta4h	11.873	3.59712	0.918991	0	0	0
ENSMUSG00000015890.2	Amdhd1	2.96824	0	0	0	0	0.841397
ENSMUSG00000015932.8	Dstn	385.871	309.353	4.59495	4.59324	15.6971	16.8279
ENSMUSG00000015937.15	Macroh2a1	74.206	89.9281	4.13546	4.59324	10.157	1.68279
ENSMUSG00000015942.9	Gtf2ird2	2.96824	3.59712	0	0	0	1.68279
ENSMUSG00000015943.11	Bola1	86.079	86.3309	0	0.51036	1.84672	0
ENSMUSG00000015944.9	Castor2	71.2378	86.3309	14.2444	14.2901	13.8504	14.3037
ENSMUSG00000015947.10	Fcgr1	11.873	7.19424	0	0	2.77008	0
ENSMUSG00000015961.8	Adss	4479.07	3802.16	109.819	140.859	138.504	122.003
ENSMUSG00000015966.17	Il17rb	252.3	147.482	2.29748	1.02072	5.54017	10.0968
ENSMUSG00000015968.18	Cacna1d	53.4283	28.777	5.05445	3.57252	1.84672	15.1451
ENSMUSG00000015970.19	Chdh	727.219	600.719	20.2178	40.8288	64.6353	63.9462
ENSMUSG00000015971.5	Actr8	961.71	737.41	17.9203	23.9869	34.1644	41.2284
ENSMUSG00000015980.14	Lrrc27	32.6506	21.5827	4.13546	4.08288	0	1.68279
ENSMUSG00000015981.12	Stk32c	219.65	258.993	4.59495	2.04144	10.157	9.25536
ENSMUSG00000015994.10	Fnta	596.616	579.137	73.9788	100.031	209.603	233.067
ENSMUSG00000016018.4	Mtrex	569.902	410.072	11.0279	11.2279	14.7738	6.73117
ENSMUSG00000016024.9	Lbp	20.7777	7.19424	1.37849	0	0.923361	5.88978
ENSMUSG00000016028.11	Celsr1	1243.69	1269.78	83.6282	94.927	108.033	111.906
ENSMUSG00000016128.14	Stard13	1967.94	1938.85	209.53	236.297	355.494	388.725
ENSMUSG00000016179.11	Camk1g	8.90472	3.59712	0.918991	2.04144	0	0
ENSMUSG00000016181.9	Utp25	1092.31	1043.17	5.05445	9.18649	9.23361	5.88978
ENSMUSG00000016200.14	Syt14	8.90472	17.9856	0.918991	0	0	2.52419
ENSMUSG00000016239.11	Lonrf3	136.539	165.468	0	0.51036	14.7738	15.9865
ENSMUSG00000016252.7	Atp5e	510.537	460.432	3.21647	4.59324	51.7082	53.008
ENSMUSG00000016253.12	Nelfcd	338.379	316.547	51.4635	53.0775	70.1754	88.3467
ENSMUSG00000016256.10	Ctsz	5.93648	7.19424	3.67596	1.53108	0	0
ENSMUSG00000016257.15	Prelid3b	255.269	241.007	32.6242	42.8703	52.6316	64.7875
ENSMUSG00000016308.12	Ube2a	673.79	701.439	8.27092	10.7176	38.7812	62.2634
ENSMUSG00000016319.3	Slc25a5	700.505	654.676	81.3307	77.0644	204.063	229.701
ENSMUSG00000016344.14	Ppdpf	20.7777	17.9856	0.918991	1.02072	2.77008	5.04838
ENSMUSG00000016346.17	Kcnq2	2.96824	0	0	0	0	0
ENSMUSG00000016382.15	Pls3	11.873	17.9856	0.918991	4.08288	0.923361	1.68279
ENSMUSG00000016386.15	Mpped2	17.8094	3.59712	0	2.04144	0	0
ENSMUSG00000016409.4	Nkap	157.317	154.676	6.89243	14.8004	8.31025	18.5107
ENSMUSG00000016427.7	Ndufa1	56.3966	28.777	15.1634	16.3315	66.482	74.8843
ENSMUSG00000016458.15	Wt1	5.93648	10.7914	0	1.02072	0	0
ENSMUSG00000016477.18	E2f3	5.93648	0	0	0.51036	0	0
ENSMUSG00000016481.15	Cr1l	498.664	579.137	9.6494	12.2486	12.0037	10.0968
ENSMUSG00000016487.15	Ppfibp1	133.571	86.3309	18.8393	21.4351	36.0111	46.2768
ENSMUSG00000016495.12	Plgrkt	5.93648	17.9856	4.59495	3.06216	8.31025	4.20698
ENSMUSG00000016496.7	Cd274	0	10.7914	1.37849	2.04144	0.923361	5.88978
ENSMUSG00000016498.10	Pdcd1lg2	2.96824	0	0	0	0	0
ENSMUSG00000016503.18	Gtf3a	296.824	255.396	11.4874	12.2486	19.3906	29.4489
ENSMUSG00000016510.11	Mtif3	691.6	651.079	2.75697	2.04144	4.61681	15.1451
ENSMUSG00000016520.7	Lnx2	1905.61	1856.12	48.247	65.3261	61.8652	64.7875
ENSMUSG00000016524.12	Il19	0	3.59712	1.37849	0	0	0
ENSMUSG00000016526.8	Dyrk3	94.9837	115.108	5.05445	5.1036	4.61681	4.20698
ENSMUSG00000016528.10	Mapkapk2	142.476	115.108	0.459495	1.53108	5.54017	10.0968
ENSMUSG00000016534.15	Lamp2	86.079	57.554	4.59495	5.1036	12.0037	7.57257
ENSMUSG00000016541.10	Atxn10	23.7459	10.7914	0.459495	1.02072	0	0.841397
ENSMUSG00000016552.13	Foxred2	270.11	255.396	21.5963	19.3937	75.7156	79.0913
ENSMUSG00000016554.9	Eif3d	1282.28	1140.29	14.2444	13.7797	13.8504	18.5107
ENSMUSG00000016619.10	Nup50	1401.01	1294.96	111.657	118.914	72.9455	97.602
ENSMUSG00000016624.15	Phf21b	0	10.7914	1.37849	1.53108	0	0.841397
ENSMUSG00000016626.10	Nlrp14	10258.2	8187.05	415.384	460.855	1715.6	1771.98
ENSMUSG00000016637.7	Ift27	35.6189	21.5827	1.83798	1.02072	0.923361	0
ENSMUSG00000016664.16	Pacsin2	1902.64	1600.72	182.42	267.429	414.589	483.803
ENSMUSG00000016756.17	Cmah	20.7777	10.7914	0	0.51036	0	0
ENSMUSG00000016757.11	Ttll12	97.9519	89.9281	0.459495	2.5518	1.84672	0.841397
ENSMUSG00000016758.4	Bik	166.221	194.245	21.1368	20.9248	18.4672	45.4354
ENSMUSG00000016763.15	Scube1	5.93648	7.19424	0	0.51036	0	2.52419
ENSMUSG00000016831.12	Tox4	71.2378	57.554	1.37849	1.53108	2.77008	3.36559
ENSMUSG00000016833.14	Mrps18c	44.5236	53.9568	0	0	2.77008	0.841397
ENSMUSG00000016921.14	Srsf6	115.761	111.511	10.5684	12.2486	41.5512	32.8145
ENSMUSG00000016933.17	Plcg1	279.015	215.827	1.37849	3.57252	3.69344	10.0968
ENSMUSG00000016940.18	Kctd2	32.6506	17.9856	5.05445	4.08288	12.9271	15.1451
ENSMUSG00000016946.6	Kctd5	1303.06	1312.95	90.0611	120.955	350.877	379.47
ENSMUSG00000016984.7	Etaa1	569.902	456.835	27.5697	34.1941	32.3176	45.4354
ENSMUSG00000017009.3	Sdc4	8.90472	10.7914	5.05445	7.6554	3.69344	5.88978
ENSMUSG00000017119.19	Nbr1	866.726	669.065	73.0598	83.6991	146.814	172.486
ENSMUSG00000017132.17	Cyth1	415.554	464.029	103.846	67.8779	84.0259	114.43
ENSMUSG00000017144.8	Rnd3	32.6506	46.7626	0	1.02072	1.84672	1.68279
ENSMUSG00000017146.12	Brca1	424.458	356.115	102.008	107.176	191.136	173.328
ENSMUSG00000017165.1	Gast	2.96824	0	0	0	0	3.36559
ENSMUSG00000017167.6	Cntnap1	353.221	280.576	15.1634	35.7252	19.3906	21.8763
ENSMUSG00000017176.17	Nt5c3b	29.6824	28.777	0.459495	0	0	0
ENSMUSG00000017188.3	Coa3	53.4283	61.1511	9.6494	8.16577	8.31025	11.7796
ENSMUSG00000017195.15	Zpbp2	2.96824	7.19424	0	1.02072	0	0.841397
ENSMUSG00000017210.14	Med24	281.983	302.158	11.0279	13.7797	10.157	31.1317
ENSMUSG00000017221.14	Psmd3	869.694	730.216	77.6547	101.562	199.446	260.833
ENSMUSG00000017264.16	Exosc10	700.505	597.122	81.7902	97.4788	101.57	117.796
ENSMUSG00000017286.15	Glod4	86.079	118.705	7.81142	9.69685	15.6971	20.1935
ENSMUSG00000017288.15	Vps53	311.665	284.173	2.29748	5.1036	3.69344	10.0968
ENSMUSG00000017291.13	Taok1	682.695	629.496	89.1421	98.4995	132.964	114.43
ENSMUSG00000017299.13	Dnttip1	201.84	125.899	4.59495	3.57252	5.54017	8.41397
ENSMUSG00000017307.16	Acot8	175.126	154.676	6.89243	2.5518	7.38689	10.9382
ENSMUSG00000017309.11	Cd300lg	2.96824	3.59712	0	0	0	0
ENSMUSG00000017314.12	Mpp2	0	3.59712	0.459495	0.51036	0	0
ENSMUSG00000017344.4	Vtn	0	3.59712	0	0.51036	0	1.68279
ENSMUSG00000017376.15	Nlk	293.856	273.381	20.2178	20.9248	20.3139	29.4489
ENSMUSG00000017386.10	Traf4	905.313	910.072	104.305	109.727	130.194	180.9
ENSMUSG00000017390.15	Aldoc	5.93648	0	0	0	0	0
ENSMUSG00000017404.12	Rpl19	14.8412	28.777	0	0	1.84672	0.841397
ENSMUSG00000017405.14	Nek8	32.6506	17.9856	0.459495	0.51036	1.84672	3.36559
ENSMUSG00000017412.15	Cacnb4	17.8094	7.19424	0.918991	2.5518	0.923361	2.52419
ENSMUSG00000017418.14	Arl5b	35.6189	32.3741	5.51395	4.59324	11.0803	10.9382
ENSMUSG00000017421.18	Zfp207	733.155	633.094	68.9243	94.927	191.136	224.653
ENSMUSG00000017428.16	Psmd11	537.251	597.122	22.0558	18.8833	69.2521	74.0429
ENSMUSG00000017453.4	Pipox	0	3.59712	0	0	0	0
ENSMUSG00000017466.9	Timp2	5.93648	0	0	2.04144	0	0.841397
ENSMUSG00000017478.15	Zc3h18	703.473	629.496	52.3825	51.5464	104.34	109.382
ENSMUSG00000017485.11	Top2b	356.189	334.532	44.5711	56.65	127.424	128.734
ENSMUSG00000017491.9	Rarb	5.93648	14.3885	0.459495	0.51036	0	0
ENSMUSG00000017493.12	Igfbp4	0	3.59712	7.35193	3.06216	0	0
ENSMUSG00000017499.15	Cdc6	783.615	838.129	15.1634	19.9041	3.69344	16.8279
ENSMUSG00000017548.15	Suz12	2229.15	2291.37	263.75	321.017	236.38	263.357
ENSMUSG00000017550.14	Atad5	249.332	237.41	48.7065	40.3185	77.5623	46.2768
ENSMUSG00000017561.16	Crlf3	385.871	330.935	4.59495	4.08288	3.69344	6.73117
ENSMUSG00000017615.12	Tnfaip1	175.126	219.424	33.0837	30.1113	36.9344	36.1801
ENSMUSG00000017631.19	Abr	261.205	147.482	62.9509	75.5333	93.2595	111.064
ENSMUSG00000017639.13	Rab11fip4	225.586	169.065	24.8128	34.1941	24.9307	23.5591
ENSMUSG00000017652.16	Cd40	11.873	32.3741	0	0	3.69344	0.841397
ENSMUSG00000017664.16	Slc35c2	216.682	179.856	9.6494	8.67613	37.8578	35.3387
ENSMUSG00000017667.9	Zfp334	486.791	492.806	19.7583	19.3937	19.3906	31.9731
ENSMUSG00000017670.16	Elmo2	29.6824	28.777	0	0	1.84672	5.04838
ENSMUSG00000017677.11	Wsb1	222.618	223.022	32.6242	45.4221	76.639	79.9327
ENSMUSG00000017679.16	Ttpal	178.094	118.705	8.27092	6.63468	12.0037	15.9865
ENSMUSG00000017686.17	Rhot1	1549.42	1269.78	171.851	179.136	409.049	509.045
ENSMUSG00000017692.8	Rhbdl3	0	3.59712	0	0	0	0
ENSMUSG00000017697.3	Ada	258.237	223.022	1.83798	2.04144	14.7738	15.1451
ENSMUSG00000017707.9	Serinc3	130.603	97.1223	16.5418	22.4559	24.0074	37.0215
ENSMUSG00000017715.11	Pgs1	1896.71	1431.65	75.3573	70.4297	323.176	299.537
ENSMUSG00000017716.15	Birc5	2546.75	2474.82	149.796	142.391	340.72	389.567
ENSMUSG00000017718.15	Afmid	0	3.59712	0	0	0	0.841397
ENSMUSG00000017721.15	Pigt	8.90472	7.19424	8.27092	6.12432	7.38689	11.7796
ENSMUSG00000017724.14	Etv4	14.8412	17.9856	0.918991	0	0	1.68279
ENSMUSG00000017734.15	Dbndd2	29.6824	28.777	11.0279	9.69685	9.23361	3.36559
ENSMUSG00000017737.2	Mmp9	5.93648	3.59712	0	0	0	0
ENSMUSG00000017740.17	Slc12a5	213.713	190.647	6.89243	6.63468	36.9344	17.6693
ENSMUSG00000017747.13	Ghdc	11.873	10.7914	1.83798	3.06216	12.9271	9.25536
ENSMUSG00000017756.9	Slc12a7	189.967	165.468	29.4077	36.2356	72.9455	48.801
ENSMUSG00000017760.16	Ctsa	23.7459	17.9856	0.459495	0.51036	2.77008	6.73117
ENSMUSG00000017764.2	Zswim1	317.602	230.216	17.4608	18.373	19.3906	21.8763
ENSMUSG00000017765.17	Slc12a4	14.8412	7.19424	0	1.02072	1.84672	4.20698
ENSMUSG00000017774.19	Myo1c	952.805	852.518	118.09	125.549	173.592	233.067
ENSMUSG00000017776.15	Crk	730.187	600.719	99.251	110.748	234.534	273.454
ENSMUSG00000017778.14	Cox7c	5.93648	25.1799	1.37849	0	2.77008	0.841397
ENSMUSG00000017781.17	Pitpna	261.205	219.424	3.21647	2.04144	14.7738	7.57257
ENSMUSG00000017801.15	Mlx	415.554	323.741	45.0306	53.5878	120.037	137.148
ENSMUSG00000017802.14	Retreg3	222.618	197.842	17.4608	16.8419	51.7082	47.9596
ENSMUSG00000017831.8	Rab5a	127.634	71.9424	4.59495	7.6554	12.9271	5.04838
ENSMUSG00000017837.12	Nkiras2	41.5554	21.5827	5.05445	4.08288	5.54017	28.6075
ENSMUSG00000017843.14	Ppp2r5c	1362.42	1154.68	111.198	127.59	249.307	238.115
ENSMUSG00000017858.12	Ift52	201.84	169.065	3.67596	3.06216	2.77008	3.36559
ENSMUSG00000017861.11	Mybl2	1905.61	1539.57	96.494	102.582	190.212	167.438
ENSMUSG00000017897.18	Eya2	17.8094	7.19424	0.459495	0	0	0
ENSMUSG00000017929.13	B4galt5	439.299	471.223	86.3851	96.9685	113.573	84.9811
ENSMUSG00000017969.13	Ptgis	457.109	428.058	0	2.5518	3.69344	6.73117
ENSMUSG00000017978.18	Cadps2	71.2378	46.7626	4.59495	3.57252	4.61681	7.57257
ENSMUSG00000017999.16	Ddx27	219.65	179.856	2.29748	3.06216	7.38689	13.4623
ENSMUSG00000018001.18	Cyth3	273.078	330.935	12.4064	7.14504	12.0037	32.8145
ENSMUSG00000018012.11	Rac3	409.617	438.849	105.224	119.935	156.971	201.935
ENSMUSG00000018040.9	Rrp7a	373.998	356.115	16.0823	13.2694	36.9344	42.9112
ENSMUSG00000018042.18	Cyb5r3	279.015	233.813	6.43294	11.7383	20.3139	30.2903
ENSMUSG00000018068.13	Ints2	62.333	61.1511	5.97344	7.14504	11.0803	5.04838
ENSMUSG00000018076.12	Med13l	320.57	446.043	96.494	119.935	125.577	136.306
ENSMUSG00000018126.15	Baiap2l2	56.3966	46.7626	1.83798	4.08288	8.31025	10.9382
ENSMUSG00000018143.10	Mafk	53.4283	75.5396	5.05445	3.57252	5.54017	7.57257
ENSMUSG00000018160.15	Med1	388.839	471.223	123.604	124.528	223.453	212.032
ENSMUSG00000018166.8	Erbb3	35.6189	14.3885	0	1.02072	6.46353	0.841397
ENSMUSG00000018167.10	Stard3	17.8094	28.777	0.459495	0	4.61681	15.9865
ENSMUSG00000018168.8	Ikzf3	5.93648	3.59712	0	0	0	0.841397
ENSMUSG00000018169.12	Mfng	178.094	212.23	5.05445	6.63468	6.46353	4.20698
ENSMUSG00000018171.9	Vmp1	314.633	258.993	7.81142	6.63468	11.0803	15.9865
ENSMUSG00000018189.12	Uchl5	273.078	208.633	4.59495	6.12432	18.4672	15.1451
ENSMUSG00000018196.18	Glrx2	29.6824	17.9856	1.37849	0	0	1.68279
ENSMUSG00000018199.9	Ro60	14.8412	25.1799	2.75697	2.04144	8.31025	5.88978
ENSMUSG00000018209.15	Stk4	106.857	89.9281	11.0279	10.2072	31.3943	22.7177
ENSMUSG00000018238.6	Gdf9	18625.7	15536	3414.51	3876.7	7795.94	8910.39
ENSMUSG00000018239.9	Zcchc10	2039.18	2208.63	271.102	280.698	515.235	595.709
ENSMUSG00000018259.13	Prl8a2	44.5236	43.1655	10.5684	12.2486	28.6242	26.0833
ENSMUSG00000018263.11	Tbx5	5.93648	3.59712	0.918991	1.02072	0.923361	2.52419
ENSMUSG00000018286.6	Psmb6	1193.23	1046.76	42.2736	41.3392	92.3361	99.2848
ENSMUSG00000018287.12	Spag7	709.409	715.827	99.7105	88.2923	96.0295	112.747
ENSMUSG00000018293.4	Pfn1	2229.15	2194.24	231.586	232.724	259.464	287.758
ENSMUSG00000018322.10	Tomm34	896.408	852.518	89.1421	91.8649	290.859	320.572
ENSMUSG00000018326.9	Ywhab	691.6	633.094	24.3533	34.1941	65.5586	39.5456
ENSMUSG00000018334.18	Ksr1	287.919	302.158	28.0292	23.4766	55.4017	46.2768
ENSMUSG00000018339.11	Gpx3	14.8412	17.9856	16.0823	13.7797	8.31025	7.57257
ENSMUSG00000018340.13	Anxa6	801.425	679.856	3.67596	2.5518	12.9271	5.04838
ENSMUSG00000018341.12	Il12rb2	53.4283	46.7626	4.13546	7.14504	2.77008	9.25536
ENSMUSG00000018347.16	Zkscan6	1101.22	1298.56	14.2444	12.759	26.7775	47.9596
ENSMUSG00000018362.14	Kpna2	56.3966	46.7626	1.83798	1.02072	3.69344	6.73117
ENSMUSG00000018363.16	Smurf2	1300.09	1302.16	147.498	159.743	259.464	247.371
ENSMUSG00000018372.13	Cep95	914.218	1007.19	93.7371	112.79	191.136	208.666
ENSMUSG00000018377.10	Vezf1	406.649	456.835	13.3254	22.9662	29.5476	28.6075
ENSMUSG00000018378.13	Cuedc1	5.93648	0	0	0	0	0
ENSMUSG00000018379.17	Srsf1	534.283	517.986	13.7849	13.7797	28.6242	20.1935
ENSMUSG00000018387.12	Shroom1	5.93648	3.59712	0	0	0	0
ENSMUSG00000018395.19	Kif3a	1665.18	1856.12	11.0279	16.8419	80.3324	55.5322
ENSMUSG00000018401.17	Mtmr4	501.633	492.806	159.445	151.577	95.1062	95.9192
ENSMUSG00000018411.17	Mapt	11.873	3.59712	0	0	0	0
ENSMUSG00000018412.16	Kansl1	644.108	694.245	20.2178	15.8212	20.3139	18.5107
ENSMUSG00000018415.14	Gid4	513.505	442.446	71.6813	64.8158	140.351	110.223
ENSMUSG00000018417.14	Myo1b	121.698	133.094	11.4874	9.18649	19.3906	26.9247
ENSMUSG00000018425.18	Dhx40	537.251	633.094	9.18991	13.2694	31.3943	20.1935
ENSMUSG00000018427.8	Ypel2	872.663	841.727	153.471	182.199	342.567	350.862
ENSMUSG00000018428.15	Akap1	1757.2	1435.25	71.2218	85.7405	199.446	343.29
ENSMUSG00000018433.14	Nol11	35.6189	46.7626	3.21647	0.51036	2.77008	5.88978
ENSMUSG00000018442.13	Derl2	279.015	323.741	38.1381	34.1941	58.1717	53.8494
ENSMUSG00000018446.8	C1qbp	379.935	406.475	28.4887	38.277	58.1717	66.4703
ENSMUSG00000018449.12	Rpain	77.1742	46.7626	5.51395	6.12432	6.46353	5.88978
ENSMUSG00000018451.7	6330403K07Rik	2.96824	0	0	0	0	0
ENSMUSG00000018474.18	Chd3	17.8094	25.1799	1.37849	3.57252	9.23361	6.73117
ENSMUSG00000018476.7	Kdm6b	750.965	755.396	177.365	175.564	252.078	273.454
ENSMUSG00000018481.9	Appbp2	510.537	392.086	22.0558	36.2356	115.42	81.6155
ENSMUSG00000018500.2	Adora2b	41.5554	89.9281	0.459495	0	1.84672	2.52419
ENSMUSG00000018501.17	Ncor1	219.65	169.065	20.2178	21.9455	22.1607	31.9731
ENSMUSG00000018507.16	Trpv2	62.333	64.7482	0	0.51036	2.77008	4.20698
ENSMUSG00000018509.8	Cenpv	178.094	154.676	44.1116	48.4842	96.9529	101.809
ENSMUSG00000018537.16	Pcgf2	2.96824	3.59712	0	0	0	0.841397
ENSMUSG00000018541.10	Cwc25	169.19	125.899	0.918991	4.08288	5.54017	6.73117
ENSMUSG00000018547.8	Pip4k2b	14.8412	10.7914	0.918991	0.51036	0.923361	0
ENSMUSG00000018548.15	Trim37	192.936	151.079	59.2749	59.2018	84.0259	101.809
ENSMUSG00000018554.13	Ybx2	3363.02	3100.72	48.247	43.3806	328.717	377.787
ENSMUSG00000018559.16	Ctdnep1	175.126	169.065	9.6494	11.7383	12.0037	12.621
ENSMUSG00000018565.17	Elp5	356.189	298.561	32.6242	29.6009	28.6242	50.4838
ENSMUSG00000018567.14	Gabarap	44.5236	75.5396	4.59495	2.04144	1.84672	1.68279
ENSMUSG00000018569.12	Cldn7	11.873	0	0.459495	0.51036	0.923361	1.68279
ENSMUSG00000018570.17	2810408A11Rik	2.96824	0	0	0	0	0
ENSMUSG00000018572.10	Phf23	1347.58	1197.84	53.3015	66.3468	109.88	58.0564
ENSMUSG00000018574.14	Acadvl	65.3013	46.7626	2.75697	2.5518	4.61681	1.68279
ENSMUSG00000018581.15	Dnah11	112.793	107.914	7.81142	12.759	30.4709	19.3521
ENSMUSG00000018583.5	G3bp1	581.775	676.259	28.0292	34.7045	33.241	73.2015
ENSMUSG00000018585.9	Atox1	77.1742	79.1367	3.67596	6.63468	38.7812	25.2419
ENSMUSG00000018593.13	Sparc	14.8412	17.9856	3.21647	6.12432	0	2.52419
ENSMUSG00000018604.18	Tbx3	47.4918	46.7626	0.459495	3.57252	1.84672	9.25536
ENSMUSG00000018648.15	Dusp14	1282.28	1284.17	300.51	308.258	680.517	691.628
ENSMUSG00000018651.14	Tada2a	679.727	597.122	50.085	72.9815	118.19	164.072
ENSMUSG00000018659.12	Pnpo	240.427	172.662	0.459495	1.53108	2.77008	5.04838
ENSMUSG00000018661.17	Cog1	273.078	208.633	3.21647	2.04144	2.77008	0.841397
ENSMUSG00000018666.13	Cbx1	851.885	938.849	201.259	194.958	329.64	334.876
ENSMUSG00000018669.14	Cdk5rap3	287.919	219.424	1.83798	4.08288	8.31025	6.73117
ENSMUSG00000018672.15	Copz2	17.8094	39.5683	1.37849	1.02072	1.84672	3.36559
ENSMUSG00000018677.9	Slc25a39	53.4283	50.3597	15.1634	14.8004	33.241	29.4489
ENSMUSG00000018678.13	Sp2	204.809	194.245	32.6242	16.3315	34.1644	44.594
ENSMUSG00000018697.14	Aatf	727.219	723.022	4.59495	2.04144	7.38689	5.04838
ENSMUSG00000018707.13	Dync1h1	74.206	61.1511	1.83798	0	7.38689	15.9865
ENSMUSG00000018727.19	Cpsf4l	5829.62	5111.51	6.89243	7.6554	38.7812	42.0698
ENSMUSG00000018733.10	Pex12	249.332	223.022	12.4064	15.3108	7.38689	10.9382
ENSMUSG00000018736.14	Ndel1	1062.63	1082.73	6.89243	14.8004	31.3943	42.0698
ENSMUSG00000018740.14	Slc25a35	261.205	255.396	4.13546	3.06216	11.0803	20.1935
ENSMUSG00000018761.14	Mpdu1	0	3.59712	0	0	0	0
ENSMUSG00000018765.5	Fxr2	1044.82	841.727	14.2444	10.2072	84.9492	119.478
ENSMUSG00000018770.9	Atp5g3	133.571	133.094	7.81142	5.61396	13.8504	15.9865
ENSMUSG00000018774.13	Cd68	17.8094	3.59712	1.83798	2.5518	2.77008	1.68279
ENSMUSG00000018796.13	Acsl1	314.633	237.41	23.4343	27.5595	58.1717	35.3387
ENSMUSG00000018800.14	Abca5	8.90472	10.7914	5.97344	4.08288	12.0037	6.73117
ENSMUSG00000018809.2	Smyd4	74.206	39.5683	2.29748	1.53108	1.84672	5.04838
ENSMUSG00000018819.10	Lsp1	365.093	316.547	31.7052	26.0284	88.6427	109.382
ENSMUSG00000018820.13	Zfyve27	17.8094	10.7914	0.459495	0	0	5.04838
ENSMUSG00000018821.3	Avpi1	198.872	151.079	4.59495	4.59324	9.23361	15.1451
ENSMUSG00000018830.10	Myh11	709.409	575.54	32.1647	35.2149	48.0148	48.801
ENSMUSG00000018841.17	Rad51d	160.285	115.108	0.459495	2.5518	9.23361	15.1451
ENSMUSG00000018846.8	Pank3	115.761	61.1511	6.43294	6.63468	34.1644	36.1801
ENSMUSG00000018848.4	Rars	1962.01	1643.88	6.89243	12.2486	25.8541	26.9247
ENSMUSG00000018849.6	Wwc1	228.554	305.755	8.73041	3.06216	6.46353	4.20698
ENSMUSG00000018858.15	Mrpl58	460.077	352.518	0.918991	2.04144	0.923361	2.52419
ENSMUSG00000018861.8	Fdxr	56.3966	25.1799	1.37849	2.5518	0	2.52419
ENSMUSG00000018865.9	Sult4a1	166.221	147.482	6.89243	11.7383	9.23361	12.621
ENSMUSG00000018868.4	Pnpla5	26.7142	25.1799	0.459495	0	2.77008	0
ENSMUSG00000018882.12	Mrpl45	299.792	280.576	5.51395	2.5518	8.31025	13.4623
ENSMUSG00000018893.15	Mb	106.857	79.1367	1.83798	0.51036	0.923361	6.73117
ENSMUSG00000018899.16	Irf1	1688.93	1705.04	5.51395	5.61396	13.8504	2.52419
ENSMUSG00000018900.7	Slc22a5	89.0472	104.317	5.97344	9.69685	25.8541	12.621
ENSMUSG00000018906.14	P4ha2	2.96824	3.59712	1.83798	1.02072	5.54017	0.841397
ENSMUSG00000018914.5	Il3	8.90472	0	0.459495	2.04144	2.77008	0
ENSMUSG00000018921.11	Pelp1	617.394	561.151	74.8978	81.1473	147.738	125.368
ENSMUSG00000018923.13	Med11	192.936	298.561	19.2988	12.2486	33.241	64.7875
ENSMUSG00000018924.6	Alox15	2.96824	0	0	0	0	0
ENSMUSG00000018927.3	Ccl6	0	7.19424	0.918991	1.53108	0.923361	1.68279
ENSMUSG00000018930.3	Ccl4	5.93648	0	2.29748	3.57252	3.69344	1.68279
ENSMUSG00000018931.3	Natd1	1513.8	1280.58	56.5179	68.3883	110.803	110.223
ENSMUSG00000018932.9	Map2k3	26.7142	32.3741	0.918991	1.02072	0	0
ENSMUSG00000018965.11	Ywhah	650.045	571.942	15.6228	16.8419	18.4672	15.1451
ENSMUSG00000018973.2	Hoxb1	0	3.59712	0	0	0	0
ENSMUSG00000018974.7	Sart3	2229.15	1910.07	86.3851	94.927	49.8615	62.2634
ENSMUSG00000018983.9	E2f2	335.411	312.95	11.9469	8.67613	45.2447	34.4973
ENSMUSG00000018995.12	Nars2	5.93648	7.19424	0	0	0.923361	0
ENSMUSG00000018999.14	Slc35b4	341.348	316.547	14.2444	9.69685	36.9344	39.5456
ENSMUSG00000019039.14	Dalrd3	89.0472	111.511	0.918991	0	2.77008	0.841397
ENSMUSG00000019054.13	Fis1	83.1107	64.7482	5.05445	11.2279	11.0803	18.5107
ENSMUSG00000019055.15	Plod1	112.793	111.511	4.13546	6.12432	2.77008	8.41397
ENSMUSG00000019066.13	Rab3d	804.393	550.36	110.738	139.839	278.855	344.973
ENSMUSG00000019080.8	Mfsd3	8.90472	3.59712	0	0	0	0
ENSMUSG00000019082.18	Slc25a22	83.1107	71.9424	11.4874	14.2901	19.3906	37.8629
ENSMUSG00000019087.13	Atp6ap1	112.793	86.3309	31.2457	31.6423	58.1717	68.9945
ENSMUSG00000019124.10	Scrn1	14.8412	0	0	0	0	0
ENSMUSG00000019132.11	BC005537	510.537	553.957	150.715	107.176	172.669	136.306
ENSMUSG00000019139.10	Isyna1	92.0154	100.719	3.67596	2.5518	37.8578	26.9247
ENSMUSG00000019158.9	Tmem160	20.7777	21.5827	0	0.51036	2.77008	5.04838
ENSMUSG00000019173.11	Rab5c	1329.77	1248.2	73.9788	79.1058	85.8726	95.0778
ENSMUSG00000019178.17	Styxl1	14.8412	3.59712	0	0	0	0
ENSMUSG00000019179.10	Mdh2	1303.06	1305.76	3.21647	4.59324	10.157	9.25536
ENSMUSG00000019188.16	H13	1920.45	1856.12	90.0611	90.8441	132.041	148.927
ENSMUSG00000019189.13	Rnf145	225.586	219.424	77.6547	88.2923	91.4127	104.333
ENSMUSG00000019194.15	Scn1b	0	7.19424	0	0	0	0
ENSMUSG00000019210.10	Atp6v1e1	1187.3	1046.76	10.1089	16.8419	13.8504	14.3037
ENSMUSG00000019214.14	Chtf18	166.221	161.871	0	0.51036	1.84672	0
ENSMUSG00000019230.14	Lhx9	2.96824	3.59712	0	0	0	0
ENSMUSG00000019254.16	Ppp1r12c	8.90472	10.7914	0.459495	2.04144	0	1.68279
ENSMUSG00000019256.17	Ahr	338.379	424.46	79.0332	103.093	156.048	143.879
ENSMUSG00000019261.3	Map1s	421.49	356.115	5.97344	4.59324	6.46353	8.41397
ENSMUSG00000019295.8	Tmem129	17.8094	17.9856	0	0	0.923361	0.841397
ENSMUSG00000019297.9	Nop9	439.299	582.734	1.83798	1.02072	3.69344	5.88978
ENSMUSG00000019301.5	Hsd17b1	32.6506	32.3741	0.459495	0.51036	0	2.52419
ENSMUSG00000019302.16	Atp6v0a1	71.2378	68.3453	7.35193	6.63468	10.157	15.9865
ENSMUSG00000019303.14	Psmc3ip	267.142	269.784	0.459495	0	0	0.841397
ENSMUSG00000019312.10	Grb7	317.602	359.712	16.5418	12.759	35.0877	38.7042
ENSMUSG00000019320.14	Noxo1	296.824	348.921	9.18991	14.8004	25.8541	45.4354
ENSMUSG00000019338.13	Zfp687	439.299	381.295	9.6494	11.7383	25.8541	22.7177
ENSMUSG00000019362.8	D8Ertd738e	344.316	388.489	6.43294	7.14504	11.0803	10.9382
ENSMUSG00000019368.13	Sec14l4	0	3.59712	0	0	0	0
ENSMUSG00000019370.10	Calm3	498.664	514.388	13.3254	7.6554	21.2373	24.4005
ENSMUSG00000019373.11	Cops3	1107.15	1043.17	8.73041	12.759	39.7045	26.9247
ENSMUSG00000019428.16	Fkbp8	454.141	388.489	25.7317	19.9041	46.1681	59.7392
ENSMUSG00000019432.15	Ddx39b	175.126	212.23	0.459495	2.04144	1.84672	2.52419
ENSMUSG00000019433.9	Gipc1	35.6189	46.7626	2.29748	2.04144	10.157	6.73117
ENSMUSG00000019437.17	Tlcd1	89.0472	64.7482	0.918991	0.51036	0.923361	3.36559
ENSMUSG00000019461.12	Plscr3	44.5236	17.9856	5.05445	3.57252	1.84672	10.0968
ENSMUSG00000019464.6	Ptger1	2.96824	0	0	0	0	0
ENSMUSG00000019470.12	Xab2	513.505	453.237	1.37849	2.04144	2.77008	4.20698
ENSMUSG00000019471.10	Cdc37	813.298	762.59	12.4064	15.8212	24.0074	20.1935
ENSMUSG00000019478.16	Rab4a	350.252	377.698	29.4077	37.2563	45.2447	44.594
ENSMUSG00000019487.11	Trip10	124.666	111.511	4.59495	8.16577	18.4672	19.3521
ENSMUSG00000019494.14	Cops6	1780.94	1874.1	10.5684	6.12432	16.6205	26.0833
ENSMUSG00000019505.7	Ubb	4876.82	3899.28	327.161	383.791	731.302	735.381
ENSMUSG00000019518.11	Ap4m1	17.8094	21.5827	0.918991	0.51036	0	0.841397
ENSMUSG00000019528.18	Gyg	5728.7	5165.47	622.157	671.124	989.843	1162.81
ENSMUSG00000019539.11	Rcn3	2.96824	0	4.13546	2.5518	0	3.36559
ENSMUSG00000019558.14	Slc6a8	0	3.59712	0.918991	0.51036	0	0
ENSMUSG00000019564.12	Arid3a	32.6506	35.9712	4.13546	3.06216	8.31025	14.3037
ENSMUSG00000019578.11	Ubxn6	109.825	75.5396	9.6494	6.63468	16.6205	23.5591
ENSMUSG00000019579.13	Mydgf	86.079	61.1511	0.918991	4.08288	3.69344	1.68279
ENSMUSG00000019590.16	Cyb561	47.4918	35.9712	6.89243	5.61396	18.4672	8.41397
ENSMUSG00000019647.16	Sema6a	68.2695	86.3309	5.05445	4.08288	7.38689	12.621
ENSMUSG00000019659.8	Ccdc12	394.776	356.115	14.2444	8.16577	14.7738	8.41397
ENSMUSG00000019689.4	Fmc1	103.888	118.705	54.2205	45.9324	23.084	24.4005
ENSMUSG00000019699.16	Akt3	225.586	219.424	54.2205	44.9117	106.187	106.857
ENSMUSG00000019710.13	Mrpl24	673.79	500	21.5963	20.4144	39.7045	58.0564
ENSMUSG00000019715.14	Gle1	1941.23	1651.08	42.7331	36.2356	101.57	101.809
ENSMUSG00000019718.8	L3hypdh	11.873	10.7914	0	0.51036	2.77008	0
ENSMUSG00000019726.12	Lyst	356.189	276.978	82.2497	100.541	84.9492	133.782
ENSMUSG00000019731.13	Slc35e1	17.8094	10.7914	0.918991	0.51036	0	0
ENSMUSG00000019732.14	Calr3	228.554	179.856	22.9748	23.9869	84.0259	83.2983
ENSMUSG00000019738.15	Polr2i	552.093	618.705	6.89243	7.14504	20.3139	14.3037
ENSMUSG00000019761.10	Krt10	23.7459	14.3885	8.73041	11.2279	19.3906	24.4005
ENSMUSG00000019762.4	Iyd	0	3.59712	0.459495	0	0	0
ENSMUSG00000019763.11	Rmnd1	83.1107	100.719	1.83798	1.53108	2.77008	2.52419
ENSMUSG00000019767.12	Ccdc170	23.7459	25.1799	0.459495	2.5518	1.84672	3.36559
ENSMUSG00000019768.16	Esr1	142.476	197.842	14.7039	29.0905	64.6353	42.0698
ENSMUSG00000019773.7	Fbxo5	1745.33	1672.66	10.1089	5.61396	52.6316	36.1801
ENSMUSG00000019774.8	Mtrf1l	41.5554	89.9281	0	0	0.923361	0
ENSMUSG00000019775.17	Rgs17	560.997	550.36	90.5206	143.411	134.811	168.279
ENSMUSG00000019777.16	Hdac2	623.33	723.022	76.7357	84.7198	135.734	138.83
ENSMUSG00000019779.15	Frk	38.5871	50.3597	7.35193	5.61396	9.23361	12.621
ENSMUSG00000019782.10	Rwdd1	106.857	151.079	4.13546	3.57252	4.61681	16.8279
ENSMUSG00000019785.14	Clvs2	848.917	701.439	103.846	112.79	183.749	167.438
ENSMUSG00000019787.9	Trdn	0	3.59712	0	0	0	0
ENSMUSG00000019789.9	Hey2	50.4601	46.7626	2.29748	4.08288	12.9271	5.88978
ENSMUSG00000019790.17	Stxbp5	457.109	510.791	49.166	59.7122	87.7193	83.2983
ENSMUSG00000019791.12	Hint3	71.2378	82.7338	0.918991	0	2.77008	0
ENSMUSG00000019792.8	Trmt11	454.141	438.849	93.2776	117.383	208.68	246.529
ENSMUSG00000019794.13	Katna1	578.807	496.403	35.8406	34.1941	46.1681	49.6424
ENSMUSG00000019795.17	Pcmt1	359.157	366.906	20.2178	17.3523	38.7812	34.4973
ENSMUSG00000019796.12	Lrp11	192.936	187.05	30.3267	54.0982	103.416	105.175
ENSMUSG00000019797.11	Mtres1	216.682	212.23	1.83798	4.08288	3.69344	5.04838
ENSMUSG00000019802.13	Sec63	344.316	280.576	18.3798	10.2072	38.7812	46.2768
ENSMUSG00000019803.11	Nr2e1	602.553	611.511	1.83798	2.04144	27.7008	20.1935
ENSMUSG00000019804.12	Snx3	157.317	205.036	19.7583	17.3523	113.573	122.003
ENSMUSG00000019806.13	Aig1	1953.1	1766.19	21.1368	27.0491	39.7045	50.4838
ENSMUSG00000019809.16	Pex3	240.427	219.424	17.4608	13.7797	31.3943	32.8145
ENSMUSG00000019810.15	Fuca2	2.96824	0	0	0	0	0
ENSMUSG00000019813.16	Cep57l1	842.98	866.906	136.47	161.784	280.702	286.075
ENSMUSG00000019814.5	Ltv1	489.76	492.806	11.4874	14.8004	12.9271	23.5591
ENSMUSG00000019817.18	Plagl1	38.5871	43.1655	3.67596	5.61396	11.0803	7.57257
ENSMUSG00000019818.15	Cd164	872.663	794.964	186.555	267.429	349.954	452.671
ENSMUSG00000019820.11	Utrn	124.666	104.317	9.6494	9.69685	17.5439	15.9865
ENSMUSG00000019822.12	Smpd2	35.6189	25.1799	1.37849	0	1.84672	0
ENSMUSG00000019823.17	Mical1	2.96824	10.7914	1.37849	0.51036	0	0
ENSMUSG00000019826.11	Zbtb24	261.205	266.187	40.4356	41.3392	52.6316	65.6289
ENSMUSG00000019828.13	Grm1	5.93648	3.59712	5.05445	3.06216	1.84672	6.73117
ENSMUSG00000019831.14	Wasf1	142.476	154.676	23.8938	21.9455	29.5476	30.2903
ENSMUSG00000019832.5	Rab32	213.713	129.496	10.1089	13.7797	28.6242	42.9112
ENSMUSG00000019837.8	Gtf3c6	86.079	122.302	4.13546	3.57252	2.77008	5.04838
ENSMUSG00000019838.11	Slc16a10	863.758	766.187	39.9761	41.8495	156.971	167.438
ENSMUSG00000019841.15	Rev3l	178.094	154.676	39.9761	44.9117	97.8763	94.2364
ENSMUSG00000019842.6	Traf3ip2	5.93648	3.59712	0	0	3.69344	0
ENSMUSG00000019843.14	Fyn	1976.85	1859.71	153.471	143.922	259.464	244.846
ENSMUSG00000019845.8	Tube1	281.983	294.964	31.7052	44.9117	73.8689	124.527
ENSMUSG00000019846.11	Lama4	279.015	284.173	5.97344	16.3315	14.7738	7.57257
ENSMUSG00000019848.14	Popdc3	14.8412	17.9856	0.459495	0.51036	1.84672	0
ENSMUSG00000019849.11	Prep	1166.52	1007.19	158.526	167.909	162.512	183.424
ENSMUSG00000019851.8	Perp	14.8412	7.19424	3.67596	3.57252	7.38689	5.88978
ENSMUSG00000019852.7	Arfgef3	181.063	190.647	15.1634	9.18649	29.5476	26.0833
ENSMUSG00000019854.17	Reps1	1234.79	1431.65	70.3028	88.2923	248.384	318.048
ENSMUSG00000019856.14	Fam184a	379.935	363.309	38.1381	39.8081	72.0222	124.527
ENSMUSG00000019857.7	Asf1a	1950.13	1974.82	204.475	250.587	493.998	562.894
ENSMUSG00000019861.15	Gopc	62.333	129.496	3.21647	12.759	8.31025	7.57257
ENSMUSG00000019863.7	Qrsl1	17.8094	10.7914	0	0.51036	5.54017	15.1451
ENSMUSG00000019864.14	Rtn4ip1	71.2378	50.3597	19.2988	14.2901	19.3906	32.8145
ENSMUSG00000019865.9	Nmbr	5.93648	0	0	0	0	0
ENSMUSG00000019866.15	Crybg1	281.983	194.245	4.13546	13.2694	11.0803	22.7177
ENSMUSG00000019868.16	Vta1	837.044	798.561	147.498	189.344	325.023	439.209
ENSMUSG00000019872.13	Smpdl3a	0	7.19424	0	0.51036	0	0
ENSMUSG00000019873.8	Reep3	17.8094	14.3885	0.918991	1.02072	0	3.36559
ENSMUSG00000019874.11	Fabp7	26.7142	17.9856	0.918991	1.02072	1.84672	0
ENSMUSG00000019876.15	Pkib	50.4601	53.9568	4.13546	4.59324	18.4672	10.9382
ENSMUSG00000019877.10	Serinc1	175.126	237.41	57.4369	44.9117	116.343	128.734
ENSMUSG00000019878.8	Hsf2	56.3966	68.3453	4.13546	5.61396	12.0037	14.3037
ENSMUSG00000019883.11	Echdc1	154.348	115.108	9.6494	11.7383	16.6205	10.0968
ENSMUSG00000019888.16	Mgat4c	71.2378	68.3453	2.29748	1.53108	11.0803	8.41397
ENSMUSG00000019889.10	Ptprk	14.8412	14.3885	1.37849	5.1036	1.84672	1.68279
ENSMUSG00000019891.15	Dcbld1	228.554	230.216	3.21647	2.5518	4.61681	7.57257
ENSMUSG00000019892.13	Lrriq1	26.7142	39.5683	2.29748	4.59324	9.23361	16.8279
ENSMUSG00000019893.13	Ros1	0	7.19424	0	0.51036	1.84672	1.68279
ENSMUSG00000019894.14	Slc6a15	192.936	179.856	9.18991	9.69685	41.5512	45.4354
ENSMUSG00000019897.8	Ccdc59	311.665	266.187	1.83798	2.04144	5.54017	6.73117
ENSMUSG00000019899.17	Lama2	255.269	244.604	19.2988	34.7045	50.7849	61.422
ENSMUSG00000019907.10	Ppp1r12a	1338.68	1305.76	64.3294	48.9946	79.409	76.5671
ENSMUSG00000019909.4	Fam162b	77.1742	53.9568	0.459495	1.02072	3.69344	4.20698
ENSMUSG00000019913.4	Sim1	0	7.19424	0	0	0	0
ENSMUSG00000019916.14	P4ha1	1599.88	1917.27	4.59495	3.57252	6.46353	5.04838
ENSMUSG00000019917.10	Septin10	5.93648	28.777	0.918991	1.02072	0.923361	1.68279
ENSMUSG00000019920.18	Lims1	94.9837	61.1511	10.1089	10.7176	19.3906	18.5107
ENSMUSG00000019923.14	Zwint	477.887	341.727	8.27092	12.2486	14.7738	25.2419
ENSMUSG00000019927.6	Ube2d1	35.6189	61.1511	18.8393	21.9455	17.5439	31.9731
ENSMUSG00000019929.16	Dcn	0	3.59712	0	0	0	0
ENSMUSG00000019932.8	Kera	17.8094	50.3597	5.97344	4.59324	10.157	3.36559
ENSMUSG00000019935.16	Slc17a8	2.96824	10.7914	2.29748	1.02072	1.84672	0.841397
ENSMUSG00000019942.13	Cdk1	504.601	464.029	3.21647	2.5518	6.46353	5.04838
ENSMUSG00000019943.10	Atp2b1	709.409	611.511	40.4356	44.9117	95.1062	111.064
ENSMUSG00000019944.14	Rhobtb1	279.015	226.619	27.1102	27.5595	42.4746	42.9112
ENSMUSG00000019945.10	Cabcoco1	5.93648	0	0	0	0	0
ENSMUSG00000019947.10	Arid5b	100.92	93.5252	8.27092	17.8626	15.6971	34.4973
ENSMUSG00000019948.4	Actr6	23.7459	17.9856	1.37849	1.02072	4.61681	5.04838
ENSMUSG00000019951.10	Uhrf1bp1l	139.507	197.842	13.7849	15.3108	23.084	16.8279
ENSMUSG00000019952.15	Poc1b	290.888	269.784	47.7875	53.5878	48.9381	83.2983
ENSMUSG00000019960.8	Dusp6	29.6824	35.9712	7.81142	9.18649	10.157	10.9382
ENSMUSG00000019961.17	Tmpo	771.742	543.165	13.3254	15.3108	20.3139	22.7177
ENSMUSG00000019966.18	Kitl	20.7777	28.777	0.918991	0	0.923361	1.68279
ENSMUSG00000019969.14	Psen1	2125.26	1852.52	6.43294	11.2279	15.6971	11.7796
ENSMUSG00000019970.15	Sgk1	38.5871	46.7626	5.51395	4.08288	1.84672	3.36559
ENSMUSG00000019971.10	Cep290	71.2378	43.1655	2.29748	2.04144	12.9271	8.41397
ENSMUSG00000019975.12	Ikbip	41.5554	21.5827	3.21647	1.53108	4.61681	4.20698
ENSMUSG00000019977.16	Hbs1l	736.123	636.691	29.4077	40.3185	109.88	110.223
ENSMUSG00000019978.16	Epb41l2	973.583	748.201	190.231	248.035	388.735	402.188
ENSMUSG00000019979.12	Apaf1	115.761	79.1367	7.35193	4.08288	17.5439	21.8763
ENSMUSG00000019982.15	Myb	2.96824	0	0.459495	0	0	0
ENSMUSG00000019984.16	Med23	495.696	471.223	41.8141	39.2977	45.2447	52.1666
ENSMUSG00000019986.17	Ahi1	2.96824	0	0	0.51036	2.77008	2.52419
ENSMUSG00000019987.9	Arg1	2.96824	0	0	0	0	0
ENSMUSG00000019988.7	Nedd1	593.648	467.626	98.7915	126.059	203.139	244.005
ENSMUSG00000019989.8	Enpp3	2.96824	21.5827	0.459495	2.5518	0	5.88978
ENSMUSG00000019992.8	Mtfr2	2074.8	1895.68	348.298	373.073	804.247	868.321
ENSMUSG00000019996.17	Map7	543.188	449.64	22.9748	25.0077	54.4783	55.5322
ENSMUSG00000019998.6	Stx7	157.317	97.1223	15.6228	20.4144	43.398	52.1666
ENSMUSG00000020003.16	Pex7	290.888	244.604	34.4622	33.1734	52.6316	51.3252
ENSMUSG00000020007.4	Il20ra	522.41	600.719	0.918991	0.51036	0.923361	3.36559
ENSMUSG00000020009.13	Ifngr1	5.93648	0	0	0	0	0
ENSMUSG00000020015.10	Cdk17	276.046	248.201	9.6494	5.61396	16.6205	14.3037
ENSMUSG00000020018.6	Snrpf	685.663	690.647	427.79	296.009	429.363	354.228
ENSMUSG00000020019.4	Ntn4	5.93648	7.19424	0	0.51036	0	0.841397
ENSMUSG00000020020.8	Usp44	8.90472	7.19424	0	0.51036	2.77008	0
ENSMUSG00000020021.4	Fgd6	160.285	165.468	24.8128	28.0698	25.8541	62.2634
ENSMUSG00000020022.17	Ndufa12	118.73	129.496	1.83798	3.06216	1.84672	0.841397
ENSMUSG00000020023.18	Tmcc3	1297.12	1363.31	207.692	220.986	282.548	347.497
ENSMUSG00000020024.7	Cep83	302.76	284.173	31.2457	42.3599	120.037	120.32
ENSMUSG00000020027.18	Socs2	53.4283	14.3885	2.29748	1.02072	1.84672	2.52419
ENSMUSG00000020029.6	Nudt4	516.474	517.986	58.8154	59.2018	68.3287	53.8494
ENSMUSG00000020032.14	Nuak1	8.90472	7.19424	0.918991	1.53108	0.923361	0
ENSMUSG00000020034.7	Tcp11l2	32.6506	21.5827	4.59495	2.5518	6.46353	5.88978
ENSMUSG00000020037.15	Rfx4	11.873	14.3885	2.75697	2.04144	3.69344	0.841397
ENSMUSG00000020038.10	Cry1	1427.72	1312.95	360.244	401.654	595.568	619.268
ENSMUSG00000020042.15	Btbd11	8.90472	7.19424	0	0	0	0.841397
ENSMUSG00000020044.13	Timp3	2.96824	0	0.459495	2.04144	0	0
ENSMUSG00000020048.13	Hsp90b1	412.585	449.64	46.8685	43.3806	95.1062	132.941
ENSMUSG00000020051.17	Pah	8.90472	10.7914	1.83798	3.06216	12.0037	7.57257
ENSMUSG00000020052.9	Ascl1	2.96824	3.59712	0	0	0	0
ENSMUSG00000020053.18	Igf1	11.873	10.7914	1.37849	4.08288	0.923361	0.841397
ENSMUSG00000020056.16	Washc3	11.873	32.3741	2.29748	1.53108	6.46353	10.0968
ENSMUSG00000020057.2	Dram1	0	3.59712	0.459495	0.51036	0	0
ENSMUSG00000020059.9	Sycp3	279.015	363.309	102.467	102.072	210.526	185.949
ENSMUSG00000020062.7	Slc5a8	8.90472	43.1655	0	0	0.923361	0
ENSMUSG00000020063.16	Sirt1	857.821	863.309	41.8141	34.7045	114.497	141.355
ENSMUSG00000020064.9	Herc4	35.6189	46.7626	0.918991	5.61396	13.8504	7.57257
ENSMUSG00000020067.8	Mypn	20.7777	14.3885	0	0	0	3.36559
ENSMUSG00000020069.16	Hnrnph3	225.586	154.676	69.3838	77.0644	144.968	142.196
ENSMUSG00000020070.18	Rufy2	23.7459	39.5683	5.05445	3.06216	6.46353	7.57257
ENSMUSG00000020072.15	Pbld2	59.3648	39.5683	4.13546	4.59324	3.69344	12.621
ENSMUSG00000020074.7	Ccar1	614.426	633.094	41.3546	45.4221	83.1025	79.0913
ENSMUSG00000020075.8	Ddx21	252.3	212.23	2.29748	1.53108	0.923361	4.20698
ENSMUSG00000020076.7	Ddx50	418.522	424.46	5.51395	5.61396	8.31025	15.9865
ENSMUSG00000020077.14	Srgn	489.76	348.921	69.8433	77.0644	137.581	172.486
ENSMUSG00000020078.16	Vps26a	1528.64	1122.3	85.9257	103.603	140.351	164.914
ENSMUSG00000020079.15	Supv3l1	427.427	482.014	54.68	72.4712	91.4127	155.658
ENSMUSG00000020080.8	Hkdc1	5.93648	0	0	0	0	0
ENSMUSG00000020083.13	Fam241b	8634.61	9931.65	317.511	339.39	855.956	957.509
ENSMUSG00000020085.15	Aifm2	5.93648	3.59712	1.37849	1.02072	0	0
ENSMUSG00000020086.6	Macroh2a2	65.3013	86.3309	0.459495	1.02072	0	4.20698
ENSMUSG00000020087.5	Tysnd1	403.681	363.309	2.75697	3.57252	5.54017	9.25536
ENSMUSG00000020088.10	Sar1a	207.777	266.187	17.0013	11.2279	26.7775	21.0349
ENSMUSG00000020089.8	Ppa1	1306.03	1205.04	113.036	116.362	200.369	226.336
ENSMUSG00000020091.15	Eif4ebp2	109.825	89.9281	25.2723	20.4144	37.8578	30.2903
ENSMUSG00000020097.14	Sgpl1	2.96824	0	0.918991	0.51036	0	1.68279
ENSMUSG00000020098.7	Pcbd1	62.333	61.1511	28.0292	29.6009	27.7008	31.9731
ENSMUSG00000020099.8	Unc5b	2.96824	3.59712	0	0	3.69344	1.68279
ENSMUSG00000020100.15	Slc29a3	47.4918	28.777	4.13546	3.06216	4.61681	1.68279
ENSMUSG00000020102.15	Slc16a7	14.8412	3.59712	2.29748	0.51036	0	0.841397
ENSMUSG00000020105.9	Lrig3	59.3648	61.1511	0.918991	2.04144	0	0.841397
ENSMUSG00000020107.10	Anapc16	608.489	442.446	36.7596	31.132	96.9529	106.857
ENSMUSG00000020108.4	Ddit4	2065.89	2035.97	352.893	412.371	840.259	851.493
ENSMUSG00000020109.13	Dnajb12	56.3966	104.317	1.83798	1.02072	3.69344	0
ENSMUSG00000020111.15	Micu1	219.65	201.439	21.5963	21.9455	81.2558	67.3117
ENSMUSG00000020114.12	Cand1	1225.88	1064.75	97.413	109.727	119.114	115.271
ENSMUSG00000020115.3	Tbk1	166.221	122.302	20.2178	23.9869	38.7812	45.4354
ENSMUSG00000020116.7	Pno1	436.331	424.46	22.5153	34.7045	44.3213	47.1182
ENSMUSG00000020120.15	Plek	160.285	125.899	21.1368	17.8626	46.1681	40.387
ENSMUSG00000020121.15	Srgap1	89.0472	71.9424	1.37849	3.57252	4.61681	4.20698
ENSMUSG00000020122.16	Egfr	658.949	607.914	17.0013	13.2694	55.4017	72.3601
ENSMUSG00000020124.10	Usp15	2736.72	2755.4	374.029	416.454	627.886	618.427
ENSMUSG00000020128.15	Vps54	154.348	205.036	16.0823	10.2072	28.6242	37.0215
ENSMUSG00000020130.9	Tbc1d15	4850.1	4827.34	845.012	952.843	1205.91	1307.53
ENSMUSG00000020132.10	Rab21	2463.64	2715.83	124.983	151.577	177.285	188.473
ENSMUSG00000020133.8	2310011J03Rik	231.523	244.604	0	1.02072	4.61681	2.52419
ENSMUSG00000020134.13	Peli1	617.394	794.964	73.9788	94.927	199.446	200.252
ENSMUSG00000020135.13	Apc2	5.93648	3.59712	0	0	0	0
ENSMUSG00000020137.5	Thap2	29.6824	25.1799	1.83798	2.04144	0	7.57257
ENSMUSG00000020143.15	Dock2	77.1742	35.9712	1.83798	1.02072	1.84672	0
ENSMUSG00000020149.17	Rab1a	279.015	266.187	8.27092	10.7176	19.3906	24.4005
ENSMUSG00000020150.13	Gamt	17.8094	17.9856	0.459495	0	0	0
ENSMUSG00000020151.16	Ptprr	492.728	395.683	66.6268	69.9194	144.968	143.879
ENSMUSG00000020152.7	Actr2	1626.6	2050.36	108.441	127.08	336.103	423.223
ENSMUSG00000020153.14	Ndufs7	192.936	147.482	0.918991	0	3.69344	2.52419
ENSMUSG00000020154.10	Ptprb	56.3966	39.5683	0.918991	0.51036	0.923361	1.68279
ENSMUSG00000020155.2	Kcnmb1	2.96824	0	0	0	0	0
ENSMUSG00000020156.16	Pwwp3a	848.917	597.122	64.7889	73.4919	35.0877	67.3117
ENSMUSG00000020159.8	Gabrp	71.2378	86.3309	8.73041	9.69685	28.6242	31.9731
ENSMUSG00000020160.18	Meis1	0	14.3885	0.459495	0	2.77008	0
ENSMUSG00000020163.12	Uqcr11	124.666	125.899	3.21647	4.59324	64.6353	54.6908
ENSMUSG00000020166.15	Cnot2	1041.85	1039.57	40.8951	54.6086	62.7886	79.0913
ENSMUSG00000020167.14	Tcf3	608.489	589.928	78.1142	64.8158	83.1025	82.4569
ENSMUSG00000020169.4	Best3	2.96824	0	0	0	0	0
ENSMUSG00000020170.4	Frs2	35.6189	39.5683	3.21647	9.69685	3.69344	4.20698
ENSMUSG00000020171.8	Yeats4	736.123	802.158	91.4396	95.9477	155.125	153.134
ENSMUSG00000020173.17	Cobl	219.65	169.065	58.8154	64.8158	74.7922	76.5671
ENSMUSG00000020175.15	Rab36	20.7777	0	0.459495	0	0.923361	0
ENSMUSG00000020176.17	Grb10	281.983	276.978	8.27092	14.8004	12.9271	37.8629
ENSMUSG00000020178.6	Adora2a	2.96824	14.3885	0	0	0	0
ENSMUSG00000020180.10	Snrpd3	293.856	244.604	135.551	112.279	183.749	188.473
ENSMUSG00000020181.18	Nav3	213.713	169.065	40.4356	47.4635	31.3943	36.1801
ENSMUSG00000020183.11	Cpm	124.666	154.676	9.18991	5.61396	11.0803	7.57257
ENSMUSG00000020184.15	Mdm2	934.996	708.633	50.085	60.2225	125.577	123.685
ENSMUSG00000020185.16	E2f7	2.96824	10.7914	0	0	0	2.52419
ENSMUSG00000020186.7	Csrp2	14.8412	28.777	3.67596	5.1036	6.46353	2.52419
ENSMUSG00000020189.15	Osbpl8	1727.52	1395.68	286.725	209.248	361.034	298.696
ENSMUSG00000020190.13	Mknk2	109.825	104.317	24.3533	35.2149	64.6353	84.1397
ENSMUSG00000020196.10	Cabin1	572.87	478.417	91.4396	102.582	170.822	197.728
ENSMUSG00000020198.8	Ap3d1	466.014	435.252	4.59495	0.51036	3.69344	6.73117
ENSMUSG00000020205.8	Phlda1	77.1742	93.5252	2.75697	1.53108	6.46353	1.68279
ENSMUSG00000020211.15	Sf3a2	492.728	464.029	11.4874	7.14504	18.4672	33.6559
ENSMUSG00000020212.14	Mdm1	175.126	143.885	3.21647	12.2486	20.3139	16.8279
ENSMUSG00000020216.13	Jsrp1	0	3.59712	0	0	0	0
ENSMUSG00000020218.11	Wif1	0	7.19424	0.459495	0	0	0.841397
ENSMUSG00000020219.7	Timm13	258.237	255.396	0.918991	2.04144	0.923361	2.52419
ENSMUSG00000020220.16	Vps13d	311.665	284.173	19.7583	12.759	14.7738	7.57257
ENSMUSG00000020224.15	Llph	406.649	406.475	73.5193	76.0437	102.493	136.306
ENSMUSG00000020225.10	Tmbim4	106.857	89.9281	6.89243	5.1036	10.157	8.41397
ENSMUSG00000020226.9	Slc5a4b	11.873	3.59712	0	0	0	0
ENSMUSG00000020228.11	Helb	80.1425	118.705	3.21647	14.2901	11.0803	5.88978
ENSMUSG00000020229.4	Slc5a4a	0	10.7914	0.459495	1.53108	0	0.841397
ENSMUSG00000020230.15	Prmt2	23.7459	43.1655	1.83798	2.04144	4.61681	7.57257
ENSMUSG00000020231.15	Dip2a	71.2378	97.1223	3.67596	5.1036	4.61681	8.41397
ENSMUSG00000020232.17	Hmg20b	436.331	374.101	34.4622	39.8081	60.9418	46.2768
ENSMUSG00000020234.10	4930404N11Rik	8.90472	0	0	0	0	0
ENSMUSG00000020235.16	Fzr1	1166.52	1014.39	5.05445	11.2279	51.7082	75.7257
ENSMUSG00000020238.14	Ncln	201.84	151.079	4.13546	2.5518	14.7738	13.4623
ENSMUSG00000020246.13	Hcfc2	29.6824	28.777	2.29748	3.57252	9.23361	11.7796
ENSMUSG00000020248.18	Nfyb	225.586	194.245	23.8938	20.4144	23.084	46.2768
ENSMUSG00000020250.10	Txnrd1	504.601	269.784	73.9788	92.8856	160.665	151.451
ENSMUSG00000020253.15	Ppm1m	17.8094	21.5827	0	1.02072	2.77008	0
ENSMUSG00000020255.8	D10Wsu102e	8438.71	8104.32	496.255	582.831	907.664	935.633
ENSMUSG00000020256.14	Aldh1l2	2.96824	0	0	0	0	0
ENSMUSG00000020257.13	Wdr82	854.853	834.532	109.36	108.707	226.223	228.86
ENSMUSG00000020258.16	Glyctk	8.90472	3.59712	0	0	0	0
ENSMUSG00000020260.9	Pofut2	653.013	705.036	112.576	129.632	215.143	238.115
ENSMUSG00000020261.15	Slc36a1	56.3966	57.554	8.27092	13.7797	17.5439	15.1451
ENSMUSG00000020262.15	Adarb1	44.5236	39.5683	2.29748	2.04144	1.84672	6.73117
ENSMUSG00000020263.14	Appl2	11.873	7.19424	0.459495	0.51036	0	0
ENSMUSG00000020265.16	Sumo3	887.504	733.813	49.166	55.1189	75.7156	97.602
ENSMUSG00000020267.6	Hint1	270.11	219.424	4.13546	6.12432	30.4709	31.1317
ENSMUSG00000020268.14	Lyrm7	5.93648	7.19424	1.83798	1.53108	0	0.841397
ENSMUSG00000020271.17	Fbxw11	163.253	190.647	32.6242	52.5671	85.8726	76.5671
ENSMUSG00000020272.8	Stk10	133.571	61.1511	6.89243	11.2279	43.398	30.2903
ENSMUSG00000020273.13	Papolg	474.918	438.849	4.13546	5.61396	12.0037	3.36559
ENSMUSG00000020275.9	Rel	103.888	147.482	4.13546	8.16577	10.157	15.9865
ENSMUSG00000020277.10	Pfkl	115.761	86.3309	15.1634	18.8833	13.8504	19.3521
ENSMUSG00000020280.12	Pus10	44.5236	28.777	0.459495	2.5518	1.84672	2.52419
ENSMUSG00000020282.18	Rhbdf1	261.205	255.396	1.83798	2.04144	1.84672	4.20698
ENSMUSG00000020283.5	Pex13	1101.22	1122.3	121.307	121.466	314.866	394.615
ENSMUSG00000020284.16	Cfap410	204.809	219.424	12.8659	12.2486	36.0111	17.6693
ENSMUSG00000020286.13	1700093K21Rik	23.7459	14.3885	0.459495	0	1.84672	0
ENSMUSG00000020287.15	Mpg	89.0472	75.5396	9.6494	10.2072	25.8541	19.3521
ENSMUSG00000020288.13	Ahsa2	359.157	446.043	8.27092	10.2072	17.5439	13.4623
ENSMUSG00000020289.15	Nprl3	71.2378	89.9281	1.37849	0.51036	0	0
ENSMUSG00000020290.14	Xpo1	653.013	561.151	43.1926	46.9531	65.5586	59.7392
ENSMUSG00000020295.1	Hbq1a	17.8094	7.19424	0	0	0	0
ENSMUSG00000020299.6	4930524B15Rik	89.0472	57.554	6.43294	7.6554	11.0803	10.0968
ENSMUSG00000020300.14	Cpeb4	284.951	384.892	26.1912	36.7459	32.3176	30.2903
ENSMUSG00000020303.2	Stc2	29.6824	86.3309	2.29748	4.59324	2.77008	12.621
ENSMUSG00000020305.13	Asb3	29.6824	35.9712	8.27092	4.59324	14.7738	15.1451
ENSMUSG00000020307.15	Cdc34	344.316	255.396	146.579	152.087	202.216	229.701
ENSMUSG00000020308.7	Tpgs1	97.9519	140.288	0.918991	0.51036	1.84672	1.68279
ENSMUSG00000020309.6	Chac2	406.649	413.669	39.0571	88.2923	97.8763	113.589
ENSMUSG00000020310.9	Madcam1	8.90472	3.59712	0	0	0.923361	2.52419
ENSMUSG00000020311.17	Erlec1	50.4601	39.5683	4.13546	7.6554	8.31025	8.41397
ENSMUSG00000020315.18	Sptbn1	531.315	485.612	120.388	121.976	119.114	131.258
ENSMUSG00000020319.9	Wdpcp	14.8412	3.59712	0.918991	1.02072	5.54017	1.68279
ENSMUSG00000020321.16	Mdh1	326.506	230.216	73.9788	88.2923	189.289	206.984
ENSMUSG00000020323.14	Prss57	0	3.59712	0	0	0	0
ENSMUSG00000020325.10	Fstl3	44.5236	46.7626	0	0	0	0
ENSMUSG00000020326.7	Ccng1	23.7459	25.1799	2.75697	5.1036	2.77008	5.04838
ENSMUSG00000020328.10	Nudcd2	77.1742	75.5396	0	1.53108	1.84672	5.88978
ENSMUSG00000020329.12	Polrmt	228.554	280.576	1.83798	3.06216	5.54017	2.52419
ENSMUSG00000020330.16	Hmmr	195.904	158.273	4.59495	7.14504	27.7008	20.1935
ENSMUSG00000020331.9	Hcn2	2.96824	0	0	0	0	0.841397
ENSMUSG00000020332.7	Meikin	86.079	100.719	0	1.02072	4.61681	3.36559
ENSMUSG00000020333.17	Acsl6	47.4918	39.5683	5.05445	2.04144	6.46353	5.04838
ENSMUSG00000020335.13	Zfp354b	56.3966	17.9856	1.83798	3.06216	8.31025	5.04838
ENSMUSG00000020340.16	Cyfip2	261.205	280.576	8.27092	6.63468	7.38689	7.57257
ENSMUSG00000020346.16	Mgat1	287.919	205.036	47.7875	60.7329	85.8726	121.161
ENSMUSG00000020349.4	Ppp2ca	1389.14	1280.58	39.0571	45.4221	43.398	63.1048
ENSMUSG00000020354.15	Sgcd	56.3966	50.3597	4.59495	5.1036	3.69344	2.52419
ENSMUSG00000020357.3	Flt4	0	3.59712	0	0	0	0
ENSMUSG00000020358.17	Hnrnpab	1303.06	1309.35	130.037	146.473	344.414	362.642
ENSMUSG00000020359.13	Phykpl	17.8094	64.7482	3.21647	4.08288	9.23361	10.0968
ENSMUSG00000020361.13	Hspa4	1409.91	1384.89	6.89243	11.2279	16.6205	21.8763
ENSMUSG00000020362.13	Cnot6	207.777	258.993	19.7583	16.3315	16.6205	24.4005
ENSMUSG00000020363.6	Gfpt2	14.8412	10.7914	6.43294	4.59324	0	0
ENSMUSG00000020364.14	Zfp354a	2.96824	0	0	0	0	0
ENSMUSG00000020366.18	Mapk9	362.125	255.396	24.8128	30.6216	35.0877	26.0833
ENSMUSG00000020368.15	Canx	2784.21	2758.99	412.167	410.84	638.966	728.65
ENSMUSG00000020372.15	Rack1	739.092	564.748	133.713	141.88	168.975	179.218
ENSMUSG00000020375.9	Rufy1	2561.59	2356.12	5.97344	5.61396	38.7812	41.2284
ENSMUSG00000020376.17	Rnf130	195.904	194.245	20.2178	14.8004	60.0185	60.5806
ENSMUSG00000020377.15	Ltc4s	320.57	298.561	9.18991	7.14504	5.54017	9.25536
ENSMUSG00000020380.16	Rad50	739.092	571.942	13.7849	13.7797	36.0111	42.0698
ENSMUSG00000020381.10	Mrnip	795.488	892.086	13.7849	7.14504	9.23361	21.0349
ENSMUSG00000020385.16	Clk4	103.888	111.511	3.67596	5.61396	5.54017	0.841397
ENSMUSG00000020386.5	Sar1b	658.949	744.604	11.4874	10.7176	12.0037	17.6693
ENSMUSG00000020387.15	Jade2	1671.12	1291.37	43.6521	64.3054	57.2484	58.8978
ENSMUSG00000020388.12	Pdlim4	0	7.19424	0.918991	0	0	0
ENSMUSG00000020389.19	Cdkl3	5.93648	7.19424	0.459495	0	0	0.841397
ENSMUSG00000020390.12	Ube2b	605.521	553.957	21.5963	28.0698	28.6242	19.3521
ENSMUSG00000020392.8	Cdkn2aipnl	528.347	503.597	64.7889	71.9608	55.4017	92.5536
ENSMUSG00000020393.16	Kremen1	1516.77	1316.55	11.0279	13.2694	10.157	8.41397
ENSMUSG00000020396.8	Nefh	86.079	104.317	0	0.51036	1.84672	0.841397
ENSMUSG00000020397.15	Med7	736.123	672.662	8.27092	8.16577	30.4709	30.2903
ENSMUSG00000020400.17	Tnip1	347.284	179.856	0	1.53108	7.38689	0
ENSMUSG00000020401.6	Fam71b	2.96824	0	0	0	0	0
ENSMUSG00000020402.11	Vdac1	388.839	413.669	79.0332	97.4788	173.592	193.521
ENSMUSG00000020405.4	Fabp6	5.93648	3.59712	0	0	0	0.841397
ENSMUSG00000020407.13	Upp1	917.186	1050.36	0.918991	1.02072	7.38689	21.8763
ENSMUSG00000020409.10	Slu7	617.394	528.777	37.2191	43.3806	36.9344	58.0564
ENSMUSG00000020412.16	Ascc2	151.38	151.079	3.21647	1.02072	1.84672	4.20698
ENSMUSG00000020413.11	Hus1	225.586	276.978	17.0013	22.9662	51.7082	58.0564
ENSMUSG00000020415.16	Pttg1	2546.75	2417.27	3476.08	4014.49	4423.82	5288.18
ENSMUSG00000020419.11	Hormad2	8.90472	7.19424	0.459495	0.51036	0	0.841397
ENSMUSG00000020422.14	Tns3	14.8412	35.9712	1.83798	3.06216	2.77008	0
ENSMUSG00000020423.6	Btg2	184.031	115.108	17.0013	13.2694	25.8541	40.387
ENSMUSG00000020424.3	Castor1	62.333	61.1511	7.35193	8.67613	25.8541	19.3521
ENSMUSG00000020427.11	Igfbp3	5.93648	3.59712	0.918991	1.53108	0.923361	6.73117
ENSMUSG00000020430.12	Pes1	911.25	683.453	63.4104	67.8779	73.8689	99.2848
ENSMUSG00000020431.5	Adcy1	44.5236	28.777	0	0.51036	0	4.20698
ENSMUSG00000020432.12	Tcn2	172.158	97.1223	2.29748	3.06216	15.6971	12.621
ENSMUSG00000020434.4	4921536K21Rik	133.571	183.453	11.0279	7.6554	19.3906	14.3037
ENSMUSG00000020435.17	Osbp2	566.934	636.691	3.21647	3.57252	3.69344	6.73117
ENSMUSG00000020439.17	Smtn	2.96824	14.3885	0	0.51036	0	0
ENSMUSG00000020440.13	Arf5	287.919	241.007	220.558	190.875	364.728	391.249
ENSMUSG00000020441.6	2310033P09Rik	418.522	395.683	4.59495	7.6554	6.46353	14.3037
ENSMUSG00000020444.19	Guk1	35.6189	17.9856	11.9469	10.2072	24.0074	33.6559
ENSMUSG00000020447.5	Npc1l1	0	3.59712	0	0	0	0
ENSMUSG00000020448.16	Rnf185	2689.23	2633.09	328.08	402.674	225.3	228.86
ENSMUSG00000020451.17	Limk2	635.203	571.942	41.3546	50.5257	62.7886	42.9112
ENSMUSG00000020453.17	Patz1	133.571	111.511	2.75697	2.04144	8.31025	5.04838
[truncated: 12,131 more rows]

## Sheet: Fig. 1c
GeneID	GeneName	GV rep1	GV rep2	In vivo MII rep1	In vivo MII rep2	In vitro MII rep1	In vitro MII rep2
ENSMUSG00000011632.7	Pinlyp	195.904	154.676	3.21647	1.02072	109.88	100.968
ENSMUSG00000030911.7	Zp2	6040.37	5212.23	62.9509	74.0022	1823.64	2042.91
ENSMUSG00000060461.5	Dppa5a	1694.86	1557.55	10.1089	6.63468	258.541	254.943
ENSMUSG00000055789.7	Ftdc2	1457.41	1194.24	8.27092	8.67613	247.461	249.895
ENSMUSG00000004948.12	Zp3	8358.56	7115.11	87.3041	80.1266	1810.71	2013.46
ENSMUSG00000005881.13	Ergic3	305.729	312.95	6.43294	6.12432	132.041	171.645
ENSMUSG00000057375.13	Yipf1	480.855	435.252	3.21647	3.57252	77.5623	84.1397
ENSMUSG00000027447.6	Cst3	145.444	89.9281	2.75697	2.5518	54.4783	76.5671
ENSMUSG00000031684.11	Slc10a7	112.793	97.1223	0	0	17.5439	14.3037
ENSMUSG00000041438.8	Utp4	2407.24	2179.86	5.05445	3.57252	78.4857	98.4434
ENSMUSG00000024734.8	Zp1	3906.2	3215.83	70.7623	83.1887	1196.68	1416.91
ENSMUSG00000027602.9	Map1lc3a	172.158	140.288	2.29748	2.5518	42.4746	68.9945
ENSMUSG00000036564.17	Ndrg4	249.332	226.619	3.67596	0.51036	48.9381	46.2768
ENSMUSG00000096278.8	Dcpp2	112.793	75.5396	1.37849	0.51036	29.5476	25.2419
ENSMUSG00000063065.13	Mapk3	801.425	794.964	23.8938	25.0077	335.18	397.981
ENSMUSG00000031848.15	Lsm4	50.4601	57.554	2.29748	2.5518	43.398	53.008
ENSMUSG00000025163.6	Cd7	273.078	327.338	2.75697	2.5518	55.4017	46.2768
ENSMUSG00000027456.8	Sdcbp2	65.3013	35.9712	2.29748	1.02072	34.1644	38.7042
ENSMUSG00000032181.7	Scg3	365.093	284.173	2.75697	1.53108	37.8578	47.1182
ENSMUSG00000037058.16	Paip2	3496.59	3244.6	11.0279	14.2901	178.209	188.473
ENSMUSG00000056201.8	Cfl1	1605.82	1302.16	36.7596	24.4973	383.195	451.83
ENSMUSG00000028843.8	Sh3bgrl3	382.903	327.338	2.29748	2.04144	37.8578	42.9112
ENSMUSG00000016239.11	Lonrf3	136.539	165.468	0	0.51036	14.7738	15.9865
ENSMUSG00000041840.8	Haus1	335.411	251.799	2.29748	4.08288	49.8615	55.5322
ENSMUSG00000061126.5	Cyp4f39	629.267	464.029	1.83798	2.5518	35.0877	43.7526
ENSMUSG00000033196.17	Myh2	317.602	359.712	0.459495	0.51036	21.2373	14.3037
ENSMUSG00000028114.16	Mettl14	676.759	715.827	9.6494	3.57252	76.639	113.589
ENSMUSG00000009092.5	Derl3	270.11	312.95	1.37849	0	19.3906	21.0349
ENSMUSG00000020163.12	Uqcr11	124.666	125.899	3.21647	4.59324	64.6353	54.6908
ENSMUSG00000047443.14	Erfe	112.793	111.511	0.459495	0	6.46353	21.8763
ENSMUSG00000003363.15	Pld3	332.443	226.619	0.459495	2.04144	22.1607	30.2903
ENSMUSG00000029236.4	Nmu	77.1742	28.777	0	0.51036	15.6971	12.621
ENSMUSG00000002379.7	Ndufa11	332.443	237.41	4.59495	4.08288	60.0185	61.422
ENSMUSG00000021273.11	Fdft1	2914.81	2557.55	4.13546	6.63468	70.1754	72.3601
ENSMUSG00000030824.17	Nucb1	264.173	241.007	3.67596	3.57252	28.6242	72.3601
ENSMUSG00000031858.16	Mau2	442.268	503.597	2.29748	3.57252	47.0914	37.8629
ENSMUSG00000016252.7	Atp5e	510.537	460.432	3.21647	4.59324	51.7082	53.008
ENSMUSG00000041881.13	Ndufa7	97.9519	125.899	0.918991	2.04144	30.4709	21.0349
ENSMUSG00000032324.11	Tspan3	368.062	341.727	7.35193	4.59324	80.3324	63.9462
ENSMUSG00000063576.12	Klhdc3	1887.8	1809.35	28.0292	35.7252	322.253	351.704
ENSMUSG00000041377.12	Ninj2	742.06	661.871	4.59495	7.14504	60.0185	79.0913
ENSMUSG00000079584.2	Gm364	41.5554	28.777	1.83798	1.02072	23.084	24.4005
ENSMUSG00000041697.8	Cox6a1	181.063	197.842	17.0013	17.3523	168.052	187.631
ENSMUSG00000004568.13	Arhgef18	151.38	151.079	0.459495	0.51036	11.0803	15.9865
ENSMUSG00000006599.13	Gtf2h1	439.299	417.266	2.29748	8.16577	66.482	52.1666
ENSMUSG00000024892.17	Pcx	181.063	187.05	0	1.02072	12.9271	14.3037
ENSMUSG00000021811.7	Dnajc9	709.409	510.791	17.0013	16.8419	168.052	174.169
ENSMUSG00000028673.10	Fuca1	329.475	273.381	1.37849	5.1036	51.7082	26.9247
ENSMUSG00000021965.3	Ska3	415.554	341.727	0.918991	0.51036	12.9271	17.6693
ENSMUSG00000042380.8	Smim12	41.5554	46.7626	1.37849	0.51036	23.084	11.7796
ENSMUSG00000045232.4	Rln3	26.7142	21.5827	0.459495	0	9.23361	11.7796
ENSMUSG00000038555.7	Reep2	1101.22	1089.93	7.81142	3.57252	62.7886	59.7392
ENSMUSG00000021476.9	Habp4	50.4601	39.5683	0.918991	0	8.31025	16.8279
ENSMUSG00000024942.17	Capn1	35.6189	43.1655	0	1.53108	22.1607	8.41397
ENSMUSG00000018167.10	Stard3	17.8094	28.777	0.459495	0	4.61681	15.9865
ENSMUSG00000030801.10	Kat8	2695.16	2100.72	2.29748	5.61396	45.2447	43.7526
ENSMUSG00000058672.7	Tubb2a	1810.63	1535.97	90.9801	84.7198	744.229	872.528
ENSMUSG00000002981.10	Clptm1	816.266	683.453	24.3533	21.4351	192.982	238.957
ENSMUSG00000026188.11	Tmem169	365.093	334.532	4.13546	5.1036	45.2447	54.6908
ENSMUSG00000023051.11	Tarbp2	552.093	521.583	1.83798	1.02072	18.4672	23.5591
ENSMUSG00000019863.7	Qrsl1	17.8094	10.7914	0	0.51036	5.54017	15.1451
ENSMUSG00000030342.8	Cd9	534.283	449.64	9.18991	9.69685	95.1062	90.8708
ENSMUSG00000024742.15	Fen1	611.457	543.165	0.918991	0	12.0037	11.7796
ENSMUSG00000032475.15	Nck1	418.522	438.849	3.21647	1.53108	32.3176	25.2419
ENSMUSG00000029103.16	Lrpap1	409.617	338.129	0.459495	3.57252	22.1607	28.6075
ENSMUSG00000022797.16	Tfrc	17.8094	7.19424	0.918991	0.51036	12.0037	15.9865
ENSMUSG00000067367.9	Lyar	926.091	899.281	7.81142	9.18649	70.1754	93.395
ENSMUSG00000030851.15	Ldhc	65.3013	43.1655	0	0.51036	5.54017	14.3037
ENSMUSG00000021494.9	Ddx41	543.188	438.849	5.05445	7.14504	56.325	64.7875
ENSMUSG00000031148.14	Gpkow	23.7459	39.5683	0.459495	0.51036	9.23361	14.3037
ENSMUSG00000002524.17	Puf60	1303.06	1179.86	14.7039	8.16577	87.7193	123.685
ENSMUSG00000029455.14	Aldh2	676.759	755.396	17.0013	16.3315	144.044	156.5
ENSMUSG00000039656.17	Rxrb	29.6824	32.3741	0	1.02072	12.9271	10.9382
ENSMUSG00000091955.2	Gm9844	20.7777	35.9712	1.83798	3.06216	26.7775	30.2903
ENSMUSG00000022613.8	Miox	831.107	769.784	62.4914	65.3261	503.232	604.123
ENSMUSG00000029723.16	Tsc22d4	412.585	330.935	9.6494	9.18649	88.6427	86.6639
ENSMUSG00000041353.12	Tmem29	296.824	233.813	3.21647	3.57252	33.241	39.5456
ENSMUSG00000019803.11	Nr2e1	602.553	611.511	1.83798	2.04144	27.7008	20.1935
ENSMUSG00000028889.17	Yrdc	231.523	190.647	4.13546	6.63468	50.7849	55.5322
ENSMUSG00000027371.10	Fahd2a	65.3013	32.3741	0.459495	1.53108	17.5439	14.3037
ENSMUSG00000001166.17	Oas1c	5319.09	4446.04	28.4887	30.6216	255.771	258.309
ENSMUSG00000070858.12	Gm1673	11.873	17.9856	2.29748	2.04144	27.7008	23.5591
ENSMUSG00000031933.17	Izumo1r	1917.48	1669.06	17.9203	27.5595	172.669	221.287
ENSMUSG00000067369.12	Trmt2b	8.90472	3.59712	0.459495	0	8.31025	10.0968
ENSMUSG00000008789.10	Ceacam5	11.873	10.7914	0	0	12.0037	2.52419
ENSMUSG00000001482.15	Def8	20.7777	50.3597	0.459495	0	5.54017	12.621
ENSMUSG00000024120.12	Lrpprc	415.554	330.935	4.13546	1.53108	21.2373	39.5456
ENSMUSG00000092622.8	Khdc3	471.95	525.18	4.59495	1.53108	35.0877	29.4489
ENSMUSG00000042492.12	Tbc1d10b	664.886	442.446	3.21647	5.61396	35.0877	51.3252
ENSMUSG00000066392.12	Nrxn3	26.7142	28.777	0	0	0	14.3037
ENSMUSG00000039349.5	C130074G19Rik	569.902	557.554	0.459495	1.53108	21.2373	9.25536
ENSMUSG00000028582.14	Cc2d1b	184.031	197.842	0	1.02072	7.38689	15.1451
ENSMUSG00000019139.10	Isyna1	92.0154	100.719	3.67596	2.5518	37.8578	26.9247
ENSMUSG00000031107.6	Rbmx2	47.4918	21.5827	1.83798	3.06216	16.6205	37.0215
ENSMUSG00000034429.15	Zfp707	148.412	129.496	0	0	5.54017	8.41397
ENSMUSG00000075002.2	Ftdc1	2543.78	2593.53	7.35193	9.69685	78.4857	70.6773
ENSMUSG00000020407.13	Upp1	917.186	1050.36	0.918991	1.02072	7.38689	21.8763
ENSMUSG00000022035.6	Ccdc25	160.285	179.856	0.459495	1.53108	20.3139	9.25536
ENSMUSG00000038803.7	Ost4	17.8094	35.9712	2.75697	0	22.1607	13.4623
ENSMUSG00000031590.8	Frg1	376.966	359.712	5.05445	2.5518	36.9344	37.0215
ENSMUSG00000000378.15	Ccm2	56.3966	32.3741	0.918991	2.04144	20.3139	16.8279
ENSMUSG00000093674.7	Rpl41	124.666	82.7338	2.29748	4.59324	36.0111	31.9731
ENSMUSG00000020633.14	Dcdc2c	100.92	82.7338	0	0.51036	9.23361	8.41397
ENSMUSG00000050213.6	Snip1	38.5871	82.7338	0.459495	0.51036	11.0803	10.0968
ENSMUSG00000018765.5	Fxr2	1044.82	841.727	14.2444	10.2072	84.9492	119.478
ENSMUSG00000024944.6	Arl2	655.981	593.525	5.51395	4.08288	38.7812	49.6424
ENSMUSG00000028745.18	Capzb	694.568	715.827	11.0279	9.69685	77.5623	97.602
ENSMUSG00000035439.13	Haus8	186.999	172.662	2.75697	1.02072	19.3906	23.5591
ENSMUSG00000027882.18	Stxbp3	74.206	100.719	0.459495	0.51036	10.157	10.9382
ENSMUSG00000025512.15	Chid1	139.507	165.468	0.459495	1.02072	14.7738	10.0968
ENSMUSG00000031158.11	Timm17b	47.4918	46.7626	1.83798	3.06216	13.8504	37.0215
ENSMUSG00000040356.16	Skiv2l	115.761	100.719	4.59495	1.53108	27.7008	31.9731
ENSMUSG00000018554.13	Ybx2	3363.02	3100.72	48.247	43.3806	328.717	377.787
ENSMUSG00000009640.11	Dmap1	1576.14	1262.59	2.29748	1.53108	18.4672	23.5591
ENSMUSG00000052151.12	Plpp2	74.206	35.9712	1.37849	1.53108	15.6971	19.3521
ENSMUSG00000039512.12	Uhrf1bp1	103.888	82.7338	4.13546	1.53108	30.4709	25.2419
ENSMUSG00000020758.15	Itgb4	23.7459	7.19424	0	0	4.61681	8.41397
ENSMUSG00000006457.4	Actn3	602.553	535.971	0.459495	1.53108	12.0037	15.9865
ENSMUSG00000052456.9	Asna1	409.617	352.518	11.4874	9.18649	92.3361	75.7257
ENSMUSG00000047911.6	Npm2	3932.92	3428.06	48.7065	54.0982	369.344	411.443
ENSMUSG00000030246.12	Ldhb	3078.06	2928.06	561.963	670.613	4211.45	4992.01
ENSMUSG00000043183.18	Simc1	41.5554	39.5683	0	1.02072	12.9271	7.57257
ENSMUSG00000026072.12	Il1r1	433.363	517.986	5.51395	8.67613	40.6279	77.4085
ENSMUSG00000006442.10	Srm	575.839	539.568	0.459495	3.57252	14.7738	27.7661
ENSMUSG00000028965.13	Tnfrsf9	14.8412	10.7914	0	0	10.157	2.52419
ENSMUSG00000066952.11	Myo1h	56.3966	57.554	0	0	10.157	2.52419
ENSMUSG00000057534.13	Elobl	7527.46	7000	28.9482	23.9869	168.052	228.86
ENSMUSG00000000441.17	Raf1	1703.77	1938.85	30.3267	29.0905	192.059	251.578
ENSMUSG00000040043.17	Rbms2	169.19	172.662	4.59495	3.57252	29.5476	42.0698
ENSMUSG00000047415.12	Gpr68	166.221	107.914	2.75697	2.04144	27.7008	19.3521
ENSMUSG00000039756.12	Dnttip2	1124.96	1118.71	21.5963	21.4351	159.741	162.39
ENSMUSG00000048905.5	Bnip5	26.7142	53.9568	0.459495	1.53108	6.46353	20.1935
ENSMUSG00000014313.15	Cox6c	685.663	787.77	72.6003	66.8572	581.717	428.271
ENSMUSG00000052423.14	B4galt3	17.8094	21.5827	1.37849	1.02072	17.5439	11.7796
ENSMUSG00000046671.18	Mtfr1l	350.252	248.201	8.27092	7.14504	44.3213	77.4085
ENSMUSG00000020235.16	Fzr1	1166.52	1014.39	5.05445	11.2279	51.7082	75.7257
ENSMUSG00000068302.8	Noto	869.694	733.813	3.21647	6.12432	37.8578	40.387
ENSMUSG00000023089.12	Ndufa5	65.3013	35.9712	2.75697	2.04144	15.6971	30.2903
ENSMUSG00000032478.14	Nme6	139.507	93.5252	0.459495	1.53108	9.23361	16.8279
ENSMUSG00000038605.11	Samd10	406.649	453.237	1.83798	2.04144	14.7738	24.4005
ENSMUSG00000026259.14	Ngef	296.824	294.964	2.29748	1.02072	16.6205	18.5107
ENSMUSG00000003581.14	Rnf215	166.221	179.856	2.75697	4.08288	26.7775	32.8145
ENSMUSG00000096433.2	Zfp994	65.3013	46.7626	1.37849	0	4.61681	16.8279
ENSMUSG00000025157.8	Zdhhc16	100.92	93.5252	1.37849	1.02072	17.5439	10.9382
ENSMUSG00000031022.15	BC051019	279.015	334.532	4.13546	9.69685	53.5549	53.8494
ENSMUSG00000028410.13	Dnaja1	2398.34	2136.69	25.2723	32.6631	225.3	184.266
ENSMUSG00000021290.6	Atp5mpl	124.666	147.482	12.8659	12.759	89.566	97.602
ENSMUSG00000022456.18	Septin3	534.283	402.878	1.83798	2.5518	13.8504	27.7661
ENSMUSG00000031931.4	Ankrd49	281.983	262.59	0.918991	2.04144	17.5439	14.3037
ENSMUSG00000028796.17	Phc2	2612.05	2453.24	79.4927	60.7329	500.462	466.975
ENSMUSG00000036438.14	Calm2	2555.65	2712.23	25.2723	29.0905	173.592	207.825
ENSMUSG00000024847.15	Aip	457.109	348.921	4.59495	3.57252	44.3213	22.7177
ENSMUSG00000010110.17	Stx5a	4416.74	4000	10.1089	5.1036	49.8615	64.7875
ENSMUSG00000007021.5	Syngr3	175.126	100.719	2.29748	2.04144	24.0074	16.8279
ENSMUSG00000073471.3	Rsph3a	430.395	395.683	3.21647	2.04144	26.7775	20.1935
ENSMUSG00000029736.15	Nobox	4398.93	3776.98	26.1912	21.4351	158.818	173.328
ENSMUSG00000026883.17	Dab2ip	47.4918	61.1511	1.37849	0	15.6971	5.04838
ENSMUSG00000044894.14	Uqcrq	816.266	859.712	5.05445	6.63468	36.0111	53.8494
ENSMUSG00000046942.17	Mageb16	29.6824	32.3741	5.05445	4.08288	28.6242	43.7526
ENSMUSG00000027420.13	Bfsp1	1121.99	1003.6	2.75697	2.04144	14.7738	28.6075
ENSMUSG00000025815.13	Dhtkd1	35.6189	39.5683	0.459495	0.51036	11.0803	6.73117
ENSMUSG00000022704.16	Qtrt2	279.015	294.964	4.59495	3.57252	29.5476	36.1801
ENSMUSG00000057751.14	Megf6	50.4601	57.554	2.29748	0.51036	15.6971	14.3037
ENSMUSG00000028012.15	Rrh	59.3648	57.554	2.75697	4.59324	33.241	26.9247
ENSMUSG00000055653.13	Gpc3	50.4601	71.9424	0	1.02072	4.61681	13.4623
ENSMUSG00000044162.12	Tnip3	264.173	251.799	0.459495	0.51036	9.23361	8.41397
ENSMUSG00000018707.13	Dync1h1	74.206	61.1511	1.83798	0	7.38689	15.9865
ENSMUSG00000037103.8	Dcaf15	228.554	251.799	0.459495	1.02072	8.31025	12.621
ENSMUSG00000029128.12	Rab28	17.8094	25.1799	0.459495	0.51036	8.31025	9.25536
ENSMUSG00000028224.14	Nbn	184.031	143.885	5.05445	4.59324	24.0074	50.4838
ENSMUSG00000040935.12	Padi6	8322.94	6920.86	210.449	224.559	1394.28	1467.4
ENSMUSG00000074731.3	Zfp345	237.459	208.633	9.6494	15.8212	80.3324	97.602
ENSMUSG00000037234.17	Hook3	139.507	125.899	5.05445	4.59324	38.7812	35.3387
ENSMUSG00000027378.16	Nphp1	279.015	147.482	2.29748	0	9.23361	16.8279
ENSMUSG00000051234.6	Rnf7	23.7459	21.5827	0.459495	0	6.46353	7.57257
ENSMUSG00000059534.8	Uqcr10	175.126	147.482	3.21647	5.61396	29.5476	38.7042
ENSMUSG00000057068.15	Fam47e	41.5554	39.5683	0	0.51036	9.23361	5.04838
ENSMUSG00000031792.15	Usb1	53.4283	79.1367	1.83798	1.53108	17.5439	15.1451
ENSMUSG00000027330.16	Cdc25b	219.65	140.288	11.4874	14.8004	82.1791	98.4434
ENSMUSG00000025198.16	Erlin1	163.253	140.288	3.21647	2.04144	20.3139	24.4005
ENSMUSG00000038807.19	Rap1gap2	23.7459	7.19424	0.459495	2.5518	18.4672	11.7796
ENSMUSG00000025555.14	Farp1	575.839	514.388	11.4874	8.67613	63.7119	76.5671
ENSMUSG00000026750.6	Psmb7	1029.98	985.612	2.29748	3.06216	15.6971	29.4489
ENSMUSG00000036622.15	Atp13a2	184.031	172.662	0.918991	1.02072	13.8504	9.25536
ENSMUSG00000024773.15	Atg2a	664.886	532.374	5.51395	1.53108	29.5476	26.0833
ENSMUSG00000029248.14	Thegl	106.857	89.9281	0.918991	0	6.46353	10.0968
ENSMUSG00000023919.8	Cenpq	937.964	856.115	1.83798	3.06216	25.8541	15.9865
ENSMUSG00000046408.15	1700067K01Rik	421.49	323.741	3.67596	9.18649	43.398	48.801
ENSMUSG00000024212.9	Mllt1	41.5554	21.5827	0	0	6.46353	4.20698
ENSMUSG00000038773.11	Kdm3b	249.332	237.41	5.05445	6.12432	34.1644	47.1182
ENSMUSG00000029250.5	Polr2b	872.663	690.647	3.21647	3.06216	24.9307	25.2419
ENSMUSG00000037949.8	Ano10	566.934	485.612	4.59495	2.5518	26.7775	28.6075
ENSMUSG00000035890.9	Rnf126	1240.72	1104.32	22.9748	18.8833	128.347	144.72
ENSMUSG00000028405.9	Aco1	371.03	269.784	0.918991	3.57252	17.5439	21.0349
ENSMUSG00000026126.15	Ptpn18	391.808	294.964	2.29748	2.5518	22.1607	18.5107
ENSMUSG00000041396.13	Mettl18	169.19	118.705	2.29748	0	12.9271	11.7796
ENSMUSG00000002486.15	Tchp	86.079	71.9424	0	0	3.69344	6.73117
ENSMUSG00000028995.14	Fam126a	68.2695	79.1367	5.05445	7.14504	30.4709	55.5322
ENSMUSG00000034690.13	Nlrp4c	118.73	86.3309	5.51395	5.1036	33.241	42.9112
ENSMUSG00000003531.15	Dgcr6	620.362	503.597	0.459495	1.02072	11.0803	8.41397
ENSMUSG00000042757.16	Tmem108	371.03	323.741	22.5153	21.4351	141.274	140.513
ENSMUSG00000039463.14	Slc9a8	38.5871	25.1799	0	0	2.77008	7.57257
ENSMUSG00000060204.6	Slc10a4l	53.4283	43.1655	0	1.53108	4.61681	15.1451
ENSMUSG00000036275.13	9530068E07Rik	1113.09	1082.73	35.3812	19.9041	165.282	185.107
ENSMUSG00000036751.7	Cox6b1	89.0472	75.5396	9.18991	12.759	71.0988	74.0429
ENSMUSG00000024947.17	Men1	451.172	446.043	0.918991	3.06216	19.3906	15.1451
ENSMUSG00000020954.16	Strn3	68.2695	50.3597	2.29748	0.51036	13.8504	13.4623
ENSMUSG00000053644.13	Aldh7a1	516.474	535.971	13.7849	10.7176	90.4894	68.9945
ENSMUSG00000044033.16	Ccdc141	35.6189	39.5683	0	0.51036	7.38689	5.88978
ENSMUSG00000002031.13	Ift46	1246.66	1061.15	2.29748	2.5518	20.3139	19.3521
ENSMUSG00000019804.12	Snx3	157.317	205.036	19.7583	17.3523	113.573	122.003
ENSMUSG00000015647.9	Lama5	237.459	201.439	4.13546	4.08288	30.4709	29.4489
ENSMUSG00000078949.2	R3hdml	47.4918	43.1655	3.21647	3.06216	21.2373	26.9247
ENSMUSG00000029621.14	Arpc1a	53.4283	43.1655	1.37849	1.02072	12.0037	12.621
ENSMUSG00000026617.16	Bpnt1	26.7142	28.777	0.918991	0	5.54017	10.0968
ENSMUSG00000022941.8	Ripply3	17.8094	17.9856	0.918991	1.53108	14.7738	10.0968
ENSMUSG00000020375.9	Rufy1	2561.59	2356.12	5.97344	5.61396	38.7812	41.2284
ENSMUSG00000039206.13	Daglb	1736.42	1658.27	38.1381	52.5671	279.778	276.82
ENSMUSG00000096445.1	Dcpp1	26.7142	14.3885	0.459495	0.51036	8.31025	7.57257
ENSMUSG00000031320.9	Rps4x	198.872	190.647	0	0.51036	5.54017	7.57257
ENSMUSG00000036905.8	C1qb	124.666	115.108	0.459495	1.53108	11.0803	10.9382
ENSMUSG00000024012.18	Mtch1	225.586	190.647	4.13546	6.12432	31.3943	40.387
ENSMUSG00000000730.13	Dnmt3l	525.378	334.532	16.0823	18.373	113.573	103.492
ENSMUSG00000025140.15	Pycr1	8.90472	17.9856	0	1.02072	1.84672	14.3037
ENSMUSG00000059956.14	Serpinb12	166.221	147.482	4.13546	2.5518	24.9307	25.2419
ENSMUSG00000022450.6	Ndufa6	154.348	125.899	8.73041	3.57252	44.3213	39.5456
ENSMUSG00000001785.13	Pwp1	44.5236	53.9568	0.459495	0.51036	7.38689	8.41397
ENSMUSG00000021640.6	Naip1	145.444	82.7338	3.21647	7.6554	27.7008	47.1182
ENSMUSG00000027099.9	Mtx2	154.348	151.079	11.4874	8.16577	72.0222	54.6908
ENSMUSG00000038903.13	Ccdc68	29.6824	28.777	0	2.04144	11.0803	10.9382
ENSMUSG00000028959.14	Fastk	56.3966	43.1655	4.13546	3.06216	24.0074	28.6075
ENSMUSG00000022476.8	Polr3h	80.1425	79.1367	3.21647	1.53108	19.3906	18.5107
ENSMUSG00000028411.15	Aptx	201.84	248.201	0.459495	0.51036	4.61681	10.9382
ENSMUSG00000024500.20	Ppp2r2b	382.903	345.324	0.918991	0.51036	6.46353	11.7796
ENSMUSG00000079808.3	AC168977.1	335.411	291.367	4.59495	2.5518	24.9307	26.9247
ENSMUSG00000012640.16	Zfp715	38.5871	46.7626	0.918991	0	9.23361	5.88978
ENSMUSG00000087687.3	Pet100	71.2378	75.5396	0.918991	0	9.23361	5.88978
ENSMUSG00000036594.15	H2-Aa	103.888	61.1511	15.6228	15.3108	93.2595	97.602
ENSMUSG00000028076.12	Cd1d1	71.2378	46.7626	5.05445	4.59324	34.1644	31.9731
ENSMUSG00000054874.12	Pcnx3	80.1425	133.094	2.29748	0.51036	19.3906	6.73117
ENSMUSG00000030835.6	Nomo1	133.571	122.302	3.67596	4.08288	23.084	31.9731
ENSMUSG00000057229.11	Dmac2	169.19	100.719	5.97344	7.14504	44.3213	42.0698
ENSMUSG00000063458.13	Lrmda	56.3966	32.3741	0.918991	1.02072	9.23361	11.7796
ENSMUSG00000040699.13	Limd2	175.126	151.079	1.83798	2.5518	18.4672	16.8279
ENSMUSG00000042216.13	Sgsm1	350.252	287.77	2.29748	10.2072	38.7812	43.7526
ENSMUSG00000027120.6	Fshb	2.96824	3.59712	0	0.51036	9.23361	3.36559
ENSMUSG00000001418.13	Glmp	68.2695	43.1655	3.67596	0	16.6205	14.3037
ENSMUSG00000003604.14	Aven	1510.83	1503.6	4.59495	4.59324	35.0877	27.7661
ENSMUSG00000030249.15	Abcc9	0	0	0	0	3.69344	5.88978
ENSMUSG00000047044.7	D030056L22Rik	23.7459	17.9856	0	0	3.69344	5.88978
ENSMUSG00000024052.17	Lpin2	1439.6	1424.46	12.8659	10.2072	86.7959	56.3736
ENSMUSG00000037313.16	Tacc3	7022.86	6169.06	2.75697	8.67613	35.0877	40.387
ENSMUSG00000042354.7	Gnl3	406.649	399.281	4.59495	1.02072	25.8541	15.9865
ENSMUSG00000024997.7	Prdx3	222.618	248.201	2.29748	3.06216	18.4672	21.8763
ENSMUSG00000095677.2	Dynlt1f	89.0472	86.3309	1.37849	1.53108	11.0803	15.1451
ENSMUSG00000053289.8	Ddx10	189.967	179.856	8.27092	5.61396	46.1681	42.9112
ENSMUSG00000037316.9	Bag4	828.139	737.41	6.43294	2.5518	23.084	37.8629
ENSMUSG00000074997.3	Pin1rt1	317.602	323.741	7.35193	10.7176	57.2484	55.5322
ENSMUSG00000074397.5	Foxr1	293.856	244.604	6.89243	6.12432	44.3213	39.5456
ENSMUSG00000039450.11	Dcxr	11.873	10.7914	0	0	1.84672	7.57257
ENSMUSG00000091060.2	Myocos	466.014	384.892	28.0292	25.0077	140.351	171.645
ENSMUSG00000035354.9	Uvrag	929.059	773.381	8.27092	6.12432	42.4746	48.801
ENSMUSG00000034871.2	Fam151a	2718.91	2978.42	4.59495	3.57252	22.1607	33.6559
ENSMUSG00000056763.16	Cspp1	92.0154	25.1799	0	0.51036	5.54017	6.73117
ENSMUSG00000025040.13	Fundc1	74.206	64.7482	0.918991	2.04144	10.157	15.9865
ENSMUSG00000039713.17	Plekhg5	201.84	136.691	0	1.02072	8.31025	6.73117
ENSMUSG00000045136.6	Tubb2b	2609.08	2248.2	5.97344	9.18649	52.6316	42.0698
ENSMUSG00000027430.12	Dtd1	32.6506	28.777	0.918991	1.02072	9.23361	10.9382
ENSMUSG00000020471.11	Pold2	323.538	330.935	3.67596	2.04144	18.4672	22.7177
ENSMUSG00000043456.17	Zfp536	35.6189	17.9856	0	0	8.31025	0.841397
ENSMUSG00000035674.13	Ndufa3	29.6824	35.9712	1.83798	1.53108	11.0803	16.8279
ENSMUSG00000027315.13	Spint1	439.299	359.712	2.29748	2.5518	27.7008	8.41397
ENSMUSG00000056310.14	Tyw1	2980.11	2899.28	10.1089	8.67613	56.325	57.215
ENSMUSG00000025158.7	Rfng	109.825	129.496	5.05445	3.57252	25.8541	31.1317
ENSMUSG00000023868.17	Pde10a	44.5236	32.3741	0	0	7.38689	1.68279
ENSMUSG00000031295.13	Phka2	184.031	179.856	0.918991	1.02072	4.61681	15.1451
ENSMUSG00000057469.8	E2f6	17.8094	0	0	0.51036	0.923361	10.9382
ENSMUSG00000004961.7	Syt5	62.333	46.7626	0.459495	1.02072	3.69344	13.4623
ENSMUSG00000039834.17	Zfp335	184.031	201.439	0.918991	1.02072	3.69344	15.9865
ENSMUSG00000027207.15	Galk2	139.507	97.1223	1.83798	0	6.46353	12.621
ENSMUSG00000004951.10	Hspb1	11.873	14.3885	1.37849	2.5518	12.0037	18.5107
ENSMUSG00000030979.13	Uros	32.6506	35.9712	0.918991	2.5518	12.0037	15.9865
ENSMUSG00000025413.13	Ttc4	584.743	514.388	0.459495	1.53108	5.54017	14.3037
ENSMUSG00000015149.14	Sirt2	80.1425	57.554	0	0	5.54017	3.36559
ENSMUSG00000030423.7	Pop4	406.649	312.95	2.29748	2.5518	18.4672	16.8279
ENSMUSG00000039252.11	Lgi2	71.2378	71.9424	9.6494	12.2486	58.1717	69.8359
ENSMUSG00000043091.9	Tuba1c	1038.88	863.309	73.9788	95.4374	458.91	471.182
ENSMUSG00000034486.8	Gbx2	1546.45	1205.04	4.59495	7.14504	31.3943	41.2284
ENSMUSG00000049119.14	Fam110b	62.333	97.1223	2.29748	0.51036	15.6971	8.41397
ENSMUSG00000017697.3	Ada	258.237	223.022	1.83798	2.04144	14.7738	15.1451
ENSMUSG00000094116.1	Gm11237	11.873	14.3885	0.459495	1.02072	10.157	6.73117
ENSMUSG00000023156.4	Rpp14	163.253	111.511	5.51395	0.51036	22.1607	19.3521
ENSMUSG00000041278.10	Ttc1	1528.64	1539.57	2.29748	2.04144	13.8504	18.5107
ENSMUSG00000028973.18	Abcb8	558.029	464.029	4.59495	5.61396	36.9344	26.9247
ENSMUSG00000021079.16	Timm9	611.457	622.302	9.18991	6.12432	34.1644	57.215
ENSMUSG00000025817.12	Nudt5	655.981	568.345	37.2191	46.4428	212.373	247.371
ENSMUSG00000036306.13	Lzts1	109.825	75.5396	1.83798	3.57252	19.3906	18.5107
ENSMUSG00000028563.16	Tm2d1	863.758	928.058	59.7344	77.5748	338.873	408.919
ENSMUSG00000018585.9	Atox1	77.1742	79.1367	3.67596	6.63468	38.7812	25.2419
ENSMUSG00000032724.5	Abtb2	83.1107	64.7482	2.29748	3.57252	25.8541	14.3037
ENSMUSG00000038893.12	Fam117a	210.745	154.676	11.0279	8.67613	45.2447	68.9945
ENSMUSG00000058756.13	Thra	103.888	97.1223	5.51395	4.59324	34.1644	28.6075
ENSMUSG00000024870.6	Rab1b	697.536	625.899	5.05445	7.6554	38.7812	37.8629
ENSMUSG00000028757.4	Ddost	249.332	158.273	22.0558	23.9869	118.19	136.306
ENSMUSG00000028703.14	Lrrc41	623.33	424.46	17.9203	18.373	128.347	74.0429
ENSMUSG00000035372.2	1810055G02Rik	468.982	464.029	2.29748	3.06216	12.0037	25.2419
ENSMUSG00000034758.12	Tle6	7764.92	5928.06	169.094	200.061	973.223	1003.79
ENSMUSG00000003680.16	Taf6l	804.393	751.799	1.83798	0.51036	11.0803	10.0968
ENSMUSG00000028226.15	Mmp16	62.333	75.5396	0	0	2.77008	5.88978
ENSMUSG00000027801.7	Tm4sf4	2.96824	0	0.459495	0	1.84672	9.25536
ENSMUSG00000041609.16	Bicdl1	169.19	133.094	7.35193	9.18649	61.8652	34.4973
ENSMUSG00000094985.2	Topaz1	74.206	17.9856	1.37849	4.59324	17.5439	22.7177
ENSMUSG00000036718.17	Micall2	228.554	201.439	3.21647	3.06216	25.8541	15.9865
ENSMUSG00000034781.5	Gna11	92.0154	61.1511	0.459495	0.51036	2.77008	10.9382
ENSMUSG00000034245.10	Hdac11	5.93648	7.19424	0	0	1.84672	6.73117
ENSMUSG00000028581.17	Laptm5	8.90472	3.59712	0.459495	1.02072	4.61681	11.7796
ENSMUSG00000026429.9	Ube2t	1573.17	1478.42	79.9522	92.8856	451.524	470.341
ENSMUSG00000031201.17	Brcc3	323.538	348.921	4.59495	4.59324	26.7775	30.2903
ENSMUSG00000001833.17	Septin7	866.726	690.647	25.7317	27.5595	156.048	133.782
ENSMUSG00000018841.17	Rad51d	160.285	115.108	0.459495	2.5518	9.23361	15.1451
ENSMUSG00000001270.9	Ckb	1828.44	1931.65	3.67596	6.12432	23.084	37.0215
ENSMUSG00000025577.7	Cbx2	1380.23	1352.52	26.1912	33.1734	140.351	180.059
ENSMUSG00000078870.9	Gm14410	38.5871	64.7482	0	0.51036	2.77008	8.41397
ENSMUSG00000029076.14	Sdf4	175.126	111.511	7.81142	5.1036	34.1644	42.0698
ENSMUSG00000025237.16	Parp6	53.4283	35.9712	4.13546	4.08288	30.4709	21.0349
ENSMUSG00000006169.20	Clint1	1243.69	1269.78	22.9748	24.4973	112.65	143.879
ENSMUSG00000087260.5	Lamtor5	344.316	334.532	1.37849	3.06216	14.7738	16.8279
ENSMUSG00000003923.14	Tfam	169.19	140.288	3.67596	1.02072	20.3139	12.621
ENSMUSG00000023243.9	Kcnk5	50.4601	25.1799	2.75697	2.04144	16.6205	16.8279
ENSMUSG00000023960.13	Enpp5	314.633	316.547	9.6494	13.2694	65.5586	62.2634
ENSMUSG00000040263.16	Klhdc4	130.603	133.094	0.918991	0	6.46353	6.73117
ENSMUSG00000020267.6	Hint1	270.11	219.424	4.13546	6.12432	30.4709	31.1317
ENSMUSG00000028412.17	Slc44a1	587.711	708.633	15.1634	26.5387	94.1828	130.416
ENSMUSG00000038697.15	Taf5l	400.712	312.95	3.67596	2.04144	20.3139	17.6693
ENSMUSG00000074437.5	Defa29	8.90472	17.9856	0.918991	1.53108	9.23361	11.7796
ENSMUSG00000020918.14	Kat2a	397.744	370.504	12.4064	15.3108	63.7119	87.5053
ENSMUSG00000026864.13	Hspa5	783.615	636.691	57.4369	44.4013	240.997	291.123
ENSMUSG00000078974.10	Sec61g	172.158	176.259	6.43294	8.67613	29.5476	56.3736
ENSMUSG00000029578.15	Wipi2	234.491	158.273	3.21647	0.51036	14.7738	12.621
ENSMUSG00000048899.8	Rimkla	1371.33	1010.79	11.0279	4.08288	37.8578	47.9596
ENSMUSG00000057322.12	Rpl38	35.6189	43.1655	1.83798	1.53108	12.9271	12.621
ENSMUSG00000044763.8	Trmt10c	237.459	125.899	6.43294	11.2279	41.5512	57.215
ENSMUSG00000019773.7	Fbxo5	1745.33	1672.66	10.1089	5.61396	52.6316	36.1801
ENSMUSG00000022090.10	Pdlim2	1329.77	1172.66	3.21647	4.08288	21.2373	24.4005
ENSMUSG00000022487.14	Gtsf1	2558.62	2539.57	9.6494	10.7176	54.4783	58.0564
ENSMUSG00000058028.14	Zscan5b	26.7142	10.7914	1.83798	0.51036	10.157	10.0968
ENSMUSG00000072663.12	Spef2	8.90472	10.7914	0.459495	0.51036	6.46353	6.73117
ENSMUSG00000064061.13	Dzip3	133.571	100.719	11.9469	10.7176	72.0222	52.1666
ENSMUSG00000028578.8	Caap1	11.873	10.7914	0	0	7.38689	0.841397
ENSMUSG00000022214.15	Dcaf11	694.568	661.871	5.51395	5.1036	31.3943	31.1317
ENSMUSG00000037573.5	Tob1	534.283	658.273	3.67596	3.57252	26.7775	18.5107
ENSMUSG00000036214.14	Znrd1as	439.299	384.892	0.459495	2.5518	9.23361	14.3037
ENSMUSG00000096145.2	Vkorc1	103.888	115.108	3.21647	2.04144	14.7738	20.1935
ENSMUSG00000036768.6	Kif15	35.6189	14.3885	0.459495	1.53108	7.38689	10.9382
ENSMUSG00000051373.5	Plpp7	20.7777	28.777	0.459495	1.02072	6.46353	9.25536
ENSMUSG00000038457.17	Tmem255b	519.442	388.489	3.67596	3.06216	23.084	19.3521
ENSMUSG00000029310.13	Nudt9	133.571	97.1223	0.459495	0	4.61681	5.88978
ENSMUSG00000042305.12	Tmem183a	311.665	294.964	12.4064	9.18649	48.0148	69.8359
ENSMUSG00000034401.16	Spata6	56.3966	68.3453	7.35193	3.06216	24.0074	37.0215
ENSMUSG00000034730.17	Adgrb1	32.6506	43.1655	1.37849	3.57252	14.7738	18.5107
ENSMUSG00000059547.3	Fbxw26	1534.58	1111.51	18.8393	26.5387	126.5	111.906
ENSMUSG00000048582.7	Gja3	56.3966	61.1511	0	0	6.46353	1.68279
ENSMUSG00000024197.10	Plin3	124.666	125.899	5.51395	3.57252	22.1607	31.9731
ENSMUSG00000035171.9	1110059E24Rik	65.3013	53.9568	9.6494	8.67613	44.3213	56.3736
ENSMUSG00000034566.10	Atp5h	296.824	201.439	4.13546	5.1036	28.6242	26.0833
ENSMUSG00000020737.12	Jpt1	1386.17	1291.37	13.7849	14.8004	66.482	85.8225
ENSMUSG00000015092.9	Edf1	311.665	248.201	1.37849	3.06216	11.0803	19.3521
ENSMUSG00000031085.16	Acte1	11.873	3.59712	0	0	5.54017	2.52419
ENSMUSG00000012296.16	Tjap1	448.204	431.655	15.6228	23.9869	89.566	117.796
ENSMUSG00000037049.9	Smpd1	650.045	507.194	7.81142	10.7176	50.7849	50.4838
ENSMUSG00000046585.9	Cfap58	406.649	345.324	3.67596	2.5518	16.6205	22.7177
ENSMUSG00000029026.17	Trp73	139.507	107.914	2.29748	0	12.0037	7.57257
ENSMUSG00000028837.8	Psmb2	549.124	474.82	64.3294	65.8365	312.096	349.18
ENSMUSG00000031585.13	Gtf2e2	466.014	327.338	13.3254	14.2901	68.3287	78.2499
ENSMUSG00000096255.2	Dynlt1b	471.95	485.612	17.9203	18.373	92.3361	97.602
ENSMUSG00000040365.14	Trim41	279.015	215.827	13.7849	11.2279	79.409	53.8494
ENSMUSG00000018727.19	Cpsf4l	5829.62	5111.51	6.89243	7.6554	38.7812	42.0698
ENSMUSG00000033102.15	Cdc14b	50.4601	57.554	1.83798	0.51036	4.61681	15.1451
ENSMUSG00000020598.16	Nrcam	121.698	122.302	1.83798	4.59324	6.46353	33.6559
ENSMUSG00000046338.4	Gpat2	29.6824	17.9856	0	0	4.61681	3.36559
ENSMUSG00000008348.9	Ubc	3520.33	3474.82	100.63	95.9477	458.91	529.239
ENSMUSG00000047789.5	Slc38a9	382.903	352.518	2.75697	3.06216	18.4672	18.5107
ENSMUSG00000087364.1	Gm13398	11.873	7.19424	0.918991	0.51036	8.31025	6.73117
ENSMUSG00000074476.6	Spc24	525.378	399.281	6.89243	9.18649	41.5512	46.2768
ENSMUSG00000074061.4	Fbxw19	3282.87	2561.15	359.785	376.136	1795.01	1868.74
ENSMUSG00000040479.12	Dgkz	133.571	151.079	5.97344	11.7383	55.4017	40.387
ENSMUSG00000002948.19	Map2k7	112.793	118.705	2.75697	1.02072	6.46353	20.1935
ENSMUSG00000015721.18	Nlrp5	2534.88	2420.86	306.943	274.063	1398.89	1488.43
ENSMUSG00000050751.14	Pgbd5	703.473	701.439	10.5684	14.2901	62.7886	68.1531
ENSMUSG00000062421.13	Arf2	8.90472	25.1799	0	0.51036	3.69344	6.73117
ENSMUSG00000002104.11	Rapsn	41.5554	50.3597	0.459495	1.02072	10.157	5.04838
ENSMUSG00000033318.7	Gstt2	94.9837	161.871	0.459495	0.51036	10.157	2.52419
ENSMUSG00000025171.2	Ubtd1	53.4283	43.1655	1.37849	1.02072	13.8504	5.88978
ENSMUSG00000037798.7	Mat1a	273.078	169.065	3.67596	2.04144	18.4672	17.6693
ENSMUSG00000078676.9	Casc3	56.3966	118.705	1.37849	2.04144	12.9271	11.7796
ENSMUSG00000021496.12	Pcbd2	100.92	93.5252	6.89243	6.12432	33.241	38.7042
ENSMUSG00000025130.11	P4hb	1362.42	1316.55	53.761	53.0775	248.384	285.233
ENSMUSG00000030446.17	Zfp273	32.6506	21.5827	0.459495	1.02072	9.23361	5.88978
ENSMUSG00000029299.14	Abcg3	8.90472	10.7914	0	0.51036	2.77008	7.57257
ENSMUSG00000092260.7	Zfp963	26.7142	28.777	0	0.51036	2.77008	7.57257
ENSMUSG00000031078.15	Cttn	74.206	64.7482	4.13546	1.53108	12.9271	22.7177
ENSMUSG00000016308.12	Ube2a	673.79	701.439	8.27092	10.7176	38.7812	62.2634
ENSMUSG00000041638.18	Gcn1	641.14	633.094	5.51395	2.5518	22.1607	25.2419
ENSMUSG00000071470.4	Ccnb1ip1	178.094	115.108	5.05445	8.16577	28.6242	43.7526
ENSMUSG00000025384.15	Faap100	154.348	197.842	1.37849	1.53108	10.157	11.7796
ENSMUSG00000021245.15	Mlh3	23.7459	7.19424	0	0	1.84672	5.88978
ENSMUSG00000034308.13	Sdr42e1	2.96824	0	0	0	1.84672	5.88978
ENSMUSG00000027274.16	Mkks	62.333	39.5683	0.918991	1.02072	3.69344	13.4623
ENSMUSG00000045624.15	Esf1	29.6824	17.9856	2.29748	2.5518	11.0803	20.1935
ENSMUSG00000022354.4	Ndufb9	44.5236	64.7482	1.83798	0.51036	6.46353	12.621
ENSMUSG00000035828.11	Pim3	109.825	100.719	8.27092	8.67613	36.0111	53.8494
ENSMUSG00000090891.3	D6Ertd527e	18883.9	21687.1	524.284	535.878	2353.65	2784.18
ENSMUSG00000024121.13	Atp6v0c	166.221	194.245	0.918991	0	3.69344	8.41397
ENSMUSG00000000579.14	Dynlt1c	332.443	399.281	10.1089	13.7797	56.325	66.4703
ENSMUSG00000040712.16	Camta2	41.5554	39.5683	2.29748	3.06216	7.38689	26.0833
ENSMUSG00000022674.15	Ube2v2	14.8412	35.9712	1.83798	3.06216	20.3139	10.9382
ENSMUSG00000003352.14	Cacnb3	97.9519	93.5252	5.05445	3.06216	24.0074	22.7177
ENSMUSG00000039633.7	Lonrf1	97.9519	125.899	8.27092	9.18649	47.0914	44.594
ENSMUSG00000037994.14	Slc9b2	50.4601	25.1799	0.918991	1.53108	10.157	9.25536
ENSMUSG00000025900.13	Rp1	11.873	14.3885	0	0.51036	9.23361	0.841397
ENSMUSG00000014771.13	Pdcd2	276.046	327.338	0.459495	0.51036	5.54017	6.73117
ENSMUSG00000003099.11	Ppp5c	169.19	147.482	8.27092	4.08288	24.0074	42.9112
ENSMUSG00000018846.8	Pank3	115.761	61.1511	6.43294	6.63468	34.1644	36.1801
ENSMUSG00000061689.15	Dlgap4	3460.97	3035.97	20.6773	27.0491	107.11	128.734
ENSMUSG00000021938.12	Pspc1	17.8094	25.1799	0	1.53108	6.46353	8.41397
ENSMUSG00000020889.11	Nr1d1	365.093	251.799	1.37849	1.02072	5.54017	13.4623
ENSMUSG00000049401.10	Ogfr	38.5871	17.9856	0.918991	1.02072	9.23361	7.57257
ENSMUSG00000024738.6	Pga5	89.0472	118.705	3.21647	0	11.0803	11.7796
ENSMUSG00000024180.14	Tmem8	172.158	172.662	4.13546	6.12432	19.3906	37.0215
ENSMUSG00000079523.8	Tmsb10	29.6824	43.1655	0	2.04144	4.61681	12.621
ENSMUSG00000028643.11	Svbp	68.2695	61.1511	0.918991	2.5518	14.7738	9.25536
ENSMUSG00000022015.8	Tnfsf11	44.5236	79.1367	1.37849	0.51036	5.54017	10.9382
ENSMUSG00000020706.13	Ftsj3	1228.85	946.043	4.59495	3.57252	27.7008	18.5107
ENSMUSG00000031922.12	Cep57	222.618	208.633	4.13546	5.1036	18.4672	32.8145
ENSMUSG00000029263.15	Pigg	50.4601	68.3453	1.83798	0.51036	10.157	8.41397
ENSMUSG00000031376.15	Atp2b3	71.2378	68.3453	0.459495	0	3.69344	5.88978
ENSMUSG00000102416.4	4933424G06Rik	8.90472	0	0.459495	0	3.69344	5.88978
ENSMUSG00000036026.15	Tmem63b	204.809	151.079	25.2723	25.0077	122.807	121.161
ENSMUSG00000047517.12	Dmbt1	32.6506	28.777	0.918991	0	8.31025	3.36559
ENSMUSG00000025402.12	Nab2	172.158	154.676	7.35193	10.2072	42.4746	47.1182
ENSMUSG00000034659.14	Tmem109	1035.92	967.626	18.8393	13.7797	77.5623	82.4569
ENSMUSG00000034285.15	Nipsnap1	522.41	474.82	0.918991	3.06216	8.31025	17.6693
ENSMUSG00000001473.7	Tubb6	2330.07	1687.05	33.0837	35.7252	144.044	185.107
ENSMUSG00000027569.15	Mrgbp	777.679	669.065	6.43294	5.61396	24.9307	38.7042
ENSMUSG00000061024.8	Rrs1	62.333	61.1511	5.97344	7.6554	32.3176	38.7042
ENSMUSG00000051592.14	Ccnb3	219.65	158.273	1.37849	1.53108	8.31025	12.621
ENSMUSG00000051736.8	Fam229b	142.476	161.871	2.75697	3.57252	17.5439	19.3521
ENSMUSG00000020610.17	Amz2	97.9519	129.496	8.73041	7.6554	43.398	40.387
ENSMUSG00000027455.16	Nsfl1c	783.615	820.144	2.29748	3.57252	21.2373	13.4623
ENSMUSG00000023274.14	Cd4	11.873	10.7914	0.918991	1.53108	12.0037	6.73117
ENSMUSG00000079271.4	1700049E17Rik1	0	10.7914	2.29748	2.04144	6.46353	21.0349
ENSMUSG00000044024.16	Rell2	35.6189	32.3741	0	0	6.46353	0.841397
ENSMUSG00000060336.6	Zfp937	47.4918	25.1799	0	0	6.46353	0.841397
ENSMUSG00000027905.15	Ddx20	77.1742	89.9281	0.459495	0	1.84672	7.57257
ENSMUSG00000059981.12	Taok2	617.394	568.345	11.0279	20.9248	84.9492	70.6773
ENSMUSG00000022516.10	Nudt16l1	287.919	205.036	1.37849	1.53108	6.46353	14.3037
ENSMUSG00000053367.15	Epp13	89.0472	89.9281	2.29748	0	12.0037	5.88978
ENSMUSG00000022489.6	Pde1b	498.664	366.906	2.29748	5.61396	29.5476	14.3037
ENSMUSG00000033429.10	Mcee	142.476	165.468	2.29748	2.04144	13.8504	13.4623
ENSMUSG00000025651.14	Uqcrc1	68.2695	68.3453	0	1.02072	1.84672	10.0968
ENSMUSG00000018395.19	Kif3a	1665.18	1856.12	11.0279	16.8419	80.3324	55.5322
ENSMUSG00000025730.14	Rab40c	74.206	43.1655	0	0	5.54017	1.68279
ENSMUSG00000037108.13	Zcwpw1	216.682	172.662	0	0	5.54017	1.68279
ENSMUSG00000026715.12	Serpinc1	964.678	780.576	13.3254	17.3523	72.0222	76.5671
ENSMUSG00000022940.17	Pigp	362.125	276.978	12.8659	11.7383	69.2521	51.3252
ENSMUSG00000025178.9	Pi4k2a	198.872	125.899	0.459495	2.04144	11.0803	7.57257
ENSMUSG00000074221.12	Zfp568	281.983	269.784	3.67596	3.06216	12.0037	26.0833
ENSMUSG00000021194.6	Chga	516.474	348.921	4.59495	6.63468	35.0877	23.5591
ENSMUSG00000031672.8	Got2	430.395	338.129	8.27092	7.14504	41.5512	36.1801
ENSMUSG00000031286.6	Glt28d2	0	0	0	0	4.61681	2.52419
ENSMUSG00000090102.1	Gm4985	56.3966	75.5396	0	0	4.61681	2.52419
ENSMUSG00000036552.19	Ermard	207.777	280.576	3.21647	1.53108	12.0037	16.8279
ENSMUSG00000009291.13	Pttg1ip	359.157	320.144	15.1634	12.759	76.639	58.0564
ENSMUSG00000096054.3	Syne1	41.5554	39.5683	0.459495	0	9.23361	0
ENSMUSG00000020782.18	Llgl2	1234.79	1701.44	23.8938	18.8833	82.1791	120.32
ENSMUSG00000025089.15	Gfra1	148.412	158.273	4.13546	4.08288	28.6242	15.9865
ENSMUSG00000073380.2	Arrdc5	17.8094	21.5827	4.13546	2.04144	18.4672	16.8279
ENSMUSG00000023973.13	Cnpy3	89.0472	86.3309	0.918991	1.02072	9.23361	6.73117
ENSMUSG00000028911.16	Srsf4	1032.95	1043.17	32.1647	35.7252	123.73	192.68
ENSMUSG00000047036.8	Zfp445	109.825	79.1367	9.6494	12.759	53.5549	55.5322
ENSMUSG00000022557.11	Bop1	121.698	118.705	0.459495	0.51036	6.46353	5.04838
ENSMUSG00000027864.9	Ptgfrn	89.0472	93.5252	8.73041	9.69685	37.8578	53.008
ENSMUSG00000048012.19	Zfp473	204.809	169.065	5.05445	7.6554	26.7775	37.8629
ENSMUSG00000022031.6	Elp3	688.632	679.856	3.67596	2.04144	11.0803	21.8763
ENSMUSG00000011148.14	Adssl1	47.4918	64.7482	0	0	3.69344	3.36559
ENSMUSG00000029999.14	Tgfa	94.9837	147.482	0	0	3.69344	3.36559
ENSMUSG00000061894.15	Zscan20	258.237	334.532	0	0	3.69344	3.36559
ENSMUSG00000023104.9	Rfc2	385.871	327.338	0.459495	1.53108	10.157	5.88978
ENSMUSG00000031823.14	Zdhhc7	207.777	183.453	7.35193	5.1036	31.3943	31.9731
ENSMUSG00000024206.15	Rfx2	329.475	241.007	1.83798	7.6554	12.9271	37.0215
ENSMUSG00000031633.4	Slc25a4	305.729	327.338	2.29748	5.61396	26.7775	15.9865
ENSMUSG00000001517.14	Foxm1	356.189	377.698	12.8659	10.7176	50.7849	62.2634
ENSMUSG00000001604.14	Tcea3	638.172	633.094	1.37849	2.04144	5.54017	16.8279
ENSMUSG00000013858.14	Tmem259	560.997	478.417	18.3798	12.759	72.9455	74.0429
ENSMUSG00000034973.16	Dop1a	759.869	827.338	2.75697	2.5518	15.6971	15.1451
ENSMUSG00000015488.14	Cacfd1	59.3648	43.1655	9.6494	5.1036	48.0148	25.2419
ENSMUSG00000006024.13	Napa	279.015	194.245	2.75697	3.06216	12.9271	20.1935
ENSMUSG00000025726.11	Slc28a1	8.90472	14.3885	1.83798	1.02072	14.7738	5.04838
ENSMUSG00000049755.14	Zfp672	20.7777	21.5827	0	0	2.77008	4.20698
ENSMUSG00000107002.1	0610012G03Rik	317.602	230.216	4.59495	8.16577	22.1607	42.0698
ENSMUSG00000027364.14	Usp50	97.9519	61.1511	1.37849	1.53108	7.38689	12.621
ENSMUSG00000026708.16	Cenpl	118.73	86.3309	0	3.06216	5.54017	15.1451
ENSMUSG00000052369.8	Tmem106c	160.285	111.511	6.43294	6.63468	35.0877	30.2903
ENSMUSG00000069378.14	Prdm6	204.809	143.885	0.918991	3.06216	12.9271	11.7796
ENSMUSG00000029403.14	Cdkl2	65.3013	53.9568	1.83798	4.59324	22.1607	13.4623
ENSMUSG00000025155.15	Dus1l	178.094	172.662	0.918991	1.53108	11.0803	6.73117
ENSMUSG00000029432.12	Nipsnap2	848.917	798.561	53.3015	50.5257	221.607	247.371
ENSMUSG00000037236.16	Matr3	955.773	1057.55	14.2444	17.8626	66.482	83.2983
ENSMUSG00000017670.16	Elmo2	29.6824	28.777	0	0	1.84672	5.04838
ENSMUSG00000021207.9	Akr1c21	23.7459	25.1799	0	0	1.84672	5.04838
ENSMUSG00000024824.7	Rad9a	14.8412	14.3885	0	0	1.84672	5.04838
ENSMUSG00000032215.15	Rsl24d1	599.584	525.18	36.3001	30.1113	152.355	149.769
ENSMUSG00000020534.14	Shmt1	59.3648	46.7626	4.59495	2.04144	21.2373	15.1451
ENSMUSG00000075225.15	Ccdc162	38.5871	28.777	1.83798	1.02072	12.0037	7.57257
ENSMUSG00000000706.16	Btn1a1	178.094	151.079	4.13546	3.06216	20.3139	18.5107
ENSMUSG00000032252.14	Glce	1914.51	1690.65	72.1408	97.9892	355.494	406.395
ENSMUSG00000033430.10	Terf2ip	35.6189	32.3741	0.918991	2.04144	7.38689	12.621
ENSMUSG00000068394.4	Cep152	68.2695	79.1367	0.459495	1.02072	9.23361	4.20698
ENSMUSG00000003037.16	Rab8a	599.584	676.259	10.5684	8.16577	46.1681	43.7526
ENSMUSG00000054134.14	Umodl1	17387.9	16748.2	71.2218	93.9063	359.187	379.47
ENSMUSG00000030556.13	Lrrc28	691.6	546.763	29.4077	25.0077	120.037	127.892
ENSMUSG00000022871.13	Fetub	569.902	503.597	8.73041	9.18649	42.4746	43.7526
ENSMUSG00000004032.10	Gstm5	103.888	86.3309	45.0306	41.3392	184.672	204.459
ENSMUSG00000025723.12	Nmb	8.90472	3.59712	0	1.53108	1.84672	11.7796
ENSMUSG00000024766.15	Lipo3	35.6189	61.1511	0	2.04144	8.31025	7.57257
ENSMUSG00000023175.15	Bsg	691.6	561.151	37.2191	44.9117	189.289	180.9
ENSMUSG00000053141.16	Ptprt	68.2695	50.3597	0.459495	2.5518	18.4672	1.68279
ENSMUSG00000016528.10	Mapkapk2	142.476	115.108	0.459495	1.53108	5.54017	10.0968
ENSMUSG00000009563.16	Tor2a	130.603	89.9281	5.05445	5.61396	20.3139	33.6559
ENSMUSG00000060988.12	Galnt13	11.873	17.9856	2.29748	0	11.0803	5.88978
ENSMUSG00000042462.4	Dctpp1	142.476	64.7482	7.81142	6.12432	30.4709	37.8629
ENSMUSG00000047507.12	Baiap3	115.761	118.705	0	0.51036	7.38689	1.68279
ENSMUSG00000028766.10	Alpl	56.3966	46.7626	0.918991	1.02072	12.0037	3.36559
ENSMUSG00000027673.12	Ndufb5	207.777	194.245	5.05445	2.5518	18.4672	21.8763
ENSMUSG00000014158.12	Trpv4	14.8412	7.19424	0	0	0.923361	5.88978
ENSMUSG00000032609.12	Klhdc8b	11.873	0	0	0	0.923361	5.88978
ENSMUSG00000024410.15	Rmc1	231.523	190.647	12.8659	21.4351	101.57	56.3736
ENSMUSG00000014294.4	Ndufa2	460.077	438.849	0.918991	2.5518	12.0037	10.0968
ENSMUSG00000003444.8	Med29	166.221	140.288	0.459495	0	4.61681	4.20698
ENSMUSG00000078509.1	Pramef17	8.90472	3.59712	0.459495	0	4.61681	4.20698
ENSMUSG00000038766.16	Gabpb2	62.333	25.1799	2.75697	2.04144	20.3139	7.57257
ENSMUSG00000093904.2	Tomm20	44.5236	50.3597	0	1.02072	3.69344	7.57257
ENSMUSG00000071650.6	Ganab	273.078	233.813	5.51395	5.1036	32.3176	21.0349
ENSMUSG00000025464.15	Paox	50.4601	35.9712	1.37849	2.04144	8.31025	13.4623
ENSMUSG00000005981.11	Trap1	623.33	550.36	2.75697	6.12432	31.3943	14.3037
ENSMUSG00000041797.7	Abca9	8.90472	21.5827	0	0.51036	6.46353	2.52419
ENSMUSG00000028670.14	Lypla2	124.666	57.554	5.97344	5.1036	34.1644	21.0349
ENSMUSG00000030980.17	Knop1	47.4918	39.5683	0.918991	0	7.38689	3.36559
ENSMUSG00000063765.12	Chadl	112.793	100.719	0.459495	1.02072	6.46353	6.73117
ENSMUSG00000025645.8	Ccdc51	8.90472	0	0	0	0	6.73117
ENSMUSG00000091243.2	Vgll3	0	0	0	0	0	6.73117
ENSMUSG00000002835.9	Chaf1a	3564.86	3028.78	8.27092	7.6554	42.4746	33.6559
ENSMUSG00000021611.9	Tert	186.999	129.496	4.13546	6.12432	29.5476	21.8763
ENSMUSG00000035356.17	Nfkbiz	1320.87	1115.11	41.8141	53.5878	212.373	209.508
ENSMUSG00000043419.11	Rnf227	133.571	151.079	2.75697	3.06216	19.3906	12.621
ENSMUSG00000022816.11	Fstl1	11.873	0	0.459495	2.04144	8.31025	9.25536
ENSMUSG00000030921.17	Trim30a	5.93648	10.7914	1.37849	0	10.157	2.52419
ENSMUSG00000064181.6	Rab3ip	169.19	140.288	1.37849	1.53108	9.23361	10.0968
ENSMUSG00000024731.15	Ms4a10	2.96824	7.19424	0	0.51036	5.54017	3.36559
ENSMUSG00000095763.1	AC124606.2	47.4918	39.5683	0	0.51036	5.54017	3.36559
ENSMUSG00000021758.14	Ddx4	471.95	388.489	17.4608	21.9455	70.1754	107.699
ENSMUSG00000027170.12	Eif3m	840.012	600.719	0.918991	1.53108	5.54017	11.7796
ENSMUSG00000032046.15	Abhd12	911.25	827.338	7.81142	10.7176	42.4746	44.594
ENSMUSG00000026197.12	Zfand2b	495.696	410.072	0.918991	0.51036	2.77008	10.0968
ENSMUSG00000028970.9	Abcb1b	952.805	773.381	13.3254	16.8419	69.2521	68.1531
ENSMUSG00000029307.7	Dmp1	8.90472	25.1799	0.459495	0.51036	8.31025	2.52419
ENSMUSG00000002996.17	Hbp1	270.11	266.187	44.5711	46.4428	191.136	208.666
ENSMUSG00000020895.14	Tmem107	103.888	194.245	6.89243	12.2486	38.7812	50.4838
ENSMUSG00000005469.10	Prkaca	261.205	244.604	7.81142	2.5518	28.6242	22.7177
ENSMUSG00000020873.15	Slc35b1	133.571	93.5252	5.51395	3.57252	23.084	22.7177
ENSMUSG00000033420.12	Antxr1	17.8094	3.59712	0	0.51036	4.61681	4.20698
ENSMUSG00000041765.6	Ubac2	688.632	654.676	28.4887	26.5387	117.267	126.21
ENSMUSG00000026662.13	Sephs1	68.2695	61.1511	2.75697	5.1036	19.3906	21.0349
ENSMUSG00000073856.11	Iqck	38.5871	64.7482	0.459495	0	1.84672	6.73117
ENSMUSG00000027233.4	Patl2	611.457	510.791	13.7849	13.2694	47.0914	75.7257
ENSMUSG00000008140.18	Emc10	53.4283	50.3597	8.27092	7.14504	33.241	39.5456
ENSMUSG00000034919.2	Ttc22	41.5554	64.7482	0.459495	0.51036	7.38689	3.36559
ENSMUSG00000046062.5	Ppp1r15b	198.872	129.496	15.6228	16.8419	48.9381	96.7606
ENSMUSG00000029320.11	1700016H13Rik	17.8094	10.7914	3.21647	2.5518	11.0803	20.1935
ENSMUSG00000026478.14	Lamc1	284.951	316.547	16.0823	10.7176	59.0951	62.2634
ENSMUSG00000016427.7	Ndufa1	56.3966	28.777	15.1634	16.3315	66.482	74.8843
ENSMUSG00000032067.6	Pts	14.8412	3.59712	0	0.51036	3.69344	5.04838
ENSMUSG00000072934.10	Trpc5os	2.96824	0	0	0.51036	3.69344	5.04838
ENSMUSG00000032182.15	Yipf2	86.079	50.3597	0.459495	2.04144	4.61681	12.621
ENSMUSG00000044279.15	Crb3	451.172	456.835	10.5684	21.4351	68.3287	74.8843
ENSMUSG00000096883.2	Shisa8	471.95	406.475	1.83798	8.16577	23.084	26.0833
ENSMUSG00000014470.4	Rnf166	421.49	348.921	15.1634	10.7176	46.1681	70.6773
ENSMUSG00000019894.14	Slc6a15	192.936	179.856	9.18991	9.69685	41.5512	45.4354
ENSMUSG00000040462.13	Os9	1626.6	1456.83	19.7583	17.8626	86.7959	79.9327
ENSMUSG00000033096.7	Apmap	11.873	14.3885	1.37849	4.59324	18.4672	13.4623
ENSMUSG00000004070.15	Hmox2	463.045	413.669	3.67596	3.57252	12.9271	24.4005
ENSMUSG00000039771.13	Polr2j	430.395	356.115	58.8154	56.1396	216.99	277.661
ENSMUSG00000022432.7	Smc1b	103.888	82.7338	2.29748	1.02072	13.8504	6.73117
ENSMUSG00000004929.12	Thop1	1475.22	1316.55	3.67596	9.18649	34.1644	26.9247
ENSMUSG00000031131.11	Vgll1	35.6189	21.5827	1.83798	2.04144	12.0037	10.9382
ENSMUSG00000027163.13	Commd9	121.698	136.691	0.459495	1.02072	11.0803	1.68279
ENSMUSG00000025260.10	Hsd17b10	86.079	82.7338	0.459495	0.51036	5.54017	5.04838
ENSMUSG00000029452.18	Tmem116	83.1107	50.3597	0.459495	0.51036	5.54017	5.04838
ENSMUSG00000001472.17	Tcf25	854.853	769.784	3.67596	3.06216	24.9307	10.0968
ENSMUSG00000005506.16	Celf1	854.853	751.799	36.3001	45.9324	183.749	170.804
ENSMUSG00000039637.15	Coro7	14.8412	21.5827	0	0	6.46353	0
ENSMUSG00000058729.13	Lin9	80.1425	118.705	1.37849	3.57252	14.7738	12.621
ENSMUSG00000017715.11	Pgs1	1896.71	1431.65	75.3573	70.4297	323.176	299.537
ENSMUSG00000029063.16	Nadk	519.442	582.734	35.3812	42.3599	162.512	172.486
ENSMUSG00000047746.14	Fbxo40	700.505	701.439	6.43294	8.67613	42.4746	27.7661
ENSMUSG00000033751.5	Gadd45gip1	2478.48	3255.4	14.7039	10.2072	53.5549	58.0564
ENSMUSG00000036395.15	Glb1l2	23.7459	14.3885	0.918991	1.02072	3.69344	10.9382
ENSMUSG00000031377.11	Bmx	41.5554	17.9856	2.29748	2.5518	9.23361	17.6693
ENSMUSG00000026765.12	Lypd6b	68.2695	32.3741	2.29748	0	11.0803	5.04838
ENSMUSG00000006423.15	C330007P06Rik	109.825	86.3309	4.59495	4.59324	24.9307	20.1935
ENSMUSG00000026246.12	Alppl2	23.7459	17.9856	0.918991	0.51036	7.38689	5.04838
ENSMUSG00000073805.5	Insyn2a	35.6189	39.5683	0.459495	1.53108	5.54017	9.25536
ENSMUSG00000025216.9	Lbx1	341.348	320.144	8.27092	12.759	53.5549	41.2284
ENSMUSG00000048755.9	Mcat	181.063	205.036	1.37849	2.04144	6.46353	14.3037
ENSMUSG00000003929.11	Zfp81	62.333	68.3453	2.29748	2.04144	12.0037	12.621
ENSMUSG00000040824.3	Snrpd2	480.855	485.612	1.83798	1.02072	8.31025	10.0968
ENSMUSG00000030088.15	Aldh1l1	142.476	125.899	1.37849	0	4.61681	7.57257
ENSMUSG00000022561.13	Gpaa1	44.5236	71.9424	0	4.08288	9.23361	14.3037
ENSMUSG00000030127.15	Cops7a	474.918	424.46	15.6228	16.3315	65.5586	74.8843
ENSMUSG00000029146.14	Snx17	471.95	492.806	1.83798	2.5518	13.8504	10.9382
ENSMUSG00000004099.16	Dnmt1	19088.8	16669.1	1037.08	1085.03	4197.6	4691.63
ENSMUSG00000031971.15	Ccsap	142.476	111.511	3.21647	5.1036	27.7008	13.4623
ENSMUSG00000032649.14	Colgalt2	2.96824	17.9856	0	0.51036	0.923361	7.57257
ENSMUSG00000021973.9	Micu2	439.299	345.324	5.97344	12.2486	48.0148	34.4973
ENSMUSG00000039356.15	Exosc2	94.9837	82.7338	1.83798	0	6.46353	7.57257
ENSMUSG00000066878.5	Gm10184	6075.99	5766.19	118.09	124.018	457.064	559.529
ENSMUSG00000033111.16	3830406C13Rik	97.9519	64.7482	0.459495	1.02072	8.31025	4.20698
ENSMUSG00000075327.10	Zbtb2	394.776	348.921	9.6494	7.6554	40.6279	37.8629
ENSMUSG00000042138.9	Msantd2	68.2695	71.9424	4.13546	4.08288	21.2373	19.3521
ENSMUSG00000002984.17	Tomm40	474.918	359.712	1.37849	1.02072	3.69344	12.621
ENSMUSG00000032890.17	Rims3	237.459	151.079	9.18991	8.16577	41.5512	37.0215
ENSMUSG00000008604.11	Ubqln4	109.825	97.1223	3.21647	4.59324	20.3139	18.5107
ENSMUSG00000035517.17	Tdrd7	74.206	57.554	0.918991	0.51036	5.54017	6.73117
ENSMUSG00000038619.12	Ensa	59.3648	104.317	3.67596	2.04144	16.6205	13.4623
ENSMUSG00000041716.7	Gm20604	14.8412	14.3885	1.83798	0	5.54017	8.41397
ENSMUSG00000031534.15	Smim19	115.761	93.5252	0.459495	0.51036	2.77008	7.57257
ENSMUSG00000062006.12	Rpl34	38.5871	25.1799	2.29748	1.02072	8.31025	11.7796
ENSMUSG00000067713.7	Prkag1	237.459	187.05	5.97344	4.08288	19.3906	28.6075
ENSMUSG00000025227.14	Mfsd13a	71.2378	68.3453	1.37849	1.02072	2.77008	13.4623
ENSMUSG00000022130.10	Tgds	2404.27	2744.6	56.9774	54.0982	194.829	271.771
ENSMUSG00000029499.11	Pxmp2	20.7777	50.3597	5.51395	5.61396	21.2373	31.1317
ENSMUSG00000020988.9	L2hgdh	32.6506	21.5827	0	1.02072	4.61681	5.88978
ENSMUSG00000059288.14	Cdyl	424.458	406.475	28.9482	34.1941	139.428	127.892
ENSMUSG00000034820.4	Cpsf7	29.6824	39.5683	1.83798	0.51036	9.23361	6.73117
ENSMUSG00000047963.7	Stbd1	1543.48	1482.01	33.5432	28.5802	107.11	155.658
ENSMUSG00000001416.13	Cct3	1398.04	1046.76	19.7583	20.4144	79.409	92.5536
ENSMUSG00000036529.17	Sbf1	121.698	79.1367	3.21647	1.02072	1.84672	21.8763
ENSMUSG00000041733.10	Coq5	50.4601	68.3453	1.37849	0.51036	6.46353	7.57257
ENSMUSG00000024668.8	Sdhaf2	234.491	255.396	1.83798	5.1036	23.084	11.7796
ENSMUSG00000026691.10	Fmo3	32.6506	25.1799	2.29748	2.04144	6.46353	17.6693
ENSMUSG00000067787.10	Blcap	1062.63	899.281	49.166	55.1189	199.446	236.432
ENSMUSG00000020432.12	Tcn2	172.158	97.1223	2.29748	3.06216	15.6971	12.621
ENSMUSG00000007570.16	Fance	368.062	370.504	10.1089	7.6554	50.7849	28.6075
ENSMUSG00000000531.5	Grasp	32.6506	50.3597	1.83798	1.02072	3.69344	14.3037
ENSMUSG00000038037.5	Socs1	332.443	330.935	14.2444	10.2072	37.8578	68.9945
ENSMUSG00000060152.14	Pop5	240.427	269.784	0.918991	1.02072	8.31025	5.88978
ENSMUSG00000003402.14	Prkcsh	127.634	151.079	2.29748	2.5518	10.157	15.9865
ENSMUSG00000028391.16	Wdr31	68.2695	39.5683	0	0	3.69344	2.52419
ENSMUSG00000031220.14	Awat2	26.7142	25.1799	0	0	3.69344	2.52419
ENSMUSG00000036672.5	Cenpt	192.936	154.676	0	0	3.69344	2.52419
ENSMUSG00000045515.4	Pou3f3	5.93648	25.1799	0	0	3.69344	2.52419
ENSMUSG00000046541.9	Zfp526	80.1425	64.7482	0	0	3.69344	2.52419
ENSMUSG00000033983.14	Coil	29.6824	25.1799	0.918991	0	8.31025	1.68279
ENSMUSG00000007038.5	Neu1	5.93648	14.3885	1.37849	3.06216	10.157	14.3037
ENSMUSG00000022657.9	Cd96	8.90472	17.9856	0	0.51036	8.31025	0
ENSMUSG00000041528.15	Rnf123	234.491	161.871	7.35193	2.04144	29.5476	15.1451
ENSMUSG00000074656.12	Eif2s2	3048.38	3003.6	113.495	114.321	429.363	509.045
ENSMUSG00000024357.10	Sil1	673.79	561.151	5.05445	7.14504	24.9307	31.1317
ENSMUSG00000036611.5	Eepd1	424.458	276.978	7.35193	8.16577	35.0877	34.4973
ENSMUSG00000013539.14	Tango2	83.1107	68.3453	1.83798	4.08288	10.157	20.1935
ENSMUSG00000021820.18	Camk2g	1270.41	1169.06	45.9495	50.5257	184.672	215.398
ENSMUSG00000030269.14	Mtmr14	2190.56	1956.83	266.048	360.314	1169.9	1391.67
ENSMUSG00000025266.11	Gnl3l	20.7777	3.59712	0.459495	0.51036	0	10.0968
ENSMUSG00000042726.14	Trafd1	848.917	755.396	17.0013	16.8419	67.4054	76.5671
ENSMUSG00000075273.4	Ttc30b	8.90472	3.59712	1.37849	0	9.23361	2.52419
ENSMUSG00000034681.17	Rnps1	133.571	100.719	18.3798	16.3315	40.6279	106.857
ENSMUSG00000030849.18	Fgfr2	394.776	413.669	9.6494	7.6554	37.8578	38.7042
ENSMUSG00000006378.15	Gcat	80.1425	39.5683	0	0	2.77008	3.36559
ENSMUSG00000028360.10	Slc44a5	17.8094	0	0	0	2.77008	3.36559
ENSMUSG00000033032.15	Afap1l1	5.93648	0	0	0	2.77008	3.36559
ENSMUSG00000067338.6	Tuba3b	1080.44	794.964	27.5697	26.5387	129.271	96.7606
ENSMUSG00000020459.14	Mtif2	32.6506	25.1799	3.67596	2.04144	8.31025	21.0349
ENSMUSG00000024483.19	Ankhd1	11.873	7.19424	0.459495	0	4.61681	3.36559
ENSMUSG00000036693.12	Nop14	287.919	284.173	0.459495	0	4.61681	3.36559
ENSMUSG00000040767.10	Snrnp25	62.333	61.1511	0.459495	0	4.61681	3.36559
ENSMUSG00000095935.1	Gm11238	5.93648	7.19424	0.459495	0	4.61681	3.36559
ENSMUSG00000033486.14	Catsper2	17.8094	28.777	0.459495	1.02072	3.69344	8.41397
ENSMUSG00000037315.15	Jade3	14.8412	10.7914	0.918991	0	6.46353	3.36559
ENSMUSG00000041354.16	Rgl2	409.617	399.281	1.37849	1.02072	7.38689	8.41397
ENSMUSG00000042111.9	Ccdc115	807.361	607.914	60.1939	67.8779	237.304	286.916
ENSMUSG00000020738.16	Sumo2	302.76	276.978	19.7583	27.0491	96.0295	99.2848
ENSMUSG00000021448.8	Shc3	80.1425	50.3597	0	0.51036	6.46353	1.68279
ENSMUSG00000079641.3	Rpl39	62.333	68.3453	1.83798	0.51036	4.61681	10.9382
ENSMUSG00000044792.7	Isca1	528.347	474.82	19.2988	16.8419	81.2558	70.6773
ENSMUSG00000021133.9	Susd6	172.158	133.094	10.1089	7.14504	27.7008	47.9596
ENSMUSG00000039244.10	E130309D02Rik	17.8094	14.3885	0.459495	1.02072	2.77008	9.25536
ENSMUSG00000060098.11	Prmt7	831.107	730.216	2.75697	3.06216	10.157	19.3521
ENSMUSG00000054434.14	Tmem120b	323.538	248.201	0.918991	1.02072	4.61681	9.25536
ENSMUSG00000022244.7	Amacr	59.3648	35.9712	4.13546	5.1036	23.084	20.1935
ENSMUSG00000031399.15	Fam3a	26.7142	43.1655	2.75697	6.63468	20.3139	23.5591
ENSMUSG00000090523.2	Gypc	11.873	14.3885	0	0	1.84672	4.20698
ENSMUSG00000049314.11	Fbxw13	825.171	593.525	4.59495	5.61396	19.3906	27.7661
ENSMUSG00000006143.12	Upk3bl	38.5871	35.9712	0.459495	0	3.69344	4.20698
ENSMUSG00000027702.7	Lrrc34	38.5871	32.3741	1.37849	0	7.38689	4.20698
ENSMUSG00000036501.7	Fam13b	89.0472	129.496	1.83798	2.5518	11.0803	12.621
ENSMUSG00000030663.12	1110004F10Rik	112.793	93.5252	3.21647	4.08288	10.157	25.2419
ENSMUSG00000020122.16	Egfr	658.949	607.914	17.0013	13.2694	55.4017	72.3601
ENSMUSG00000032705.9	Exd2	35.6189	50.3597	3.21647	5.61396	22.1607	19.3521
ENSMUSG00000070319.6	Eif3g	1163.55	1086.33	3.67596	3.06216	22.1607	10.9382
ENSMUSG00000041872.9	Il17f	94.9837	75.5396	9.6494	13.2694	52.6316	45.4354
ENSMUSG00000027546.15	Atp9a	317.602	302.158	33.0837	30.1113	124.654	134.623
ENSMUSG00000053063.11	Clec12a	365.093	341.727	2.75697	1.53108	14.7738	8.41397
ENSMUSG00000034171.13	Faah	97.9519	68.3453	2.29748	0	10.157	5.04838
ENSMUSG00000024776.18	Stambpl1	14.8412	7.19424	0.459495	1.53108	5.54017	8.41397
ENSMUSG00000054708.17	Ankrd24	11.873	14.3885	0	1.02072	9.23361	0.841397
ENSMUSG00000027523.20	Gnas	365.093	338.129	45.4901	56.1396	207.756	204.459
ENSMUSG00000006589.8	Aprt	23.7459	17.9856	0.918991	0	4.61681	5.04838
ENSMUSG00000048249.14	Crebrf	68.2695	79.1367	3.21647	3.57252	12.9271	20.1935
ENSMUSG00000053765.4	Oas1f	145.444	107.914	0.918991	3.06216	9.23361	12.621
ENSMUSG00000031904.5	Slc7a6	8.90472	14.3885	0	0	0.923361	5.04838
ENSMUSG00000036810.16	Cnep1r1	261.205	276.978	28.0292	30.6216	101.57	137.989
ENSMUSG00000027306.15	Nusap1	3594.54	3359.71	78.1142	89.3131	355.494	317.207
ENSMUSG00000066036.14	Ubr4	231.523	197.842	4.13546	5.61396	30.4709	14.3037
ENSMUSG00000029451.14	Gm13103	365.093	395.683	7.35193	8.67613	26.7775	42.9112
ENSMUSG00000015013.9	Trappc2l	77.1742	79.1367	0	0.51036	4.61681	3.36559
ENSMUSG00000025792.9	Slc25a10	14.8412	0	1.37849	0.51036	0	13.4623
ENSMUSG00000010154.7	Spire2	145.444	104.317	1.37849	0	5.54017	5.88978
ENSMUSG00000016626.10	Nlrp14	10258.2	8187.05	415.384	460.855	1715.6	1771.98
ENSMUSG00000001999.15	Blvra	335.411	395.683	30.7862	38.277	124.654	155.658
ENSMUSG00000047496.6	Rnf152	20.7777	28.777	2.29748	1.02072	6.46353	12.621
ENSMUSG00000034032.15	Rpap1	94.9837	89.9281	2.75697	2.04144	15.6971	9.25536
ENSMUSG00000022529.11	Zfp263	59.3648	32.3741	0.459495	0	1.84672	5.88978
ENSMUSG00000020462.14	Cfap36	341.348	305.755	11.4874	8.67613	46.1681	39.5456
ENSMUSG00000033161.10	Atp1a1	2908.88	2251.8	131.416	142.391	488.458	600.757
ENSMUSG00000028910.12	Mecr	516.474	500	2.75697	2.04144	5.54017	19.3521
ENSMUSG00000024743.16	Syt7	139.507	187.05	8.27092	6.63468	38.7812	26.0833
ENSMUSG00000040952.16	Rps19	97.9519	136.691	1.37849	1.53108	6.46353	10.9382
ENSMUSG00000052934.14	Fbxo31	433.363	377.698	1.37849	1.53108	6.46353	10.9382
ENSMUSG00000033007.15	Asic4	17.8094	3.59712	1.37849	0	4.61681	6.73117
ENSMUSG00000055760.12	Gemin6	112.793	212.23	12.4064	8.16577	43.398	43.7526
ENSMUSG00000034875.5	Nudt19	32.6506	28.777	1.37849	0.51036	8.31025	5.04838
ENSMUSG00000041355.13	Ssr2	29.6824	61.1511	5.05445	4.08288	17.5439	24.4005
ENSMUSG00000042616.8	Oscp1	8.90472	10.7914	0	0	0	5.88978
ENSMUSG00000070348.5	Ccnd1	0	3.59712	0	0	0	5.88978
ENSMUSG00000090700.2	Cyp4f40	8.90472	0	0	0	0	5.88978
ENSMUSG00000072662.2	Mansc4	17.8094	50.3597	0	1.02072	7.38689	2.52419
ENSMUSG00000035212.14	Leprot	739.092	687.05	10.5684	9.18649	52.6316	31.1317
ENSMUSG00000034893.9	Cog3	365.093	370.504	3.67596	2.5518	11.0803	19.3521
ENSMUSG00000051224.13	Tceanc	86.079	93.5252	0.459495	2.04144	6.46353	9.25536
ENSMUSG00000039929.14	Urb1	264.173	208.633	13.7849	15.3108	46.1681	74.0429
ENSMUSG00000041700.9	Lhfpl1	38.5871	39.5683	0.459495	1.02072	8.31025	3.36559
ENSMUSG00000020823.16	Sec14l1	281.983	266.187	4.59495	5.61396	14.7738	31.1317
ENSMUSG00000073700.3	Klhl21	130.603	183.453	5.97344	7.14504	29.5476	27.7661
ENSMUSG00000073139.9	Tmem185a	127.634	89.9281	14.2444	17.3523	59.0951	70.6773
ENSMUSG00000022553.16	Maf1	97.9519	35.9712	8.73041	6.63468	33.241	32.8145
ENSMUSG00000005682.9	Pan2	917.186	859.712	15.1634	18.373	67.4054	69.8359
ENSMUSG00000008690.15	Ncaph2	409.617	312.95	6.89243	7.6554	34.1644	28.6075
ENSMUSG00000038690.15	Atp5j2	653.013	834.532	5.51395	4.59324	27.7008	17.6693
ENSMUSG00000019158.9	Tmem160	20.7777	21.5827	0	0.51036	2.77008	5.04838
ENSMUSG00000006717.7	Acot13	172.158	183.453	0.459495	1.02072	7.38689	4.20698
ENSMUSG00000022564.7	Grina	534.283	406.475	5.05445	7.6554	17.5439	37.8629
ENSMUSG00000063802.5	Hspbp1	5.93648	3.59712	0.459495	0.51036	3.69344	5.88978
ENSMUSG00000057541.14	Pus7	154.348	176.259	2.75697	7.6554	29.5476	16.8279
ENSMUSG00000035048.13	Anapc13	20.7777	10.7914	2.75697	2.5518	13.8504	12.621
ENSMUSG00000019838.11	Slc16a10	863.758	766.187	39.9761	41.8495	156.971	167.438
ENSMUSG00000030400.17	Ercc2	243.396	176.259	1.37849	1.02072	9.23361	5.88978
ENSMUSG00000052698.15	Tln2	68.2695	46.7626	0.918991	0.51036	4.61681	6.73117
ENSMUSG00000022477.13	Aco2	890.472	852.518	2.29748	4.08288	12.9271	17.6693
ENSMUSG00000028759.13	Hp1bp3	163.253	151.079	8.27092	6.12432	32.3176	29.4489
ENSMUSG00000026333.14	Gin1	35.6189	35.9712	1.83798	1.02072	10.157	6.73117
ENSMUSG00000024208.16	Uqcc2	329.475	366.906	3.21647	3.06216	17.5439	12.621
ENSMUSG00000029916.11	Agk	463.045	449.64	18.8393	32.1527	106.187	97.602
ENSMUSG00000021306.11	Gpr137b	225.586	219.424	7.35193	9.69685	33.241	38.7042
ENSMUSG00000029598.12	Plbd2	94.9837	86.3309	1.83798	6.12432	14.7738	21.8763
ENSMUSG00000024007.15	Ppil1	29.6824	32.3741	0	0.51036	1.84672	5.88978
ENSMUSG00000041483.14	Zfp281	23.7459	46.7626	1.37849	0	1.84672	9.25536
ENSMUSG00000066440.5	Zfyve26	145.444	111.511	0.918991	1.02072	7.38689	5.88978
ENSMUSG00000025911.14	Adhfe1	41.5554	46.7626	2.75697	0.51036	8.31025	10.0968
ENSMUSG00000017760.16	Ctsa	23.7459	17.9856	0.459495	0.51036	2.77008	6.73117
ENSMUSG00000078442.3	Ccdc105	89.0472	172.662	0.459495	0.51036	2.77008	6.73117
ENSMUSG00000052459.13	Atp6v1a	172.158	194.245	23.4343	28.5802	115.42	91.7122
ENSMUSG00000044934.13	Zfp367	11.873	21.5827	0.918991	0.51036	3.69344	7.57257
ENSMUSG00000031533.4	Mrps31	575.839	492.806	2.75697	1.02072	11.0803	9.25536
ENSMUSG00000022350.7	Washc5	163.253	205.036	5.05445	6.63468	13.8504	37.0215
ENSMUSG00000028463.14	Car9	670.822	500	1.83798	1.53108	12.0037	6.73117
ENSMUSG00000021550.6	2210016F16Rik	106.857	57.554	0	1.02072	4.61681	5.04838
ENSMUSG00000032042.11	Srpr	237.459	154.676	0	2.04144	11.0803	2.52419
ENSMUSG00000050973.11	Gdpgp1	201.84	176.259	5.97344	10.7176	41.5512	28.6075
ENSMUSG00000029817.11	Tra2a	118.73	104.317	24.3533	12.2486	63.7119	83.2983
ENSMUSG00000022898.13	Vps26c	172.158	75.5396	4.59495	9.69685	12.9271	47.9596
ENSMUSG00000067288.13	Rps28	5.93648	10.7914	0.459495	1.02072	5.54017	5.88978
ENSMUSG00000058498.12	Rnf207	77.1742	89.9281	5.05445	1.02072	15.6971	13.4623
ENSMUSG00000014498.9	Ankrd52	38.5871	89.9281	1.37849	1.02072	7.38689	7.57257
ENSMUSG00000046658.16	Zfp316	35.6189	25.1799	2.29748	2.5518	9.23361	15.1451
ENSMUSG00000073968.4	Trim68	41.5554	28.777	2.75697	1.53108	3.69344	18.5107
ENSMUSG00000037470.14	Uggt1	228.554	244.604	3.21647	3.06216	4.61681	25.2419
ENSMUSG00000054046.7	Klk13	5.93648	0	0	0.51036	0.923361	6.73117
ENSMUSG00000002763.16	Pex6	53.4283	35.9712	0.918991	0.51036	2.77008	8.41397
ENSMUSG00000048911.15	Rnf24	1350.55	1309.35	19.2988	17.3523	57.2484	89.1881
ENSMUSG00000070565.11	Rasal2	103.888	136.691	0.918991	2.5518	5.54017	13.4623
ENSMUSG00000020827.18	Mink1	89.0472	75.5396	13.7849	11.2279	45.2447	56.3736
ENSMUSG00000040428.19	Plekha4	23.7459	17.9856	0.459495	1.02072	4.61681	6.73117
ENSMUSG00000043131.14	Mob1a	97.9519	161.871	10.5684	6.12432	45.2447	24.4005
ENSMUSG00000032867.8	Fbxw8	647.076	420.863	19.2988	16.8419	50.7849	93.395
ENSMUSG00000078670.3	Fam174b	17.8094	28.777	1.83798	1.53108	10.157	8.41397
ENSMUSG00000025135.12	Anapc11	166.221	122.302	12.8659	16.3315	44.3213	73.2015
ENSMUSG00000010376.15	Nedd8	341.348	244.604	17.0013	12.759	58.1717	61.422
ENSMUSG00000036606.17	Plxnb2	632.235	647.482	3.21647	7.6554	29.5476	17.6693
ENSMUSG00000032435.9	Dync1li1	65.3013	21.5827	1.83798	3.06216	9.23361	15.1451
ENSMUSG00000039662.16	Icmt	920.154	769.784	66.1673	80.6369	276.085	290.282
ENSMUSG00000046417.14	Lrrc75a	157.317	151.079	1.37849	1.02072	5.54017	9.25536
ENSMUSG00000022679.13	Mpv17l	29.6824	10.7914	0	3.06216	5.54017	11.7796
ENSMUSG00000051413.17	Plagl2	124.666	79.1367	1.37849	4.08288	13.8504	12.621
ENSMUSG00000021235.13	Coq6	148.412	115.108	0.918991	1.02072	4.61681	8.41397
ENSMUSG00000031231.4	Cox7b	1219.95	1187.05	17.4608	7.6554	51.7082	49.6424
ENSMUSG00000027663.12	Zmat3	14.8412	7.19424	0.918991	1.53108	7.38689	7.57257
ENSMUSG00000028882.13	Ppp1r8	41.5554	25.1799	4.59495	5.1036	14.7738	27.7661
ENSMUSG00000038489.8	Polr2l	100.92	151.079	0.459495	2.04144	9.23361	5.88978
ENSMUSG00000032387.15	Rbpms2	1611.75	1388.49	101.089	110.238	372.114	436.685
ENSMUSG00000075023.11	Accsl	6224.4	5841.73	377.246	350.107	1349.03	1420.28
ENSMUSG00000023216.13	Epb42	20.7777	21.5827	1.37849	1.02072	4.61681	10.0968
ENSMUSG00000031851.14	Ntpcr	109.825	100.719	2.75697	6.12432	16.6205	22.7177
ENSMUSG00000038828.13	Tmem214	468.982	420.863	1.37849	1.53108	7.38689	9.25536
ENSMUSG00000026630.9	Batf3	94.9837	97.1223	3.21647	3.57252	12.0037	19.3521
ENSMUSG00000009013.5	Dynll1	474.918	374.101	6.89243	12.2486	36.9344	41.2284
ENSMUSG00000094992.1	Fbxw25	934.996	931.655	33.0837	28.5802	137.581	101.809
ENSMUSG00000038150.7	Ormdl3	8.90472	7.19424	0.459495	0.51036	0	9.25536
ENSMUSG00000068267.5	Cenpb	130.603	100.719	0.459495	1.02072	2.77008	8.41397
ENSMUSG00000046985.11	Tapt1	700.505	902.878	28.4887	38.277	133.887	124.527
ENSMUSG00000034928.16	Rnf44	264.173	266.187	7.81142	13.7797	44.3213	42.9112
ENSMUSG00000028700.14	Pomgnt1	92.0154	104.317	4.59495	8.67613	30.4709	25.2419
ENSMUSG00000034586.14	Hid1	169.19	208.633	2.29748	2.5518	12.9271	10.9382
ENSMUSG00000028523.14	Tctex1d1	290.888	205.036	7.81142	6.63468	23.084	37.0215
ENSMUSG00000054580.14	Pla2r1	14.8412	17.9856	1.37849	1.02072	12.9271	1.68279
ENSMUSG00000028974.13	Dffa	47.4918	57.554	0.918991	2.04144	8.31025	8.41397
ENSMUSG00000022272.17	Myo10	807.361	938.849	15.1634	24.4973	80.3324	74.8843
ENSMUSG00000042225.3	Ammecr1	50.4601	100.719	1.83798	2.5518	12.0037	10.0968
ENSMUSG00000025044.16	Msr1	14.8412	10.7914	0	0	5.54017	0
ENSMUSG00000025991.8	Cps1	2.96824	0	0	0	5.54017	0
ENSMUSG00000056553.14	Ptprn2	23.7459	43.1655	0	0	5.54017	0
ENSMUSG00000074677.11	Sirpb1c	71.2378	43.1655	2.75697	2.5518	12.9271	12.621
ENSMUSG00000027810.14	Eif2a	160.285	115.108	5.51395	10.2072	37.8578	26.9247
ENSMUSG00000032422.18	Snx14	160.285	122.302	3.21647	12.2486	26.7775	37.0215
ENSMUSG00000020477.10	Mrps24	172.158	197.842	4.59495	3.06216	17.5439	16.8279
ENSMUSG00000032892.14	Rangrf	23.7459	32.3741	0.918991	0	6.46353	2.52419
ENSMUSG00000001542.7	Ell2	41.5554	64.7482	1.37849	1.53108	5.54017	10.9382
ENSMUSG00000036620.14	Mgat4b	127.634	140.288	19.2988	18.373	48.0148	99.2848
ENSMUSG00000020272.8	Stk10	133.571	61.1511	6.89243	11.2279	43.398	30.2903
ENSMUSG00000054520.15	Sh3bp2	1507.87	1553.96	57.8964	76.554	240.997	270.088
ENSMUSG00000030559.8	Rab38	869.694	758.993	7.81142	8.67613	21.2373	46.2768
ENSMUSG00000022095.9	Fam160b2	53.4283	50.3597	1.83798	2.5518	11.0803	10.9382
ENSMUSG00000042377.8	Fam83g	1864.05	1607.91	18.8393	15.3108	56.325	77.4085
ENSMUSG00000029415.4	Sdad1	65.3013	46.7626	2.29748	2.5518	11.0803	12.621
ENSMUSG00000002580.7	Mien1	71.2378	64.7482	0.459495	2.04144	6.46353	8.41397
ENSMUSG00000040302.17	Rbm48	468.982	370.504	28.0292	25.0077	100.646	103.492
ENSMUSG00000033931.9	Rbm34	65.3013	79.1367	2.75697	1.53108	5.54017	15.9865
ENSMUSG00000032330.7	Cox7a2	246.364	205.036	40.4356	39.2977	151.431	152.293
ENSMUSG00000037570.16	Mcrs1	231.523	305.755	42.2736	42.8703	141.274	182.583
ENSMUSG00000024754.13	Cemip2	353.221	467.626	19.7583	27.0491	108.033	72.3601
ENSMUSG00000038072.14	Galnt11	255.269	258.993	22.5153	24.4973	87.7193	93.395
ENSMUSG00000068823.10	Csde1	2027.31	1841.73	210.908	211.289	759.926	822.886
ENSMUSG00000021414.8	Fam217a	178.094	179.856	5.05445	4.59324	22.1607	19.3521
ENSMUSG00000030499.9	Kctd15	5.93648	17.9856	0.459495	1.02072	10.157	0.841397
ENSMUSG00000025159.8	Mms19	558.029	514.388	5.51395	3.06216	14.7738	22.7177
ENSMUSG00000036613.8	Eipr1	391.808	323.741	1.83798	2.5518	9.23361	12.621
ENSMUSG00000042436.12	Mfap4	17.8094	3.59712	0	0	4.61681	0.841397
ENSMUSG00000048796.7	Cyb561d1	2.96824	0	0	0	4.61681	0.841397
ENSMUSG00000070568.12	Slc6a21	38.5871	28.777	0	0	4.61681	0.841397
ENSMUSG00000020897.12	Aurkb	216.682	179.856	10.5684	14.8004	46.1681	53.8494
ENSMUSG00000028664.14	Ephb2	50.4601	28.777	3.67596	2.5518	10.157	18.5107
ENSMUSG00000014243.5	Zswim7	41.5554	35.9712	5.51395	5.61396	25.8541	21.0349
ENSMUSG00000064284.12	Cdpf1	127.634	129.496	3.67596	4.59324	19.3906	16.8279
ENSMUSG00000025591.6	Tma16	240.427	223.022	1.37849	3.57252	12.9271	10.9382
ENSMUSG00000022106.14	Rcbtb2	118.73	79.1367	3.21647	1.53108	13.8504	9.25536
ENSMUSG00000037426.18	Depdc5	74.206	93.5252	3.67596	0.51036	9.23361	11.7796
ENSMUSG00000027959.14	Sass6	106.857	75.5396	2.75697	4.59324	18.4672	14.3037
ENSMUSG00000006315.9	Tmem147	130.603	104.317	0.918991	0.51036	7.38689	3.36559
ENSMUSG00000030001.4	Figla	151.38	118.705	0.459495	0	4.61681	2.52419
ENSMUSG00000054196.7	Cthrc1	0	0	0.459495	0	4.61681	2.52419
ENSMUSG00000022978.11	Mis18a	976.551	874.101	11.4874	12.759	52.6316	42.9112
ENSMUSG00000015714.11	Cers2	287.919	258.993	6.89243	11.2279	31.3943	41.2284
ENSMUSG00000037296.7	Lsm1	228.554	140.288	35.8406	33.1734	108.957	152.293
ENSMUSG00000072295.7	C2cd6	2.96824	0	0	0.51036	6.46353	0.841397
ENSMUSG00000024570.7	Rbfa	74.206	79.1367	0.918991	1.02072	9.23361	3.36559
ENSMUSG00000036002.12	Fam214b	100.92	97.1223	6.43294	2.04144	16.6205	20.1935
ENSMUSG00000006850.8	Tmco6	602.553	784.173	52.3825	51.5464	190.212	200.252
ENSMUSG00000025917.9	Cops5	382.903	435.252	9.6494	11.7383	43.398	41.2284
ENSMUSG00000017664.16	Slc35c2	216.682	179.856	9.6494	8.67613	37.8578	35.3387
ENSMUSG00000026111.15	Unc50	2834.67	2510.79	295.915	313.361	1026.78	1231.8
ENSMUSG00000021123.12	Rdh12	341.348	352.518	22.9748	21.9455	83.1025	88.3467
ENSMUSG00000026020.9	Nop58	528.347	571.942	11.4874	4.08288	36.0111	26.9247
ENSMUSG00000033845.13	Mrpl15	163.253	118.705	0.918991	0.51036	6.46353	4.20698
ENSMUSG00000025812.18	Pard3	1917.48	1643.88	84.5472	106.665	331.487	380.311
ENSMUSG00000062542.11	Syt9	23.7459	53.9568	0.918991	3.06216	8.31025	11.7796
ENSMUSG00000024772.9	Ehd1	172.158	179.856	1.83798	2.5518	15.6971	5.88978
ENSMUSG00000024309.15	Pfdn6	501.633	435.252	1.83798	1.53108	11.0803	6.73117
ENSMUSG00000020099.8	Unc5b	2.96824	3.59712	0	0	3.69344	1.68279
ENSMUSG00000028480.14	Glipr2	14.8412	3.59712	0	0	3.69344	1.68279
ENSMUSG00000042371.12	Slc5a10	29.6824	39.5683	0	0	3.69344	1.68279
ENSMUSG00000056458.16	Mok	145.444	129.496	0	0	3.69344	1.68279
ENSMUSG00000059187.12	Tafa1	0	3.59712	0	0	3.69344	1.68279
ENSMUSG00000019888.16	Mgat4c	71.2378	68.3453	2.29748	1.53108	11.0803	8.41397
ENSMUSG00000069631.14	Strada	356.189	377.698	9.18991	5.61396	30.4709	29.4489
ENSMUSG00000041757.17	Plekha6	207.777	129.496	0.918991	1.02072	8.31025	4.20698
ENSMUSG00000015289.4	Lage3	68.2695	32.3741	0.459495	0	3.69344	3.36559
ENSMUSG00000019971.10	Cep290	71.2378	43.1655	2.29748	2.04144	12.9271	8.41397
ENSMUSG00000026121.13	Sema4c	71.2378	104.317	4.13546	2.04144	12.9271	15.1451
ENSMUSG00000067194.6	Eif1ax	1495.99	1568.35	7.81142	8.67613	32.3176	33.6559
ENSMUSG00000021661.16	Ankra2	181.063	147.482	6.89243	3.06216	17.5439	24.4005
ENSMUSG00000055334.4	Snupn	848.917	744.604	1.37849	3.57252	9.23361	14.3037
ENSMUSG00000056917.13	Sipa1	483.823	384.892	0.459495	0.51036	5.54017	3.36559
ENSMUSG00000021451.16	Sema4d	418.522	438.849	40.8951	63.795	168.052	221.287
ENSMUSG00000093661.1	Eif4e3	1570.2	1356.12	65.2484	77.0644	262.235	265.04
ENSMUSG00000055546.6	Timd4	181.063	215.827	22.9748	27.0491	88.6427	100.126
ENSMUSG00000022841.15	Ap2m1	258.237	248.201	14.7039	15.8212	60.0185	57.215
ENSMUSG00000042961.13	Egflam	26.7142	35.9712	0.459495	1.02072	7.38689	3.36559
ENSMUSG00000031934.14	Panx1	157.317	158.273	1.37849	1.02072	7.38689	6.73117
ENSMUSG00000021069.17	Pygl	41.5554	25.1799	2.29748	0.51036	14.7738	0.841397
ENSMUSG00000022964.14	Tmem50b	44.5236	43.1655	2.75697	5.1036	14.7738	19.3521
ENSMUSG00000005813.12	Metap1	154.348	122.302	2.75697	4.08288	10.157	20.1935
ENSMUSG00000004054.9	Map3k11	415.554	392.086	5.97344	8.67613	37.8578	21.0349
ENSMUSG00000021913.8	Ogdhl	181.063	122.302	1.83798	4.59324	12.0037	16.8279
ENSMUSG00000030983.4	Bccip	184.031	140.288	6.89243	7.14504	31.3943	25.2419
ENSMUSG00000032353.9	Tmed3	80.1425	53.9568	2.29748	2.5518	12.9271	10.0968
ENSMUSG00000044433.16	Camsap3	1510.83	1539.57	23.8938	13.7797	74.7922	68.1531
ENSMUSG00000025816.15	Sec61a2	5.93648	14.3885	1.37849	0	2.77008	7.57257
ENSMUSG00000041491.8	Cep78	866.726	996.403	18.8393	25.518	84.0259	83.2983
ENSMUSG00000030802.14	Bckdk	14.8412	28.777	5.05445	9.69685	22.1607	37.0215
ENSMUSG00000021270.13	Hsp90aa1	5779.16	4737.41	53.761	40.3185	148.661	200.252
ENSMUSG00000037242.8	Clic4	991.392	834.532	7.35193	7.14504	30.4709	27.7661
ENSMUSG00000022744.12	Cldnd1	433.363	424.46	2.75697	6.63468	19.3906	20.1935
ENSMUSG00000045140.8	Pigw	23.7459	21.5827	0.459495	0	2.77008	4.20698
ENSMUSG00000016552.13	Foxred2	270.11	255.396	21.5963	19.3937	75.7156	79.0913
ENSMUSG00000020383.1	Il13	0	0	0	0	2.77008	2.52419
ENSMUSG00000021749.6	Oit1	23.7459	25.1799	0	0	2.77008	2.52419
ENSMUSG00000026737.12	Pip4k2a	77.1742	50.3597	0	0	2.77008	2.52419
ENSMUSG00000027790.14	Sis	14.8412	10.7914	0	0	2.77008	2.52419
ENSMUSG00000028525.16	Pde4b	17.8094	14.3885	0	0	2.77008	2.52419
ENSMUSG00000032741.9	Tpcn1	2.96824	3.59712	0	0	2.77008	2.52419
ENSMUSG00000053137.7	Mapk11	62.333	53.9568	0	0	2.77008	2.52419
ENSMUSG00000061577.12	Adgrg5	35.6189	14.3885	0	0	2.77008	2.52419
ENSMUSG00000007827.10	Ankrd26	293.856	345.324	10.5684	9.69685	38.7812	40.387
ENSMUSG00000017740.17	Slc12a5	213.713	190.647	6.89243	6.63468	36.9344	17.6693
ENSMUSG00000024218.13	Taf11	323.538	384.892	11.0279	13.2694	52.6316	41.2284
ENSMUSG00000040387.16	Klhl32	130.603	104.317	5.51395	3.06216	23.084	13.4623
ENSMUSG00000002017.10	Fam98a	299.792	305.755	1.83798	1.53108	8.31025	9.25536
ENSMUSG00000055839.6	Elob	26.7142	35.9712	2.75697	2.5518	12.0037	12.621
ENSMUSG00000053113.3	Socs3	92.0154	89.9281	1.37849	1.53108	8.31025	7.57257
ENSMUSG00000069910.2	Spdl1	1021.07	1071.94	74.8978	82.6784	259.464	319.731
ENSMUSG00000036093.7	Arl5a	103.888	89.9281	1.83798	2.04144	10.157	9.25536
ENSMUSG00000049339.16	Retreg2	68.2695	57.554	3.21647	4.59324	10.157	23.5591
ENSMUSG00000039414.10	Heatr5b	1196.2	1093.53	30.7862	44.4013	109.88	169.121
ENSMUSG00000052581.13	Lrrtm4	11.873	21.5827	0	1.02072	6.46353	2.52419
ENSMUSG00000036167.16	Pphln1	590.68	478.417	14.7039	30.1113	93.2595	74.8843
ENSMUSG00000041359.14	Tcl1	21953.1	21165.5	621.697	716.546	2217.91	2649.56
ENSMUSG00000042628.8	Zfyve1	62.333	133.094	3.67596	4.59324	18.4672	16.8279
ENSMUSG00000020330.16	Hmmr	195.904	158.273	4.59495	7.14504	27.7008	20.1935
ENSMUSG00000073062.3	Zxdb	14.8412	25.1799	2.29748	2.5518	11.0803	11.7796
ENSMUSG00000059409.9	Ppp2r5d	759.869	694.245	8.27092	4.59324	25.8541	26.0833
ENSMUSG00000028282.12	Casp8ap2	1172.45	1223.02	33.5432	44.4013	123.73	164.072
ENSMUSG00000015478.13	Rnf5	252.3	276.978	50.085	57.6707	183.749	212.032
ENSMUSG00000030861.15	Acadsb	115.761	79.1367	4.13546	7.6554	28.6242	19.3521
ENSMUSG00000021939.8	Ctsb	427.427	453.237	3.21647	5.61396	12.0037	25.2419
ENSMUSG00000029547.10	Ints1	258.237	219.424	0.918991	0.51036	3.69344	6.73117
ENSMUSG00000050188.8	Lsm10	507.569	532.374	7.35193	4.59324	15.6971	32.8145
ENSMUSG00000078154.3	Gm12184	65.3013	64.7482	2.75697	3.57252	13.8504	14.3037
ENSMUSG00000043300.2	B3galnt1	97.9519	64.7482	10.1089	5.1036	24.9307	35.3387
ENSMUSG00000018740.14	Slc25a35	261.205	255.396	4.13546	3.06216	11.0803	20.1935
ENSMUSG00000031109.16	Enox2	74.206	57.554	0.459495	2.04144	9.23361	5.04838
ENSMUSG00000043639.15	Rbm20	97.9519	122.302	2.75697	1.53108	15.6971	5.04838
ENSMUSG00000032398.7	Snapc5	103.888	79.1367	0.459495	0.51036	3.69344	5.04838
ENSMUSG00000054320.16	Lrrc36	246.364	169.065	0.459495	0.51036	3.69344	5.04838
ENSMUSG00000070056.6	Mfhas1	100.92	100.719	0.459495	0	1.84672	5.04838
ENSMUSG00000027379.13	Bub1	804.393	719.424	3.21647	5.61396	11.0803	26.0833
ENSMUSG00000030751.18	Psma1	614.426	510.791	46.8685	47.9739	149.584	198.57
ENSMUSG00000034252.14	Senp6	857.821	881.295	49.166	49.505	172.669	189.314
ENSMUSG00000054005.4	Mill1	121.698	100.719	4.13546	1.02072	12.9271	10.9382
ENSMUSG00000024921.17	Smarca2	691.6	496.403	21.5963	28.0698	90.4894	94.2364
ENSMUSG00000018983.9	E2f2	335.411	312.95	11.9469	8.67613	45.2447	34.4973
ENSMUSG00000064140.3	Trim38	2.96824	7.19424	1.83798	0.51036	2.77008	10.9382
ENSMUSG00000021470.19	Ercc6l2	103.888	129.496	1.83798	0	0.923361	10.9382
ENSMUSG00000031783.10	Polr2c	1576.14	1136.69	88.2231	102.582	289.935	403.87
ENSMUSG00000050377.8	Il31ra	20.7777	14.3885	1.37849	0.51036	2.77008	9.25536
ENSMUSG00000031791.8	Tmem38a	474.918	338.129	0.918991	2.5518	10.157	7.57257
ENSMUSG00000037112.16	Sik2	17.8094	28.777	0	0	1.84672	3.36559
ENSMUSG00000031360.14	Ctps2	53.4283	61.1511	2.29748	2.04144	7.38689	13.4623
ENSMUSG00000037916.14	Ndufv1	673.79	737.41	2.75697	1.53108	14.7738	5.88978
ENSMUSG00000079215.8	Zfp664	1439.6	1046.76	79.4927	86.2509	276.085	326.462
ENSMUSG00000004952.13	Rasa4	878.599	694.245	46.8685	48.4842	184.672	164.072
ENSMUSG00000059326.7	Csf2ra	65.3013	46.7626	1.83798	3.06216	11.0803	11.7796
ENSMUSG00000022347.8	A1bg	124.666	89.9281	6.89243	4.59324	22.1607	24.4005
ENSMUSG00000008226.14	Scrn3	127.634	100.719	6.43294	8.67613	26.7775	32.8145
ENSMUSG00000032103.10	Pus3	273.078	215.827	3.67596	1.02072	12.0037	10.0968
ENSMUSG00000042660.8	Wdr55	249.332	233.813	10.1089	6.12432	34.1644	29.4489
ENSMUSG00000024038.17	Ndufv3	115.761	129.496	2.29748	4.08288	13.8504	14.3037
ENSMUSG00000020634.12	Ubxn2a	477.887	435.252	15.6228	11.7383	48.9381	54.6908
ENSMUSG00000032348.6	Gsta4	1029.98	1046.76	2.75697	6.12432	20.3139	16.8279
ENSMUSG00000023008.18	Fmnl3	3837.93	3446.04	35.3812	43.3806	150.508	137.989
ENSMUSG00000063334.16	Krr1	926.091	953.237	22.0558	12.2486	64.6353	63.9462
ENSMUSG00000022661.14	Cd200	127.634	125.899	13.7849	11.7383	49.8615	47.1182
ENSMUSG00000026205.8	Slc23a3	103.888	68.3453	0.459495	0.51036	2.77008	5.88978
ENSMUSG00000025373.14	Rnf41	210.745	233.813	2.29748	1.53108	4.61681	14.3037
ENSMUSG00000005575.16	Ube2m	160.285	115.108	6.43294	5.61396	24.0074	24.4005
ENSMUSG00000052752.15	Traf7	661.917	625.899	14.7039	14.8004	47.0914	63.9462
ENSMUSG00000042570.14	Mier2	2264.77	1723.02	184.258	235.276	733.149	776.609
ENSMUSG00000038705.13	Gmeb2	14.8412	14.3885	1.37849	0.51036	1.84672	10.0968
ENSMUSG00000006288.8	Ttc5	460.077	500	10.1089	5.61396	29.5476	31.9731
ENSMUSG00000026035.15	Ppil3	388.839	517.986	0	1.02072	4.61681	4.20698
ENSMUSG00000091971.3	Hspa1a	115.761	64.7482	5.97344	7.14504	37.8578	14.3037
ENSMUSG00000039886.8	Tmem120a	100.92	104.317	3.21647	1.02072	11.0803	9.25536
ENSMUSG00000041215.16	Yeats2	14.8412	10.7914	0.918991	1.02072	3.69344	8.41397
ENSMUSG00000001739.14	Cldn15	213.713	179.856	12.4064	20.4144	73.8689	48.801
ENSMUSG00000021361.7	Tmem14c	881.567	946.043	51.923	61.7536	204.063	207.825
ENSMUSG00000001138.13	Cnnm3	14.8412	28.777	0	0.51036	2.77008	4.20698
ENSMUSG00000018507.16	Trpv2	62.333	64.7482	0	0.51036	2.77008	4.20698
ENSMUSG00000031075.19	Ano1	38.5871	21.5827	0	0.51036	2.77008	4.20698
ENSMUSG00000037843.6	Vstm2l	0	7.19424	0	0.51036	2.77008	4.20698
ENSMUSG00000095576.5	Fmo6	17.8094	14.3885	0	0.51036	2.77008	4.20698
ENSMUSG00000004637.15	Wwox	92.0154	86.3309	2.75697	2.5518	6.46353	17.6693
ENSMUSG00000028927.6	Padi2	14.8412	17.9856	0.918991	0.51036	1.84672	8.41397
ENSMUSG00000002565.16	Scin	258.237	244.604	3.21647	7.14504	20.3139	21.8763
ENSMUSG00000022801.13	Lrch3	20.7777	61.1511	3.21647	3.57252	18.4672	10.9382
ENSMUSG00000027405.16	Nop56	697.536	575.54	0.459495	1.02072	3.69344	6.73117
ENSMUSG00000041241.12	Mul1	489.76	474.82	2.29748	1.02072	11.0803	5.88978
ENSMUSG00000057716.7	Tmem178b	74.206	61.1511	2.29748	2.5518	15.6971	6.73117
ENSMUSG00000009628.14	Tex15	231.523	147.482	11.9469	9.18649	44.3213	36.1801
ENSMUSG00000038540.14	Tmc3	8.90472	0	0	0	0.923361	4.20698
ENSMUSG00000050711.7	Scg2	32.6506	10.7914	0	0	0.923361	4.20698
ENSMUSG00000069855.9	Slc47a2	17.8094	32.3741	0	0	0.923361	4.20698
ENSMUSG00000026416.12	Il20	26.7142	35.9712	0	1.53108	5.54017	5.04838
ENSMUSG00000021238.11	Aldh6a1	112.793	57.554	4.13546	6.63468	25.8541	17.6693
ENSMUSG00000030417.15	Pdcd5	74.206	79.1367	0.459495	0.51036	1.84672	6.73117
ENSMUSG00000001175.16	Calm1	4885.72	4863.31	442.035	415.944	1465.37	1593.61
ENSMUSG00000061374.14	Fiz1	810.329	708.633	28.9482	29.6009	101.57	111.906
ENSMUSG00000039375.16	Wdr17	44.5236	35.9712	6.43294	7.6554	24.9307	30.2903
ENSMUSG00000015357.10	Clpx	421.49	348.921	3.21647	6.12432	24.0074	14.3037
ENSMUSG00000030029.14	Lrig1	353.221	359.712	24.8128	25.0077	80.3324	101.809
ENSMUSG00000000915.15	Hip1r	878.599	960.432	2.29748	4.59324	11.0803	18.5107
ENSMUSG00000026018.12	Ica1l	365.093	291.367	10.5684	17.8626	38.7812	67.3117
ENSMUSG00000028343.10	Erp44	789.552	708.633	41.3546	48.4842	144.968	179.218
ENSMUSG00000024725.13	Ostf1	780.647	618.705	22.0558	25.518	84.0259	90.0294
ENSMUSG00000040842.17	Szrd1	635.203	507.194	3.67596	5.61396	12.0037	26.0833
ENSMUSG00000032489.17	Kif9	142.476	129.496	1.37849	0	8.31025	1.68279
ENSMUSG00000021636.15	Marveld2	106.857	53.9568	13.3254	13.7797	41.5512	59.7392
ENSMUSG00000040188.10	Scamp2	314.633	223.022	14.2444	18.8833	63.7119	58.8978
ENSMUSG00000026377.12	Nifk	739.092	615.108	2.75697	1.02072	9.23361	9.25536
ENSMUSG00000031262.12	Cenpi	50.4601	43.1655	8.73041	6.12432	15.6971	42.0698
ENSMUSG00000022076.10	Klhl1	186.999	115.108	10.5684	12.759	31.3943	56.3736
ENSMUSG00000021275.16	Tecpr2	23.7459	3.59712	0	0.51036	1.84672	5.04838
ENSMUSG00000042133.16	Ppig	2000.59	2136.69	117.171	140.349	468.144	449.306
ENSMUSG00000061559.15	Wdr61	74.206	43.1655	7.35193	7.6554	30.4709	27.7661
ENSMUSG00000019854.17	Reps1	1234.79	1431.65	70.3028	88.2923	248.384	318.048
ENSMUSG00000057561.10	Eif1a	23.7459	17.9856	0.918991	1.02072	1.84672	10.0968
ENSMUSG00000025142.18	Aspscr1	759.869	737.41	21.1368	29.6009	89.566	95.0778
ENSMUSG00000037086.3	Prr32	26.7142	28.777	2.75697	1.53108	10.157	10.0968
ENSMUSG00000028684.14	Urod	614.426	546.763	2.75697	3.57252	15.6971	11.7796
ENSMUSG00000021948.17	Prkcd	74.206	107.914	4.13546	8.16577	25.8541	22.7177
ENSMUSG00000015290.15	Ubl4a	68.2695	53.9568	2.29748	0	6.46353	6.73117
ENSMUSG00000024271.8	Elp2	2520.04	2316.55	4.13546	5.1036	17.5439	20.1935
ENSMUSG00000020949.9	Fkbp3	47.4918	46.7626	0	2.04144	5.54017	6.73117
ENSMUSG00000079317.10	Trappc2	293.856	262.59	34.0027	50.0153	145.891	155.658
ENSMUSG00000031357.3	Syap1	32.6506	28.777	2.29748	3.06216	13.8504	10.0968
ENSMUSG00000011589.9	Fsd1	531.315	428.058	45.9495	47.9739	137.581	198.57
ENSMUSG00000021707.5	Dhfr	234.491	255.396	0.918991	3.06216	6.46353	12.621
ENSMUSG00000061410.6	Zcchc14	448.204	456.835	24.8128	27.0491	78.4857	109.382
ENSMUSG00000013833.15	Med16	26.7142	14.3885	0	0	0	5.04838
ENSMUSG00000020599.13	Rgs9	0	7.19424	0	0	0	5.04838
ENSMUSG00000024388.11	Myo7b	2.96824	7.19424	0	0	0	5.04838
ENSMUSG00000039879.9	Heca	62.333	57.554	5.97344	9.69685	34.1644	26.0833
ENSMUSG00000030222.13	Rerg	127.634	133.094	10.1089	8.67613	24.9307	46.2768
ENSMUSG00000020770.13	Unk	454.141	309.353	40.8951	66.3468	178.209	204.459
ENSMUSG00000058709.11	Egln2	270.11	215.827	5.97344	5.61396	13.8504	31.9731
ENSMUSG00000046133.3	C130073F10Rik	20.7777	28.777	15.1634	15.8212	43.398	70.6773
ENSMUSG00000053702.16	Nebl	38.5871	46.7626	0.918991	2.5518	4.61681	12.621
ENSMUSG00000055067.15	Smyd3	391.808	305.755	11.4874	10.7176	45.2447	37.8629
ENSMUSG00000006304.14	Arpc2	1027.01	931.655	99.7105	111.259	359.187	387.042
ENSMUSG00000039128.13	Cdc123	166.221	161.871	1.83798	2.04144	11.0803	7.57257
ENSMUSG00000026078.10	Pdcl3	1709.71	1910.07	84.5472	96.9685	289.012	353.387
ENSMUSG00000022542.7	Septin12	8.90472	32.3741	0	0.51036	0.923361	5.88978
ENSMUSG00000044405.4	Adig	2.96824	0	0	0.51036	0.923361	5.88978
ENSMUSG00000035142.18	Nubpl	29.6824	25.1799	2.75697	2.04144	9.23361	12.621
ENSMUSG00000024137.9	E4f1	317.602	244.604	5.05445	2.5518	15.6971	15.9865
ENSMUSG00000042541.10	Sem1	480.855	579.137	29.4077	32.1527	108.033	112.747
ENSMUSG00000017747.13	Ghdc	11.873	10.7914	1.83798	3.06216	12.9271	9.25536
ENSMUSG00000035086.13	Becn1	483.823	366.906	45.0306	51.5464	180.979	162.39
ENSMUSG00000027286.16	Lrrc57	1240.72	1615.11	78.5737	87.782	263.158	323.938
ENSMUSG00000021763.17	BC067074	118.73	129.496	10.5684	9.18649	38.7812	35.3387
ENSMUSG00000002496.10	Tsc2	83.1107	79.1367	1.83798	4.08288	14.7738	10.9382
ENSMUSG00000036223.16	Ska1	492.728	402.878	5.51395	6.63468	23.084	24.4005
ENSMUSG00000053510.12	Nrd1	439.299	420.863	12.8659	6.63468	37.8578	35.3387
ENSMUSG00000035394.11	Cfap53	94.9837	107.914	4.13546	6.12432	24.0074	16.8279
ENSMUSG00000029500.16	Pgam5	145.444	111.511	17.4608	23.4766	64.6353	83.2983
ENSMUSG00000050244.9	Heatr1	424.458	460.432	1.83798	1.02072	7.38689	7.57257
ENSMUSG00000039717.16	Ralyl	74.206	35.9712	4.13546	3.57252	8.31025	23.5591
ENSMUSG00000029830.15	Svopl	430.395	381.295	21.5963	17.3523	69.2521	71.5187
ENSMUSG00000026374.14	Tsn	246.364	276.978	3.21647	5.61396	13.8504	21.8763
ENSMUSG00000043059.16	Zfp513	955.773	856.115	11.9469	16.3315	56.325	47.1182
ENSMUSG00000032285.15	Dnaja4	284.951	230.216	47.7875	54.0982	146.814	212.873
ENSMUSG00000020238.14	Ncln	201.84	151.079	4.13546	2.5518	14.7738	13.4623
ENSMUSG00000094295.3	Olfr819	26.7142	14.3885	6.43294	2.04144	18.4672	15.9865
ENSMUSG00000024826.15	Dpf2	130.603	93.5252	5.97344	2.5518	20.3139	14.3037
ENSMUSG00000005374.13	Tbl2	23.7459	10.7914	0	0.51036	0	6.73117
ENSMUSG00000028678.13	Kif2c	2226.18	1931.65	109.819	136.266	408.126	452.671
ENSMUSG00000007646.13	Rad51c	335.411	233.813	8.27092	8.16577	26.7775	35.3387
ENSMUSG00000074916.5	Chst14	5.93648	14.3885	1.37849	0	5.54017	4.20698
ENSMUSG00000097789.2	Gm2115	14.8412	7.19424	0.918991	0	6.46353	1.68279
ENSMUSG00000115483.1	Gm9732	5.93648	7.19424	0.918991	0	6.46353	1.68279
ENSMUSG00000043702.9	Pde12	207.777	190.647	12.8659	10.2072	48.9381	36.1801
ENSMUSG00000035539.14	Ccdc180	17.8094	17.9856	1.37849	0.51036	6.46353	5.04838
ENSMUSG00000031066.10	Usp11	258.237	179.856	0.918991	0.51036	7.38689	2.52419
ENSMUSG00000020546.14	Stxbp4	184.031	172.662	10.1089	5.1036	34.1644	23.5591
ENSMUSG00000022441.17	Efcab6	1145.74	1014.39	31.7052	25.518	111.727	91.7122
ENSMUSG00000023118.15	Sympk	566.934	571.942	11.9469	10.2072	37.8578	43.7526
ENSMUSG00000023004.8	Tuba1b	59.3648	57.554	2.75697	0.51036	2.77008	13.4623
ENSMUSG00000037278.9	Tmem97	1297.12	1305.76	4.13546	3.57252	14.7738	16.8279
ENSMUSG00000040963.15	Asgr2	638.172	399.281	3.21647	2.5518	14.7738	10.0968
ENSMUSG00000019732.14	Calr3	228.554	179.856	22.9748	23.9869	84.0259	83.2983
ENSMUSG00000009863.14	Sdhb	332.443	327.338	5.97344	5.1036	22.1607	21.0349
ENSMUSG00000038175.10	Mylip	56.3966	61.1511	1.37849	3.57252	11.0803	10.9382
ENSMUSG00000009927.9	Rps25	35.6189	25.1799	1.37849	1.02072	6.46353	6.73117
ENSMUSG00000036983.7	Tfb1m	192.936	183.453	1.37849	0.51036	5.54017	5.88978
ENSMUSG00000015839.6	Nfe2l2	86.079	68.3453	9.18991	10.2072	23.084	48.801
ENSMUSG00000036745.15	Ttll7	35.6189	17.9856	3.67596	3.06216	13.8504	14.3037
ENSMUSG00000040167.16	Ikzf5	23.7459	25.1799	0.918991	0.51036	6.46353	3.36559
ENSMUSG00000040478.14	Prdm13	14.8412	7.19424	0.918991	0	5.54017	2.52419
ENSMUSG00000047547.14	Cltb	2214.31	1924.46	16.0823	12.2486	46.1681	56.3736
ENSMUSG00000069911.11	Insyn2b	26.7142	32.3741	3.21647	0.51036	10.157	7.57257
ENSMUSG00000028042.15	Zbtb7b	371.03	410.072	4.59495	8.16577	28.6242	20.1935
ENSMUSG00000043719.14	Col6a6	228.554	172.662	17.0013	16.3315	58.1717	61.422
ENSMUSG00000031221.7	Igbp1	641.14	564.748	8.27092	2.5518	19.3906	22.7177
ENSMUSG00000070677.8	D5Ertd577e	908.281	697.842	15.1634	25.518	67.4054	77.4085
ENSMUSG00000030493.13	Faap24	127.634	97.1223	1.37849	2.04144	7.38689	9.25536
ENSMUSG00000028567.8	Txndc12	163.253	107.914	3.67596	2.04144	11.0803	13.4623
ENSMUSG00000031706.7	Rfx1	74.206	43.1655	5.97344	6.12432	21.2373	25.2419
ENSMUSG00000002658.9	Gtf2f1	1697.83	2190.65	3.67596	1.53108	10.157	12.621
ENSMUSG00000016946.6	Kctd5	1303.06	1312.95	90.0611	120.955	350.877	379.47
ENSMUSG00000068245.14	Phf11d	32.6506	32.3741	0.918991	2.5518	9.23361	7.57257
ENSMUSG00000028743.7	Akr7a5	623.33	600.719	1.83798	3.06216	7.38689	14.3037
ENSMUSG00000033752.7	Mnd1	86.079	79.1367	2.75697	5.1036	17.5439	14.3037
ENSMUSG00000040429.6	Mterf1a	65.3013	104.317	11.0279	11.2279	43.398	37.8629
ENSMUSG00000038074.16	Fkbp14	59.3648	32.3741	0.918991	7.6554	16.6205	17.6693
ENSMUSG00000029319.8	Coq2	83.1107	43.1655	6.89243	9.18649	22.1607	37.8629
ENSMUSG00000036023.6	Parp2	178.094	197.842	0.918991	1.02072	6.46353	5.04838
ENSMUSG00000027109.16	Sp3	192.936	356.115	7.81142	7.14504	25.8541	30.2903
ENSMUSG00000022416.15	Cacna1i	41.5554	89.9281	2.29748	1.02072	2.77008	13.4623
ENSMUSG00000001441.13	Npepps	106.857	86.3309	3.67596	10.7176	32.3176	21.8763
ENSMUSG00000018428.15	Akap1	1757.2	1435.25	71.2218	85.7405	199.446	343.29
ENSMUSG00000023330.12	Dtwd1	136.539	158.273	5.51395	4.08288	17.5439	20.1935
ENSMUSG00000027962.14	Vcam1	0	7.19424	0.918991	0	4.61681	3.36559
ENSMUSG00000032065.6	Tex12	181.063	219.424	6.89243	8.16577	26.7775	29.4489
ENSMUSG00000028049.15	Scamp3	584.743	564.748	40.8951	42.8703	163.435	127.051
ENSMUSG00000021493.15	Pdlim7	207.777	190.647	3.21647	3.06216	11.0803	15.1451
ENSMUSG00000022064.10	Pibf1	198.872	248.201	12.4064	9.69685	39.7045	40.387
ENSMUSG00000027613.15	Eif6	4057.58	4025.18	20.2178	27.5595	85.8726	81.6155
ENSMUSG00000029478.16	Ncor2	83.1107	68.3453	7.81142	5.61396	19.3906	31.1317
ENSMUSG00000020397.15	Med7	736.123	672.662	8.27092	8.16577	30.4709	30.2903
ENSMUSG00000068587.10	Mgam	0	0	2.29748	0.51036	10.157	4.20698
ENSMUSG00000021895.10	Arhgef3	68.2695	50.3597	3.21647	8.16577	16.6205	26.9247
ENSMUSG00000035642.16	Aamdc	11.873	21.5827	0.918991	0.51036	4.61681	5.04838
ENSMUSG00000047228.9	A2ml1	14.8412	14.3885	0.918991	0.51036	4.61681	5.04838
ENSMUSG00000015759.11	Cnih1	1792.82	1510.79	25.2723	50.0153	152.355	108.54
ENSMUSG00000035027.18	Map2k2	368.062	420.863	2.29748	3.06216	12.9271	10.0968
ENSMUSG00000053646.13	Plxnb1	115.761	82.7338	6.43294	8.16577	24.9307	29.4489
ENSMUSG00000005378.17	Bud23	97.9519	82.7338	0	1.53108	8.31025	1.68279
ENSMUSG00000020888.16	Dvl2	329.475	266.187	17.0013	19.3937	61.8652	66.4703
ENSMUSG00000029148.15	Nrbp1	1543.48	1442.45	33.0837	31.132	129.271	93.395
ENSMUSG00000026860.16	Sh3glb2	480.855	449.64	1.83798	4.08288	14.7738	10.0968
ENSMUSG00000036632.9	Alg5	8.90472	0	0.918991	0	3.69344	4.20698
ENSMUSG00000020571.13	Pdia6	448.204	348.921	53.761	47.9739	166.205	183.424
ENSMUSG00000048915.12	Efna5	118.73	125.899	10.1089	13.7797	36.9344	48.801
ENSMUSG00000026271.15	Gpr35	400.712	287.77	6.89243	0	23.084	5.04838
ENSMUSG00000024283.15	Wac	329.475	294.964	25.7317	19.3937	79.409	78.2499
ENSMUSG00000047237.13	Fbxw21	2932.62	2460.43	49.166	46.9531	157.895	172.486
ENSMUSG00000091387.2	Gcnt4	555.061	500	90.5206	107.686	345.337	330.669
ENSMUSG00000079022.10	Col22a1	74.206	64.7482	0.918991	2.04144	5.54017	9.25536
ENSMUSG00000000581.8	C1d	32.6506	25.1799	2.29748	1.53108	10.157	7.57257
ENSMUSG00000021130.8	Galnt16	29.6824	10.7914	2.29748	1.53108	10.157	7.57257
ENSMUSG00000017428.16	Psmd11	537.251	597.122	22.0558	18.8833	69.2521	74.0429
ENSMUSG00000042246.5	Tmc7	74.206	57.554	2.29748	5.61396	13.8504	17.6693
ENSMUSG00000039985.14	Sinhcaf	1252.6	1323.74	52.3825	66.8572	212.373	195.204
ENSMUSG00000040354.14	Mars1	231.523	158.273	0.918991	0.51036	3.69344	5.88978
ENSMUSG00000022510.14	Trp63	181.063	194.245	28.9482	16.3315	79.409	78.2499
ENSMUSG00000075467.4	Dnlz	169.19	183.453	0.459495	2.04144	6.46353	6.73117
ENSMUSG00000039452.6	Snx22	121.698	100.719	5.51395	6.12432	22.1607	21.8763
ENSMUSG00000035545.13	Leng8	385.871	381.295	7.35193	7.6554	17.5439	37.8629
ENSMUSG00000032657.15	Fam189b	56.3966	61.1511	5.51395	7.6554	23.084	26.0833
ENSMUSG00000048100.13	Taf13	602.553	683.453	30.7862	35.7252	106.187	122.844
ENSMUSG00000109564.1	Muc16	41.5554	10.7914	0	0.51036	6.46353	0
ENSMUSG00000051978.9	Erich1	32.6506	35.9712	2.29748	1.53108	9.23361	8.41397
ENSMUSG00000014551.8	Mrps25	1199.17	1348.92	10.1089	10.2072	37.8578	35.3387
ENSMUSG00000002147.18	Stat6	813.298	758.993	8.73041	10.7176	33.241	37.0215
ENSMUSG00000040629.8	Mael	658.949	500	7.35193	7.14504	24.9307	28.6075
ENSMUSG00000027848.12	Olfml3	29.6824	14.3885	1.83798	0	9.23361	1.68279
ENSMUSG00000020863.15	Luc7l3	940.932	769.784	28.9482	32.1527	113.573	96.7606
ENSMUSG00000074064.6	Mlycd	528.347	449.64	3.67596	0.51036	12.9271	5.88978
ENSMUSG00000025510.14	Cd151	175.126	212.23	11.0279	14.8004	55.4017	36.1801
ENSMUSG00000024175.2	Tekt4	139.507	93.5252	0.918991	2.5518	4.61681	11.7796
ENSMUSG00000071669.14	Snx29	53.4283	32.3741	2.75697	8.16577	12.0037	29.4489
ENSMUSG00000021519.11	Mterf3	189.967	154.676	28.4887	27.5595	99.723	93.395
ENSMUSG00000030688.15	Stard10	23.7459	32.3741	0.459495	0.51036	4.61681	3.36559
ENSMUSG00000027954.9	Efna1	154.348	176.259	5.05445	1.02072	8.31025	16.8279
ENSMUSG00000049134.15	Nrap	445.236	341.727	2.29748	0	7.38689	5.04838
ENSMUSG00000037600.16	Kdf1	8.90472	10.7914	0	1.02072	6.46353	1.68279
ENSMUSG00000032558.19	Nphp3	77.1742	71.9424	2.29748	4.08288	10.157	15.9865
ENSMUSG00000021832.8	Psmc6	531.315	528.777	30.7862	34.1941	111.727	111.064
ENSMUSG00000027937.15	Jtb	74.206	100.719	0.459495	3.57252	6.46353	11.7796
ENSMUSG00000014301.13	Pam16	8.90472	10.7914	1.83798	3.57252	11.0803	11.7796
ENSMUSG00000024044.19	Epb41l3	127.634	115.108	3.67596	3.06216	13.8504	13.4623
ENSMUSG00000017781.17	Pitpna	261.205	219.424	3.21647	2.04144	14.7738	7.57257
ENSMUSG00000023192.12	Grm2	504.601	514.388	10.1089	11.7383	44.3213	33.6559
ENSMUSG00000025082.8	Vwa2	264.173	241.007	24.3533	36.2356	85.8726	122.003
ENSMUSG00000038446.8	Cdc40	457.109	446.043	27.1102	38.7874	115.42	110.223
ENSMUSG00000023088.17	Abcc1	109.825	118.705	2.29748	0.51036	7.38689	6.73117
ENSMUSG00000018322.10	Tomm34	896.408	852.518	89.1421	91.8649	290.859	320.572
ENSMUSG00000029345.13	Tfip11	412.585	402.878	0.459495	1.02072	4.61681	5.04838
ENSMUSG00000022560.9	Slc52a2	359.157	255.396	7.81142	1.02072	16.6205	17.6693
ENSMUSG00000033632.16	AW554918	329.475	273.381	15.1634	20.4144	59.0951	64.7875
ENSMUSG00000018819.10	Lsp1	365.093	316.547	31.7052	26.0284	88.6427	109.382
ENSMUSG00000029790.16	Cep41	418.522	363.309	13.3254	19.9041	64.6353	51.3252
ENSMUSG00000047721.8	Bola2	121.698	158.273	1.83798	1.53108	9.23361	6.73117
ENSMUSG00000013766.11	Ly6g6e	35.6189	17.9856	0.459495	1.53108	4.61681	6.73117
ENSMUSG00000032913.13	Lrig2	552.093	478.417	20.2178	29.0905	81.2558	88.3467
ENSMUSG00000024786.9	Majin	17.8094	25.1799	3.67596	3.57252	12.9271	15.9865
ENSMUSG00000053070.5	Cfap300	172.158	151.079	10.1089	11.2279	31.3943	44.594
ENSMUSG00000007850.16	Hnrnph1	460.077	485.612	28.9482	33.6838	97.8763	116.113
ENSMUSG00000001082.12	Mfsd10	204.809	136.691	11.9469	6.12432	31.3943	33.6559
ENSMUSG00000030768.12	Disp1	1184.33	1079.14	7.81142	9.18649	19.3906	42.0698
ENSMUSG00000021796.15	Bmpr1a	756.901	730.216	27.5697	33.1734	101.57	106.016
ENSMUSG00000025499.18	Hras	388.839	478.417	1.37849	4.59324	12.0037	12.621
ENSMUSG00000004018.9	Fancl	68.2695	68.3453	0	0.51036	5.54017	0.841397
ENSMUSG00000074377.12	Sult2a4	68.2695	39.5683	0	0.51036	5.54017	0.841397
ENSMUSG00000021595.18	Nsun2	222.618	172.662	10.1089	18.373	52.6316	47.1182
ENSMUSG00000026073.13	Il1r2	83.1107	50.3597	1.83798	1.02072	8.31025	5.88978
ENSMUSG00000008822.15	Acyp1	50.4601	43.1655	0.459495	0.51036	3.69344	4.20698
ENSMUSG00000053909.8	Rhox10	2.96824	0	0.459495	0.51036	3.69344	4.20698
ENSMUSG00000031729.6	Ist1	100.92	133.094	13.3254	10.7176	36.0111	48.801
ENSMUSG00000020627.10	Klhl29	38.5871	21.5827	2.75697	4.59324	15.6971	13.4623
ENSMUSG00000058063.4	Trim31	17.8094	21.5827	0	1.02072	5.54017	2.52419
ENSMUSG00000020741.17	Cluh	77.1742	79.1367	2.75697	3.06216	5.54017	18.5107
ENSMUSG00000006356.10	Crip2	71.2378	71.9424	4.13546	1.53108	9.23361	14.3037
ENSMUSG00000020781.14	Tsen54	100.92	136.691	0.918991	0.51036	1.84672	7.57257
ENSMUSG00000023980.7	Taf8	997.329	964.029	73.5193	99.0099	257.618	321.414
ENSMUSG00000029682.5	Spam1	59.3648	75.5396	6.43294	4.08288	20.3139	19.3521
ENSMUSG00000074059.3	Fbxw18	5523.89	4604.32	373.57	375.115	1180.06	1315.94
ENSMUSG00000029642.11	Polr1d	587.711	521.583	15.1634	12.759	56.325	41.2284
ENSMUSG00000032604.16	Qars	2941.53	2471.22	31.2457	34.7045	107.11	116.954
ENSMUSG00000037860.15	Aim2	8.90472	7.19424	0.918991	3.06216	12.0037	5.88978
ENSMUSG00000022514.14	Il1rap	181.063	194.245	9.18991	7.14504	28.6242	30.2903
ENSMUSG00000056947.5	Mab21l1	59.3648	43.1655	4.13546	6.63468	19.3906	21.0349
ENSMUSG00000054051.7	Ercc6	100.92	89.9281	5.05445	5.61396	14.7738	25.2419
ENSMUSG00000015966.17	Il17rb	252.3	147.482	2.29748	1.02072	5.54017	10.0968
ENSMUSG00000002679.14	Med6	308.697	251.799	31.2457	24.4973	95.1062	94.2364
ENSMUSG00000078503.9	Zfp990	109.825	86.3309	10.1089	11.2279	33.241	42.0698
ENSMUSG00000020376.17	Rnf130	195.904	194.245	20.2178	14.8004	60.0185	60.5806
ENSMUSG00000032515.8	Csrnp1	243.396	190.647	5.51395	4.08288	12.0037	24.4005
ENSMUSG00000028180.18	Zranb2	243.396	219.424	22.5153	32.1527	109.88	75.7257
ENSMUSG00000031347.12	Cetn2	353.221	251.799	5.51395	4.08288	21.2373	15.1451
ENSMUSG00000026239.14	Pde6d	685.663	640.288	18.3798	23.9869	67.4054	77.4085
ENSMUSG00000015127.14	Unkl	2.96824	0	0	0	4.61681	0
ENSMUSG00000056509.10	Gm9999	5.93648	7.19424	0.459495	0	2.77008	3.36559
ENSMUSG00000028394.9	Pole3	777.679	633.094	28.4887	31.6423	112.65	90.8708
ENSMUSG00000011179.8	Odc1	510.537	424.46	56.0584	73.4919	195.753	237.274
ENSMUSG00000020111.15	Micu1	219.65	201.439	21.5963	21.9455	81.2558	67.3117
ENSMUSG00000022371.16	Col14a1	5.93648	0	0	0.51036	4.61681	1.68279
ENSMUSG00000022407.10	Adsl	92.0154	89.9281	0	0.51036	4.61681	1.68279
ENSMUSG00000045629.8	Sh3tc2	77.1742	93.5252	0	0.51036	4.61681	1.68279
ENSMUSG00000020332.7	Meikin	86.079	100.719	0	1.02072	4.61681	3.36559
ENSMUSG00000005373.13	Mlxipl	302.76	201.439	5.05445	4.08288	12.9271	21.8763
ENSMUSG00000041423.16	Paqr6	213.713	143.885	25.7317	39.8081	102.493	118.637
ENSMUSG00000040254.11	Sema3d	26.7142	32.3741	0	1.53108	4.61681	5.04838
ENSMUSG00000018481.9	Appbp2	510.537	392.086	22.0558	36.2356	115.42	81.6155
ENSMUSG00000003227.4	Edar	68.2695	57.554	1.83798	0.51036	6.46353	5.88978
ENSMUSG00000032423.12	Syncrip	86.079	97.1223	1.83798	0.51036	6.46353	5.88978
ENSMUSG00000025188.15	Hps1	68.2695	50.3597	1.37849	1.02072	8.31025	4.20698
ENSMUSG00000024187.15	Fam234a	213.713	169.065	5.97344	9.18649	27.7008	26.9247
ENSMUSG00000027316.15	Gfra4	83.1107	79.1367	1.37849	2.5518	8.31025	9.25536
ENSMUSG00000070822.5	Zscan18	38.5871	21.5827	1.37849	2.5518	8.31025	9.25536
ENSMUSG00000048546.8	Tob2	926.091	816.547	29.4077	34.7045	111.727	104.333
ENSMUSG00000024891.6	Slc29a2	62.333	25.1799	3.21647	1.53108	10.157	10.0968
ENSMUSG00000037098.18	Rab11fip3	38.5871	17.9856	4.59495	1.53108	13.8504	10.9382
ENSMUSG00000022234.15	Cct5	5452.66	4661.87	15.6228	21.4351	53.5549	73.2015
ENSMUSG00000053040.13	Aph1c	341.348	276.978	3.67596	4.08288	17.5439	12.621
ENSMUSG00000079259.2	Trim71	77.1742	89.9281	9.6494	3.06216	21.2373	25.2419
ENSMUSG00000029387.10	Gtf2h3	519.442	723.022	41.8141	46.4428	143.121	152.293
ENSMUSG00000023020.3	Cox14	320.57	298.561	16.0823	18.373	50.7849	67.3117
ENSMUSG00000001521.12	Tulp3	840.012	982.014	85.0067	104.114	325.946	301.22
ENSMUSG00000032418.15	Me1	1418.82	1190.65	154.85	218.434	584.488	648.717
ENSMUSG00000060771.15	Tsga10	136.539	115.108	5.97344	11.7383	35.0877	27.7661
ENSMUSG00000030189.15	Ybx3	3855.74	3273.38	29.8672	33.1734	94.1828	117.796
ENSMUSG00000044496.6	2510039O18Rik	35.6189	32.3741	6.43294	3.57252	14.7738	22.7177
ENSMUSG00000022248.14	Rad1	192.936	122.302	23.8938	26.0284	90.4894	78.2499
ENSMUSG00000046756.10	Mrps7	706.441	679.856	2.75697	3.57252	11.0803	14.3037
ENSMUSG00000026609.15	Ush2a	80.1425	79.1367	2.29748	4.08288	12.9271	12.621
ENSMUSG00000030610.13	Det1	335.411	320.144	3.21647	2.04144	9.23361	12.621
ENSMUSG00000039515.11	Ptpa	388.839	356.115	6.43294	5.61396	13.8504	30.2903
ENSMUSG00000030562.17	Nox4	17.8094	14.3885	1.37849	2.04144	7.38689	8.41397
ENSMUSG00000038206.13	Fbxo8	1119.03	1068.35	64.3294	66.8572	222.53	212.873
ENSMUSG00000020063.16	Sirt1	857.821	863.309	41.8141	34.7045	114.497	141.355
ENSMUSG00000060992.9	Copz1	1035.92	755.396	12.8659	7.6554	33.241	38.7042
ENSMUSG00000031432.3	Prps1	17.8094	14.3885	0.459495	1.53108	1.84672	9.25536
ENSMUSG00000022992.17	Kansl2	178.094	169.065	26.6507	31.6423	84.0259	111.906
ENSMUSG00000007987.12	Ift22	234.491	237.41	1.83798	0.51036	5.54017	6.73117
ENSMUSG00000040938.16	Slc16a11	11.873	10.7914	2.29748	1.02072	12.9271	2.52419
ENSMUSG00000028668.5	Eloa	154.348	136.691	12.8659	15.3108	40.6279	56.3736
ENSMUSG00000034187.18	Nsf	863.758	755.396	27.5697	25.0077	98.7996	78.2499
ENSMUSG00000050914.16	Ankrd37	32.6506	14.3885	1.83798	0	5.54017	5.04838
ENSMUSG00000015087.14	Rabl6	267.142	179.856	0.918991	0	0	7.57257
ENSMUSG00000025875.14	Tspan17	14.8412	10.7914	0.459495	0.51036	1.84672	5.88978
ENSMUSG00000024817.13	Uhrf2	29.6824	10.7914	0	1.02072	3.69344	4.20698
ENSMUSG00000000563.17	Atp5pb	373.998	359.712	16.0823	20.9248	61.8652	63.9462
ENSMUSG00000032519.11	Slc25a38	293.856	223.022	18.3798	20.9248	51.7082	81.6155
ENSMUSG00000008475.13	Arpc5	106.857	89.9281	11.4874	4.59324	28.6242	28.6075
ENSMUSG00000000889.8	Dbh	17.8094	3.59712	0.459495	0	1.84672	4.20698
ENSMUSG00000020681.14	Ace	2.96824	0	0.459495	0	1.84672	4.20698
ENSMUSG00000044715.7	Gskip	26.7142	14.3885	0.459495	0	1.84672	4.20698
ENSMUSG00000064036.15	Mro	240.427	226.619	4.59495	5.1036	20.3139	15.9865
ENSMUSG00000051037.15	Zfp455	0	0	0	0.51036	3.69344	2.52419
ENSMUSG00000029390.13	Tmed2	41.5554	57.554	20.2178	19.3937	70.1754	63.9462
ENSMUSG00000049439.13	Cyp20a1	77.1742	75.5396	8.73041	6.12432	29.5476	23.5591
ENSMUSG00000017652.16	Cd40	11.873	32.3741	0	0	3.69344	0.841397
ENSMUSG00000020131.14	Pcsk4	0	0	0	0	3.69344	0.841397
ENSMUSG00000020859.16	Spag9	11.873	10.7914	0	0	3.69344	0.841397
ENSMUSG00000022179.5	4931414P19Rik	0	0	0	0	3.69344	0.841397
ENSMUSG00000025200.7	Cwf19l1	89.0472	71.9424	0	0	3.69344	0.841397
ENSMUSG00000029410.11	Ppef2	8.90472	35.9712	0	0	3.69344	0.841397
ENSMUSG00000095954.4	Gm3183	2.96824	3.59712	0	0	3.69344	0.841397
ENSMUSG00000021670.14	Hmgcr	549.124	647.482	15.1634	18.8833	61.8652	53.8494
ENSMUSG00000025024.7	Smndc1	284.951	215.827	3.67596	8.16577	22.1607	21.0349
ENSMUSG00000040722.7	Scamp5	151.38	140.288	7.81142	9.18649	22.1607	37.8629
ENSMUSG00000060843.11	Ctnna3	231.523	258.993	22.0558	16.3315	60.0185	69.8359
ENSMUSG00000014402.15	Tsg101	795.488	586.331	44.1116	48.9946	127.424	180.9
ENSMUSG00000004096.9	Cwc15	558.029	553.957	25.7317	39.2977	90.4894	126.21
ENSMUSG00000030017.2	Reg3g	0	0	1.37849	1.02072	6.46353	5.88978
ENSMUSG00000048067.8	Olfr1349	68.2695	68.3453	4.13546	3.06216	12.0037	15.9865
ENSMUSG00000021000.17	Mia2	1338.68	1446.04	41.3546	49.505	136.657	164.072
ENSMUSG00000022559.8	Fbxl6	2042.15	2428.06	135.092	167.398	448.753	541.018
ENSMUSG00000036885.14	Arhgef26	50.4601	14.3885	0	1.53108	2.77008	6.73117
ENSMUSG00000022684.15	Bfar	160.285	140.288	4.13546	4.08288	20.3139	10.9382
ENSMUSG00000060904.14	Arl1	563.966	395.683	26.1912	25.518	78.4857	94.2364
ENSMUSG00000001403.13	Ube2c	400.712	500	27.1102	28.5802	82.1791	103.492
ENSMUSG00000006134.4	Crkl	287.919	298.561	16.0823	29.0905	74.7922	76.5671
ENSMUSG00000034088.15	Hdlbp	2190.56	1935.25	34.0027	43.3806	107.11	148.927
ENSMUSG00000063882.12	Uqcrh	335.411	392.086	20.2178	12.2486	54.4783	55.5322
ENSMUSG00000094337.7	Gm3286	249.332	262.59	1.83798	6.63468	10.157	21.8763
ENSMUSG00000021028.8	Mbip	373.998	374.101	0.918991	2.04144	7.38689	6.73117
ENSMUSG00000027855.13	Sycp1	65.3013	61.1511	5.51395	10.2072	28.6242	26.9247
ENSMUSG00000017837.12	Nkiras2	41.5554	21.5827	5.05445	4.08288	5.54017	28.6075
ENSMUSG00000021114.9	Atp6v1d	543.188	446.043	1.83798	2.5518	12.0037	6.73117
ENSMUSG00000022788.16	Fgd4	47.4918	57.554	1.37849	1.02072	5.54017	6.73117
ENSMUSG00000022884.16	Eif4a2	1225.88	1305.76	191.15	230.173	604.801	765.671
ENSMUSG00000071454.13	Dtnb	201.84	140.288	1.37849	4.08288	12.9271	9.25536
ENSMUSG00000068264.11	Ap5s1	92.0154	100.719	0	0.51036	2.77008	3.36559
ENSMUSG00000021771.14	Vdac2	759.869	600.719	30.3267	36.7459	100.646	121.161
ENSMUSG00000090150.10	Acad11	234.491	212.23	9.6494	12.759	34.1644	42.9112
ENSMUSG00000051043.16	Gprc5c	338.379	309.353	1.37849	2.04144	4.61681	10.9382
ENSMUSG00000021712.15	Trim23	92.0154	79.1367	5.05445	3.06216	14.7738	15.9865
ENSMUSG00000036168.15	Ccdc38	290.888	305.755	11.0279	15.3108	44.3213	45.4354
ENSMUSG00000040713.12	Creg1	201.84	183.453	6.43294	10.7176	31.3943	28.6075
ENSMUSG00000041459.15	Tardbp	1365.39	1492.81	155.309	189.854	581.717	540.177
ENSMUSG00000029569.9	Tmem168	210.745	136.691	13.3254	10.7176	26.7775	55.5322
ENSMUSG00000025592.17	Dach2	5.93648	7.19424	1.37849	0.51036	5.54017	5.04838
ENSMUSG00000031960.14	Aars	483.823	478.417	7.35193	5.61396	29.5476	16.8279
ENSMUSG00000028876.7	Epha10	11.873	14.3885	2.75697	1.53108	7.38689	10.9382
ENSMUSG00000053519.17	Kcnip1	35.6189	7.19424	1.83798	2.5518	11.0803	7.57257
ENSMUSG00000034311.3	Kif4	1970.91	1600.72	100.63	85.7405	295.476	311.317
ENSMUSG00000020923.17	Ubtf	445.236	438.849	3.21647	2.5518	13.8504	9.25536
ENSMUSG00000058558.12	Rpl5	44.5236	57.554	3.21647	2.5518	13.8504	9.25536
ENSMUSG00000001127.12	Araf	133.571	111.511	2.29748	3.06216	8.31025	13.4623
ENSMUSG00000010651.4	Acaa1b	5.93648	7.19424	0	0	2.77008	1.68279
ENSMUSG00000025504.14	Eps8l2	17.8094	7.19424	0	0	2.77008	1.68279
ENSMUSG00000035831.2	Krt25	8.90472	3.59712	0	0	2.77008	1.68279
ENSMUSG00000060935.6	Tmem263	14.8412	7.19424	1.83798	0.51036	2.77008	9.25536
ENSMUSG00000043410.16	Hfm1	2.96824	10.7914	0.459495	0.51036	0	7.57257
ENSMUSG00000046836.13	Brox	1148.71	1237.41	57.8964	75.5333	220.683	213.715
ENSMUSG00000029560.12	Snx8	213.713	158.273	5.05445	3.06216	12.9271	17.6693
ENSMUSG00000023026.16	Dip2b	489.76	503.597	44.5711	74.5126	181.902	206.142
ENSMUSG00000051934.5	Spats2	2151.97	1791.37	221.477	263.346	791.32	774.085
ENSMUSG00000030934.9	Oat	445.236	316.547	33.5432	50.5257	122.807	152.293
ENSMUSG00000030521.11	Mphosph10	2119.32	2255.4	73.5193	78.0851	208.68	283.551
ENSMUSG00000032320.7	Rcn2	1169.49	1298.56	130.037	155.66	410.896	512.411
ENSMUSG00000026492.11	Tfb2m	29.6824	28.777	1.37849	1.53108	3.69344	10.0968
ENSMUSG00000036450.4	Hif1an	92.0154	97.1223	8.27092	8.16577	38.7812	18.5107
ENSMUSG00000039953.13	Clstn1	270.11	194.245	29.4077	28.0698	102.493	86.6639
ENSMUSG00000030471.17	Zdhhc13	445.236	489.209	43.6521	56.65	155.125	171.645
ENSMUSG00000026098.13	Pms1	317.602	323.741	12.4064	11.7383	42.4746	39.5456
ENSMUSG00000030747.5	Dgat2	356.189	370.504	45.9495	38.277	140.351	134.623
ENSMUSG00000002997.15	Prkar2b	169.19	151.079	33.5432	18.373	79.409	91.7122
ENSMUSG00000038080.17	Kdm1b	1003.27	838.129	128.199	153.108	440.443	466.975
ENSMUSG00000022335.17	Zfat	38.5871	28.777	3.67596	1.02072	11.0803	8.41397
ENSMUSG00000046753.10	Ccdc66	172.158	169.065	4.59495	6.12432	20.3139	18.5107
ENSMUSG00000021731.10	Mrps30	317.602	244.604	4.13546	5.61396	23.084	12.621
ENSMUSG00000092116.1	Gm10320	11.873	3.59712	5.97344	3.57252	15.6971	19.3521
ENSMUSG00000028443.6	Nudt2	100.92	111.511	5.05445	1.53108	12.9271	12.621
ENSMUSG00000048920.8	Fkrp	41.5554	25.1799	0	0.51036	1.84672	4.20698
ENSMUSG00000112129.1	Pbld1	14.8412	3.59712	0.459495	2.04144	7.38689	5.04838
ENSMUSG00000073077.7	Cfap47	136.539	143.885	14.2444	15.8212	55.4017	45.4354
ENSMUSG00000072082.7	Ccnf	359.157	298.561	0.918991	1.53108	5.54017	6.73117
ENSMUSG00000020733.3	Slc9a3r1	391.808	219.424	0.918991	3.57252	12.9271	5.88978
ENSMUSG00000029361.18	Nos1	308.697	255.396	14.7039	15.8212	43.398	58.8978
ENSMUSG00000004994.12	Ccdc130	860.79	805.755	2.29748	2.04144	7.38689	10.9382
ENSMUSG00000062075.13	Lmnb2	175.126	165.468	2.75697	3.57252	12.9271	11.7796
ENSMUSG00000020024.7	Cep83	302.76	284.173	31.2457	42.3599	120.037	120.32
ENSMUSG00000020152.7	Actr2	1626.6	2050.36	108.441	127.08	336.103	423.223
ENSMUSG00000022012.9	Enox1	1501.93	1553.96	20.6773	20.9248	62.7886	74.8843
ENSMUSG00000078193.2	Gm2000	1412.88	1309.35	9.6494	12.759	33.241	42.9112
ENSMUSG00000016510.11	Mtif3	691.6	651.079	2.75697	2.04144	4.61681	15.1451
ENSMUSG00000030304.11	Ergic2	1647.37	1424.46	148.877	160.763	493.998	500.631
ENSMUSG00000031983.7	2310022B05Rik	127.634	57.554	2.75697	3.57252	12.0037	12.621
ENSMUSG00000026479.13	Lamc2	157.317	86.3309	5.51395	7.6554	21.2373	25.2419
ENSMUSG00000000247.11	Lhx2	97.9519	93.5252	0.918991	1.02072	5.54017	5.04838
ENSMUSG00000045699.4	Gm21411	17.8094	17.9856	1.83798	1.53108	0	15.1451
ENSMUSG00000036615.7	Rfxap	127.634	111.511	6.89243	10.7176	28.6242	31.9731
ENSMUSG00000078510.3	Gm13101	11.873	3.59712	0.918991	0	6.46353	0.841397
ENSMUSG00000023904.10	Hcfc1r1	83.1107	133.094	8.27092	10.2072	39.7045	23.5591
ENSMUSG00000003438.17	Timm50	682.695	597.122	2.29748	2.5518	14.7738	5.04838
ENSMUSG00000007080.14	Pole	219.65	215.827	0	0	1.84672	2.52419
ENSMUSG00000029480.13	Dhx37	17.8094	17.9856	0	0	1.84672	2.52419
ENSMUSG00000031230.3	Fgf16	11.873	3.59712	0	0	1.84672	2.52419
ENSMUSG00000033053.4	1700028P14Rik	50.4601	32.3741	0	0	1.84672	2.52419
ENSMUSG00000037424.6	Taar9	8.90472	7.19424	0	0	1.84672	2.52419
ENSMUSG00000048520.16	Fbxl13	44.5236	25.1799	0	0	1.84672	2.52419
ENSMUSG00000060924.15	Csmd1	17.8094	14.3885	0	0	1.84672	2.52419
ENSMUSG00000096486.1	Gm5426	2.96824	0	0	0	1.84672	2.52419
ENSMUSG00000025495.15	Ptdss2	115.761	86.3309	4.13546	5.1036	11.0803	22.7177
ENSMUSG00000018736.14	Ndel1	1062.63	1082.73	6.89243	14.8004	31.3943	42.0698
ENSMUSG00000029634.15	Rnf6	281.983	273.381	7.81142	13.2694	37.8578	33.6559
ENSMUSG00000035778.17	Ggta1	1377.26	1406.47	78.5737	74.5126	253.001	238.957
ENSMUSG00000020056.16	Washc3	11.873	32.3741	2.29748	1.53108	6.46353	10.0968
ENSMUSG00000075229.11	Ccdc58	391.808	449.64	2.29748	1.53108	6.46353	10.0968
ENSMUSG00000078612.9	Fyb2	605.521	482.014	20.6773	34.1941	91.4127	87.5053
ENSMUSG00000073294.4	AU022751	20988.4	24208.6	255.939	231.193	746.076	807.741
ENSMUSG00000047989.11	Ino80c	59.3648	35.9712	5.97344	8.16577	24.9307	24.4005
ENSMUSG00000024369.16	Nelfe	492.728	496.403	0.918991	0.51036	5.54017	3.36559
ENSMUSG00000034024.8	Cct2	1941.23	1665.47	22.9748	23.4766	54.4783	97.602
ENSMUSG00000028233.6	Tgs1	32.6506	21.5827	1.37849	0	3.69344	5.04838
ENSMUSG00000028587.18	Orc1	593.648	503.597	32.1647	33.1734	113.573	98.4434
ENSMUSG00000027035.10	Cers6	2178.69	2517.99	180.122	196.489	592.798	608.33
ENSMUSG00000046157.13	Tmem229b	160.285	151.079	2.29748	0.51036	7.38689	5.88978
ENSMUSG00000069089.8	Cdk7	982.487	848.921	21.1368	23.4766	72.0222	74.0429
ENSMUSG00000041216.15	Clvs1	133.571	129.496	8.73041	5.61396	30.4709	19.3521
ENSMUSG00000022540.16	Rogdi	142.476	158.273	2.29748	1.53108	5.54017	10.9382
ENSMUSG00000005362.14	Crbn	305.729	269.784	11.4874	8.67613	29.5476	38.7042
ENSMUSG00000055895.6	Oosp2	602.553	571.942	45.9495	45.9324	144.968	150.61
ENSMUSG00000003810.13	Mast2	243.396	255.396	14.2444	21.9455	60.9418	58.0564
ENSMUSG00000040147.14	Maob	47.4918	32.3741	12.4064	16.8419	49.8615	47.1182
ENSMUSG00000025077.13	Dclre1a	1418.82	1323.74	208.611	279.167	718.375	830.459
ENSMUSG00000055013.16	Agap1	415.554	435.252	8.73041	10.2072	32.3176	31.9731
ENSMUSG00000041124.11	Msantd4	154.348	111.511	17.0013	22.9662	61.8652	68.9945
ENSMUSG00000001763.14	Tspan33	540.22	474.82	9.18991	12.2486	36.0111	36.1801
ENSMUSG00000005936.19	Kctd20	246.364	190.647	28.0292	36.2356	102.493	105.175
ENSMUSG00000023892.8	Zfp51	189.967	237.41	25.2723	28.0698	90.4894	82.4569
ENSMUSG00000026748.13	Plxdc2	139.507	118.705	10.5684	7.6554	34.1644	27.7661
ENSMUSG00000033904.16	Ccp110	528.347	719.424	23.4343	21.9455	72.0222	75.7257
ENSMUSG00000026281.15	Dtymk	299.792	370.504	10.5684	18.8833	44.3213	53.008
ENSMUSG00000002014.12	Ssr4	56.3966	57.554	2.29748	1.02072	5.54017	9.25536
ENSMUSG00000035191.15	Rfpl4	17295.9	22050.4	1817.3	1931.2	5446.91	6391.25
ENSMUSG00000019892.13	Lrriq1	26.7142	39.5683	2.29748	4.59324	9.23361	16.8279
ENSMUSG00000033960.6	Jcad	17.8094	3.59712	0.918991	0.51036	4.61681	4.20698
ENSMUSG00000035189.17	Ano4	20.7777	21.5827	0.918991	0.51036	4.61681	4.20698
ENSMUSG00000026645.11	Olah	184.031	215.827	45.4901	37.2563	137.581	127.892
ENSMUSG00000028923.14	Necap2	50.4601	28.777	5.05445	2.5518	15.6971	12.621
ENSMUSG00000079553.11	Kifc1	504.601	352.518	32.6242	27.0491	94.1828	98.4434
ENSMUSG00000020482.4	Ccdc117	2451.77	2125.9	274.778	330.203	929.825	983.593
ENSMUSG00000027942.17	4933434E20Rik	11.873	17.9856	0.918991	1.02072	3.69344	6.73117
ENSMUSG00000042632.17	Pla2g6	249.332	208.633	10.5684	7.14504	33.241	26.9247
ENSMUSG00000094954.1	Gm8011	23.7459	25.1799	2.75697	4.08288	16.6205	9.25536
ENSMUSG00000032288.9	Imp3	121.698	97.1223	13.7849	16.3315	47.0914	52.1666
ENSMUSG00000040219.4	Ttc12	32.6506	14.3885	0.459495	2.04144	4.61681	7.57257
ENSMUSG00000058486.11	Wdr91	1027.01	899.281	3.67596	3.57252	12.0037	15.1451
ENSMUSG00000024687.11	Osbp	305.729	276.978	2.75697	11.7383	32.3176	17.6693
ENSMUSG00000023972.10	Ptk7	17.8094	10.7914	1.37849	1.02072	0.923361	10.9382
ENSMUSG00000024505.16	Dtwd2	47.4918	50.3597	2.75697	2.04144	10.157	9.25536
ENSMUSG00000035177.8	Nlrp2	2190.56	2111.51	71.2218	73.4919	223.453	236.432
ENSMUSG00000027472.14	Pdrg1	608.489	568.345	8.73041	13.2694	32.3176	41.2284
ENSMUSG00000020870.7	Cdc34b	617.394	550.36	39.0571	45.4221	123.73	146.403
ENSMUSG00000060572.17	Mfap2	851.885	805.755	39.9761	53.0775	152.355	144.72
ENSMUSG00000025081.13	Tdrd1	1766.1	1661.87	19.2988	22.4559	68.3287	67.3117
ENSMUSG00000014361.5	Mertk	130.603	97.1223	7.81142	13.7797	36.0111	36.1801
ENSMUSG00000053965.10	Pde5a	2.96824	0	0	0	0.923361	3.36559
ENSMUSG00000054612.4	Mgmt	62.333	61.1511	0	0	0.923361	3.36559
ENSMUSG00000061958.5	Defa38	8.90472	3.59712	0	0	0.923361	3.36559
ENSMUSG00000067064.4	Olfr1416	0	3.59712	0	0	0.923361	3.36559
ENSMUSG00000052833.9	Sae1	172.158	147.482	15.6228	19.9041	55.4017	60.5806
ENSMUSG00000024983.10	Vti1a	368.062	410.072	17.9203	20.4144	69.2521	55.5322
ENSMUSG00000003534.17	Ddr1	181.063	212.23	9.6494	11.7383	36.9344	34.4973
ENSMUSG00000053024.14	Cntn2	109.825	89.9281	8.73041	11.2279	33.241	33.6559
ENSMUSG00000037544.14	Dlgap5	1763.13	1697.84	27.1102	32.1527	95.1062	95.0778
ENSMUSG00000020630.9	Rnaseh1	1166.52	1136.69	93.2776	95.9477	277.932	319.731
ENSMUSG00000014547.10	Wdfy2	106.857	122.302	1.83798	4.59324	19.3906	5.04838
ENSMUSG00000029669.14	Tspan12	59.3648	57.554	8.73041	9.18649	17.5439	42.9112
ENSMUSG00000038351.14	Sgsm2	124.666	100.719	12.8659	10.2072	28.6242	47.9596
ENSMUSG00000030386.19	Zfp606	118.73	176.259	3.21647	6.12432	17.5439	15.9865
ENSMUSG00000035824.7	Tk2	409.617	359.712	3.21647	6.12432	17.5439	15.9865
ENSMUSG00000053490.8	Trim60	937.964	758.993	12.8659	15.3108	47.0914	45.4354
ENSMUSG00000039242.10	B3galnt2	854.853	776.978	11.4874	5.1036	26.7775	29.4489
ENSMUSG00000022587.14	Ly6e	172.158	161.871	8.73041	14.2901	35.0877	41.2284
ENSMUSG00000028378.6	Ptgr1	368.062	338.129	1.83798	1.53108	5.54017	9.25536
ENSMUSG00000035069.3	Oma1	261.205	258.993	2.29748	4.08288	7.38689	16.8279
ENSMUSG00000020744.13	Slc25a19	290.888	215.827	10.5684	11.2279	38.7812	33.6559
ENSMUSG00000041958.10	Pigs	243.396	125.899	6.89243	2.5518	11.0803	22.7177
ENSMUSG00000078427.3	Sarnp	228.554	183.453	19.2988	22.4559	49.8615	84.9811
ENSMUSG00000074182.8	Znhit6	359.157	334.532	1.83798	1.02072	6.46353	6.73117
ENSMUSG00000020051.17	Pah	8.90472	10.7914	1.83798	3.06216	12.0037	7.57257
ENSMUSG00000027201.16	Myef2	1003.27	1100.72	105.684	118.914	306.556	399.663
ENSMUSG00000045100.11	Slc25a26	397.744	327.338	28.4887	21.4351	80.3324	79.9327
ENSMUSG00000062937.7	Mtap	127.634	136.691	13.3254	13.2694	36.0111	51.3252
ENSMUSG00000040013.11	Fkbp6	127.634	129.496	3.67596	2.5518	11.0803	12.621
ENSMUSG00000058806.15	Col13a1	133.571	107.914	5.97344	4.08288	12.9271	22.7177
ENSMUSG00000054582.4	Pabpc1l	1887.8	1381.29	65.7079	77.0644	216.066	233.908
ENSMUSG00000005225.15	Plekha8	747.996	697.842	25.7317	27.0491	72.9455	95.9192
ENSMUSG00000039828.7	Wdr70	371.03	406.475	26.1912	19.3937	66.482	79.9327
ENSMUSG00000044864.16	Ankrd50	115.761	89.9281	8.73041	11.7383	36.9344	31.1317
ENSMUSG00000024516.13	Sec11c	329.475	302.158	11.9469	12.2486	35.0877	44.594
ENSMUSG00000003200.10	Sh3gl1	997.329	1345.32	5.05445	6.12432	13.8504	25.2419
ENSMUSG00000031478.16	Nek3	103.888	82.7338	1.37849	2.5518	5.54017	10.9382
ENSMUSG00000064037.13	Gpn1	795.488	712.23	2.75697	2.5518	6.46353	14.3037
ENSMUSG00000028675.12	Pnrc2	20.7777	35.9712	0	2.04144	5.54017	5.04838
ENSMUSG00000037979.13	Ccdc92	1484.12	1377.7	22.0558	18.373	72.0222	58.0564
ENSMUSG00000001829.17	Clpb	994.36	935.252	4.13546	7.6554	24.9307	15.9865
ENSMUSG00000030884.12	Uqcrc2	884.535	776.978	20.2178	23.4766	62.7886	77.4085
ENSMUSG00000037375.16	Hhat	166.221	205.036	6.89243	11.7383	27.7008	34.4973
ENSMUSG00000027698.14	Nceh1	1068.57	920.863	35.8406	33.6838	105.263	115.271
ENSMUSG00000030982.19	Vps35l	1383.2	1410.07	8.73041	10.2072	28.6242	34.4973
ENSMUSG00000028101.18	Pias3	8.90472	17.9856	0.459495	1.02072	4.61681	4.20698
ENSMUSG00000057455.12	Rit2	17.8094	28.777	5.97344	4.59324	19.3906	17.6693
ENSMUSG00000050567.16	Maml1	169.19	125.899	5.51395	8.16577	24.0074	22.7177
ENSMUSG00000038503.15	Mesd	44.5236	25.1799	1.37849	0	0.923361	7.57257
ENSMUSG00000038976.12	Ppp1r9b	258.237	241.007	21.1368	19.3937	53.5549	76.5671
ENSMUSG00000030325.16	Klrb1c	2.96824	0	0.459495	0.51036	5.54017	1.68279
ENSMUSG00000038292.14	Ccdc155	474.918	345.324	0.459495	0.51036	5.54017	1.68279
ENSMUSG00000039660.16	Spout1	421.49	374.101	0.459495	0.51036	5.54017	1.68279
ENSMUSG00000057715.13	A830018L16Rik	5.93648	14.3885	0.459495	0.51036	5.54017	1.68279
ENSMUSG00000040731.13	Eif4h	2113.39	2014.39	9.18991	13.2694	36.9344	37.0215
ENSMUSG00000096284.2	Tcstv1	240.427	233.813	45.4901	45.9324	136.657	151.451
ENSMUSG00000032346.7	Ooep	4042.74	3920.86	75.3573	76.0437	234.534	239.798
ENSMUSG00000027365.14	Trpm7	718.314	755.396	34.9217	42.3599	144.044	100.126
ENSMUSG00000020740.13	Gga3	700.505	607.914	29.4077	33.1734	94.1828	104.333
ENSMUSG00000017999.16	Ddx27	219.65	179.856	2.29748	3.06216	7.38689	13.4623
ENSMUSG00000071359.13	Tbpl1	124.666	79.1367	7.35193	8.67613	20.3139	33.6559
ENSMUSG00000034354.17	Mtmr3	201.84	251.799	18.3798	19.3937	79.409	42.0698
ENSMUSG00000029910.14	Mad2l1	1501.93	1205.04	73.5193	93.3959	235.457	286.916
ENSMUSG00000011877.13	Git1	466.014	330.935	21.1368	28.0698	90.4894	66.4703
ENSMUSG00000032185.15	Carm1	121.698	97.1223	13.7849	19.3937	32.3176	74.8843
ENSMUSG00000030357.10	Fkbp4	385.871	384.892	5.51395	5.1036	11.0803	26.0833
ENSMUSG00000020182.16	Ddc	0	0	0	0	0	4.20698
ENSMUSG00000025780.7	Itih5	0	0	0	0	0	4.20698
ENSMUSG00000026172.12	Bcs1l	38.5871	10.7914	0	0	0	4.20698
ENSMUSG00000027339.15	Rassf2	2.96824	0	0	0	0	4.20698
ENSMUSG00000030443.16	Zfp583	62.333	35.9712	0	0	0	4.20698
ENSMUSG00000037151.8	Lrrc20	0	3.59712	0	0	0	4.20698
ENSMUSG00000039903.18	Eva1c	106.857	28.777	0	0	0	4.20698
ENSMUSG00000040969.14	Arhgef38	0	0	0	0	0	4.20698
ENSMUSG00000050870.4	Mrgprb8	0	3.59712	0	0	0	4.20698
ENSMUSG00000050965.14	Prkca	23.7459	10.7914	0	0	0	4.20698
ENSMUSG00000072511.3	Hhla1	8.90472	3.59712	0	0	0	4.20698
ENSMUSG00000031843.2	Mphosph6	8037.99	8669.06	358.406	389.915	1118.19	1207.4
ENSMUSG00000021714.15	Cenpk	97.9519	115.108	13.7849	15.3108	39.7045	54.6908
ENSMUSG00000025939.19	Ube2w	1671.12	1712.23	12.8659	15.8212	44.3213	48.801
ENSMUSG00000020952.10	Scfd1	371.03	309.353	22.9748	25.518	61.8652	92.5536
ENSMUSG00000026269.14	Rnpepl1	29.6824	17.9856	2.75697	4.59324	19.3906	7.57257
ENSMUSG00000084957.3	Bbip1	115.761	89.9281	17.9203	26.5387	62.7886	79.0913
ENSMUSG00000019977.16	Hbs1l	736.123	636.691	29.4077	40.3185	109.88	110.223
ENSMUSG00000048175.13	Asb8	825.171	762.59	0.918991	2.04144	8.31025	5.04838
ENSMUSG00000021972.14	Hmbox1	92.0154	71.9424	1.37849	4.08288	10.157	10.9382
ENSMUSG00000021548.10	Ccnh	353.221	410.072	6.89243	4.08288	22.1607	15.9865
ENSMUSG00000037172.14	Dennd11	540.22	507.194	69.3838	95.4374	265.005	249.053
ENSMUSG00000009566.12	Fpgs	2235.08	2561.15	120.847	132.694	380.425	408.077
ENSMUSG00000000399.10	Ndufa9	1282.28	1413.67	6.89243	5.61396	18.4672	24.4005
ENSMUSG00000007892.8	Rplp1	11.873	28.777	0.459495	1.53108	2.77008	7.57257
ENSMUSG00000020672.14	Sntg2	5.93648	3.59712	0.918991	1.02072	0.923361	9.25536
ENSMUSG00000038497.7	Tmco3	460.077	611.511	50.085	44.4013	142.198	153.976
ENSMUSG00000029816.10	Gpnmb	53.4283	43.1655	5.97344	5.1036	24.9307	13.4623
ENSMUSG00000059586.10	Nsmce2	1798.75	1604.32	150.715	164.336	469.067	508.204
ENSMUSG00000059108.4	Ifitm6	97.9519	133.094	43.6521	50.5257	156.048	138.83
ENSMUSG00000063904.4	Dpp3	83.1107	32.3741	0.459495	1.02072	3.69344	5.04838
ENSMUSG00000022191.16	Drosha	359.157	366.906	7.81142	6.63468	18.4672	30.2903
ENSMUSG00000095975.3	Cphx1	967.646	967.626	111.198	116.873	316.713	391.249
ENSMUSG00000015932.8	Dstn	385.871	309.353	4.59495	4.59324	15.6971	16.8279
ENSMUSG00000094817.8	Cphx3	1083.41	1025.18	113.955	116.362	345.337	369.373
ENSMUSG00000004565.15	Pnpla6	154.348	143.885	11.4874	4.08288	28.6242	23.5591
ENSMUSG00000019979.12	Apaf1	115.761	79.1367	7.35193	4.08288	17.5439	21.8763
ENSMUSG00000040236.4	Trappc5	397.744	377.698	3.21647	4.59324	14.7738	13.4623
ENSMUSG00000032637.15	Atxn2l	3739.98	3992.81	224.693	265.898	736.842	779.133
ENSMUSG00000030530.15	Furin	1003.27	1165.47	180.582	223.027	550.323	697.518
ENSMUSG00000027018.11	Hat1	314.633	241.007	53.761	57.1604	152.355	193.521
ENSMUSG00000037416.13	Dmxl1	279.015	255.396	11.0279	20.4144	48.0148	53.008
ENSMUSG00000034640.9	Tiparp	4292.07	4658.27	196.205	257.222	692.521	708.456
ENSMUSG00000018166.8	Erbb3	35.6189	14.3885	0	1.02072	6.46353	0.841397
ENSMUSG00000020696.18	Rffl	736.123	647.482	51.004	57.1604	150.508	186.79
ENSMUSG00000021391.10	Cenpp	178.094	140.288	0.918991	2.04144	7.38689	5.88978
ENSMUSG00000032679.12	Cd59a	50.4601	17.9856	0.918991	2.04144	7.38689	5.88978
ENSMUSG00000036199.9	Ndufa13	169.19	122.302	7.35193	9.69685	22.1607	34.4973
ENSMUSG00000039770.6	Ypel5	5351.74	5402.88	746.221	829.336	2294.55	2560.37
ENSMUSG00000039304.11	Tnfsf10	86.079	61.1511	0.459495	0.51036	4.61681	2.52419
ENSMUSG00000055567.18	Unc80	115.761	53.9568	0.459495	0.51036	4.61681	2.52419
ENSMUSG00000016921.14	Srsf6	115.761	111.511	10.5684	12.2486	41.5512	32.8145
ENSMUSG00000038482.11	Tfdp1	1718.61	2032.37	34.0027	24.4973	84.0259	100.126
ENSMUSG00000035203.16	Epn1	83.1107	71.9424	23.4343	38.277	99.723	94.2364
ENSMUSG00000015337.5	Endog	59.3648	68.3453	0.918991	0	2.77008	4.20698
ENSMUSG00000040097.16	Flywch1	68.2695	46.7626	0	2.04144	3.69344	6.73117
ENSMUSG00000021242.9	Npc2	290.888	276.978	21.1368	30.1113	76.639	84.9811
ENSMUSG00000002297.16	Dbf4	3333.33	3514.39	300.51	309.278	870.729	1007.15
ENSMUSG00000054027.8	Nt5dc3	11.873	10.7914	3.21647	2.5518	9.23361	12.621
ENSMUSG00000046694.6	Tent5b	4306.92	3859.71	85.0067	89.3131	252.078	286.916
ENSMUSG00000024269.11	Tpgs2	1071.53	892.086	81.7902	97.4788	260.388	293.647
ENSMUSG00000037553.14	Zdhhc18	837.044	737.41	73.0598	79.1058	214.22	256.626
ENSMUSG00000013662.6	Atad1	2570.5	2482.01	182.879	225.069	581.717	673.117
ENSMUSG00000000184.12	Ccnd2	106.857	75.5396	0.459495	0	5.54017	0
ENSMUSG00000107392.1	Gm7792	65.3013	32.3741	0.459495	0	5.54017	0
ENSMUSG00000036112.15	Metap2	1899.67	1697.84	61.5724	57.6707	183.749	185.949
ENSMUSG00000029247.17	Paics	368.062	363.309	11.0279	10.7176	29.5476	41.2284
ENSMUSG00000026235.14	Epha4	739.092	845.324	17.4608	11.7383	49.8615	43.7526
ENSMUSG00000020159.8	Gabrp	71.2378	86.3309	8.73041	9.69685	28.6242	31.9731
ENSMUSG00000032199.13	Polr2m	77.1742	43.1655	1.37849	4.59324	15.6971	6.73117
ENSMUSG00000024515.13	Smad4	463.045	449.64	21.1368	27.0491	79.409	72.3601
ENSMUSG00000027822.16	Slc33a1	133.571	86.3309	5.97344	2.5518	18.4672	11.7796
ENSMUSG00000028693.15	Nasp	2609.08	2136.69	144.282	191.385	519.852	512.411
ENSMUSG00000039640.7	Mrpl12	745.028	640.288	1.37849	0.51036	7.38689	2.52419
ENSMUSG00000009733.9	Tfcp2	172.158	169.065	8.73041	7.6554	24.0074	30.2903
ENSMUSG00000049892.7	Rasd1	23.7459	32.3741	0.918991	0.51036	0.923361	7.57257
ENSMUSG00000046865.7	Fbl	11.873	0	3.21647	2.5518	8.31025	13.4623
ENSMUSG00000052748.14	Swt1	371.03	341.727	43.1926	55.1189	165.282	139.672
ENSMUSG00000041629.7	Fam104a	1398.04	1309.35	90.0611	95.4374	269.621	302.061
ENSMUSG00000028197.4	Col24a1	41.5554	28.777	4.59495	3.57252	5.54017	23.5591
ENSMUSG00000054115.11	Skp2	151.38	165.468	8.27092	10.7176	36.9344	25.2419
ENSMUSG00000073725.8	Lmbrd1	264.173	316.547	7.35193	18.8833	39.7045	44.594
ENSMUSG00000035953.14	Pip4p1	106.857	100.719	7.35193	7.14504	24.0074	24.4005
ENSMUSG00000030609.18	Aen	32.6506	50.3597	3.67596	7.14504	11.0803	26.0833
ENSMUSG00000031839.7	Hsbp1	658.949	514.388	75.8168	94.4167	253.924	270.088
ENSMUSG00000021234.9	Fam161b	50.4601	32.3741	1.37849	1.02072	5.54017	5.88978
ENSMUSG00000029909.6	Prss37	8.90472	3.59712	1.37849	1.02072	5.54017	5.88978
ENSMUSG00000034190.9	Chmp7	667.854	586.331	23.4343	29.6009	78.4857	87.5053
ENSMUSG00000072845.3	Tmprss11a	148.412	154.676	8.73041	18.373	48.9381	37.8629
ENSMUSG00000028884.14	Rpa2	596.616	528.777	1.37849	3.06216	9.23361	8.41397
ENSMUSG00000001909.16	Trmt1	252.3	233.813	3.21647	4.59324	11.0803	16.8279
ENSMUSG00000034427.17	Myo15b	80.1425	53.9568	0.918991	0	1.84672	5.04838
ENSMUSG00000050605.17	Zfp61	418.522	352.518	0.918991	0	1.84672	5.04838
ENSMUSG00000007739.10	Cct4	460.077	424.46	5.51395	9.69685	18.4672	31.9731
ENSMUSG00000050468.12	Astl	1596.91	1294.96	428.25	473.104	1246.54	1502.73
ENSMUSG00000005045.16	Chd5	77.1742	104.317	5.97344	3.06216	14.7738	16.8279
ENSMUSG00000026150.14	Mff	1409.91	1233.81	133.713	156.681	409.049	478.755
ENSMUSG00000009630.10	Ppp2cb	20.7777	32.3741	1.83798	1.02072	1.84672	10.9382
ENSMUSG00000058325.6	Dock1	80.1425	79.1367	5.05445	10.2072	19.3906	31.1317
ENSMUSG00000000731.15	Aire	65.3013	50.3597	3.67596	1.53108	6.46353	13.4623
ENSMUSG00000040044.11	Orc3	287.919	255.396	0	1.53108	3.69344	5.04838
ENSMUSG00000094791.1	AC126035.1	2727.81	2406.47	116.252	164.336	396.122	461.085
ENSMUSG00000032121.9	Tmem218	53.4283	50.3597	4.59495	3.57252	12.9271	15.9865
ENSMUSG00000055933.13	Oosp3	2772.34	3089.93	276.157	283.76	806.094	900.294
ENSMUSG00000020537.9	Drg2	184.031	219.424	2.29748	2.5518	12.9271	5.88978
ENSMUSG00000022108.8	Itm2b	457.109	464.029	29.8672	24.4973	76.639	92.5536
ENSMUSG00000021178.9	Psmc1	2243.99	2187.05	5.05445	4.59324	15.6971	17.6693
ENSMUSG00000026994.9	Galnt3	178.094	201.439	0.918991	1.53108	6.46353	5.04838
ENSMUSG00000047879.17	Usp14	421.49	384.892	11.4874	8.67613	43.398	21.8763
ENSMUSG00000030691.15	Fchsd2	670.822	647.482	20.2178	18.8833	55.4017	67.3117
ENSMUSG00000025277.14	Abhd6	326.506	183.453	3.21647	3.06216	13.8504	9.25536
ENSMUSG00000002814.15	Top3a	109.825	75.5396	0.459495	0	4.61681	0.841397
ENSMUSG00000006010.14	Odr4	56.3966	53.9568	0.459495	0	4.61681	0.841397
ENSMUSG00000027249.15	F2	62.333	57.554	0.459495	0	4.61681	0.841397
ENSMUSG00000046562.5	Unc119b	38.5871	25.1799	0.459495	0	4.61681	0.841397
ENSMUSG00000068758.8	Il3ra	14.8412	7.19424	0.459495	0	4.61681	0.841397
ENSMUSG00000091764.3	Zfp964	145.444	89.9281	9.18991	8.67613	30.4709	27.7661
ENSMUSG00000028099.8	Polr3c	148.412	97.1223	0.459495	2.5518	6.46353	6.73117
ENSMUSG00000044991.10	Shld1	8.90472	3.59712	5.05445	1.53108	14.7738	9.25536
ENSMUSG00000062115.15	Rai1	77.1742	39.5683	2.29748	3.57252	9.23361	12.621
ENSMUSG00000021981.10	Cab39l	608.489	500	17.4608	16.3315	52.6316	53.8494
ENSMUSG00000027761.4	Aadac	359.157	356.115	0.918991	6.12432	11.0803	14.3037
ENSMUSG00000024740.10	Ddb1	2386.46	2158.27	272.94	321.527	853.186	949.937
ENSMUSG00000020133.8	2310011J03Rik	231.523	244.604	0	1.02072	4.61681	2.52419
ENSMUSG00000026187.9	Xrcc5	620.362	575.54	2.29748	1.53108	5.54017	10.0968
ENSMUSG00000003038.15	Hmgn2	127.634	151.079	2.75697	6.12432	16.6205	14.3037
ENSMUSG00000018999.14	Slc35b4	341.348	316.547	14.2444	9.69685	36.9344	39.5456
ENSMUSG00000063856.7	Gpx1	41.5554	25.1799	8.73041	5.1036	24.0074	21.8763
ENSMUSG00000026836.15	Acvr1	139.507	107.914	2.29748	6.12432	10.157	19.3521
ENSMUSG00000067365.10	Tmem128	483.823	604.317	9.6494	11.7383	34.1644	34.4973
ENSMUSG00000025486.17	Sirt3	35.6189	32.3741	2.75697	4.08288	12.9271	11.7796
ENSMUSG00000024580.8	Grpel2	56.3966	57.554	1.37849	0.51036	5.54017	4.20698
ENSMUSG00000038280.12	Ostm1	5.93648	3.59712	1.37849	0.51036	5.54017	4.20698
ENSMUSG00000052551.16	Adarb2	62.333	111.511	1.37849	0.51036	5.54017	4.20698
ENSMUSG00000028869.13	Gnl2	1401.01	1258.99	2.75697	5.61396	17.5439	11.7796
ENSMUSG00000001062.18	Vps9d1	353.221	316.547	3.21647	3.57252	11.0803	13.4623
ENSMUSG00000022304.13	Dpys	186.999	161.871	30.3267	26.5387	73.8689	101.809
ENSMUSG00000031090.14	Nadsyn1	109.825	82.7338	0.918991	3.06216	10.157	5.88978
ENSMUSG00000063457.14	Rps15	264.173	334.532	2.75697	1.53108	11.0803	5.88978
ENSMUSG00000000701.8	Tcl1b5	552.093	478.417	11.4874	14.2901	39.7045	42.0698
ENSMUSG00000026882.1	4930568D16Rik	26.7142	50.3597	0.459495	2.5518	5.54017	7.57257
ENSMUSG00000035202.8	Lars2	23.7459	17.9856	5.05445	2.5518	19.3906	7.57257
ENSMUSG00000001436.15	Slc19a1	50.4601	43.1655	6.43294	10.7176	21.2373	34.4973
ENSMUSG00000059834.12	Sclt1	566.934	625.899	27.1102	32.6631	74.7922	109.382
ENSMUSG00000029014.14	Dnajc2	736.123	625.899	14.7039	13.2694	27.7008	60.5806
ENSMUSG00000047534.17	Mis18bp1	311.665	312.95	21.1368	25.0077	65.5586	77.4085
ENSMUSG00000070871.10	Ccnyl1	599.584	625.899	33.0837	35.2149	96.0295	113.589
ENSMUSG00000025894.11	Aasdhppt	92.0154	161.871	13.3254	18.373	48.9381	50.4838
ENSMUSG00000030323.13	Ift122	335.411	312.95	2.29748	3.06216	18.4672	1.68279
ENSMUSG00000006678.6	Pola1	198.872	183.453	23.4343	29.6009	79.409	84.1397
ENSMUSG00000037815.7	Ctnna1	2175.72	1967.63	61.5724	52.0568	150.508	195.204
ENSMUSG00000052861.13	Dnah6	38.5871	39.5683	1.37849	1.53108	11.0803	1.68279
ENSMUSG00000029020.13	Mfn2	148.412	125.899	2.29748	6.12432	17.5439	11.7796
ENSMUSG00000037579.7	Kcnh3	795.488	769.784	50.5445	48.9946	143.121	159.865
ENSMUSG00000020834.17	Dhrs13	65.3013	71.9424	0	0.51036	5.54017	0
ENSMUSG00000010392.8	Gosr1	121.698	190.647	2.75697	6.12432	13.8504	16.8279
ENSMUSG00000038156.16	Spon1	35.6189	25.1799	0.459495	2.04144	6.46353	5.04838
ENSMUSG00000028164.15	Manba	237.459	305.755	56.9774	64.3054	155.125	212.873
ENSMUSG00000002250.16	Ppard	127.634	111.511	4.13546	6.63468	11.0803	25.2419
ENSMUSG00000028221.3	Pip4p2	103.888	107.914	3.21647	1.53108	6.46353	11.7796
ENSMUSG00000038323.3	1700066M21Rik	451.172	345.324	32.1647	53.0775	110.803	148.927
ENSMUSG00000029314.14	Gpat3	792.52	881.295	11.0279	15.8212	42.4746	42.0698
ENSMUSG00000034292.13	Traf3ip1	207.777	233.813	11.0279	6.63468	25.8541	31.1317
ENSMUSG00000028479.18	Gne	32.6506	32.3741	0.918991	1.53108	4.61681	6.73117
ENSMUSG00000044857.8	Lemd2	50.4601	57.554	0.459495	2.5518	4.61681	8.41397
ENSMUSG00000008682.13	Rpl10	14.8412	0	0.459495	0	3.69344	1.68279
ENSMUSG00000028883.17	Sema3a	2.96824	3.59712	0	1.02072	3.69344	3.36559
ENSMUSG00000034349.14	Smc4	2359.75	2489.21	33.5432	33.6838	88.6427	116.954
ENSMUSG00000054477.16	Kcnn2	252.3	237.41	28.4887	25.518	86.7959	79.0913
ENSMUSG00000025747.12	Tyms	697.536	766.187	3.21647	4.59324	14.7738	12.621
ENSMUSG00000087403.9	Kantr	92.0154	154.676	14.7039	8.67613	37.8578	36.1801
ENSMUSG00000031860.17	Pbx4	14.8412	14.3885	0.459495	0.51036	1.84672	5.04838
ENSMUSG00000031446.14	Cul4a	207.777	140.288	8.73041	13.2694	19.3906	50.4838
ENSMUSG00000001524.14	Gtf2h4	89.0472	71.9424	8.27092	11.7383	18.4672	45.4354
ENSMUSG00000059447.13	Hadhb	44.5236	28.777	4.13546	5.61396	23.084	10.0968
ENSMUSG00000034219.15	Septin14	106.857	89.9281	5.97344	5.1036	20.3139	16.8279
ENSMUSG00000054199.17	Gon4l	721.282	564.748	2.75697	3.57252	21.2373	1.68279
ENSMUSG00000007035.15	Msh5	2.96824	7.19424	0.918991	0	0	6.73117
ENSMUSG00000015341.17	Golga7	834.075	773.381	144.282	184.75	477.378	510.728
ENSMUSG00000024906.10	Mus81	1739.39	1651.08	5.05445	8.67613	24.0074	21.0349
ENSMUSG00000063972.13	Nr6a1	293.856	330.935	28.4887	37.2563	87.7193	112.747
ENSMUSG00000024922.2	Ovol1	50.4601	71.9424	3.21647	2.04144	3.69344	15.9865
ENSMUSG00000026887.9	Mrrf	145.444	161.871	4.13546	3.06216	12.0037	13.4623
ENSMUSG00000042978.11	Sbk1	121.698	97.1223	12.8659	17.3523	47.0914	47.1182
ENSMUSG00000074366.9	Obox5	5310.18	4841.73	336.81	362.356	972.299	1119.06
ENSMUSG00000051855.15	Mest	1742.36	1615.11	105.224	120.955	333.333	345.814
ENSMUSG00000038740.9	Mvb12b	813.298	748.201	47.7875	37.7667	125.577	133.782
ENSMUSG00000034028.16	Cd226	26.7142	35.9712	2.75697	4.08288	9.23361	15.1451
ENSMUSG00000031654.16	Cbln1	74.206	61.1511	3.21647	2.5518	11.0803	10.0968
ENSMUSG00000025236.11	Adpgk	819.234	812.95	44.5711	58.6914	139.428	172.486
ENSMUSG00000018923.13	Med11	192.936	298.561	19.2988	12.2486	33.241	64.7875
ENSMUSG00000021792.15	Prxl2a	142.476	140.288	8.27092	18.8833	27.7008	57.215
ENSMUSG00000076434.9	Wfdc3	80.1425	46.7626	8.73041	10.7176	34.1644	27.7661
ENSMUSG00000071340.2	Trappc3l	201.84	197.842	9.18991	4.59324	24.0074	21.0349
ENSMUSG00000019433.9	Gipc1	35.6189	46.7626	2.29748	2.04144	10.157	6.73117
ENSMUSG00000011114.18	Tbrg1	439.299	402.878	5.51395	8.16577	20.3139	24.4005
ENSMUSG00000024220.14	Zfp523	32.6506	25.1799	2.29748	3.06216	6.46353	13.4623
ENSMUSG00000040006.13	Ginm1	270.11	291.367	14.2444	28.0698	61.8652	68.1531
ENSMUSG00000068749.9	Psma5	498.664	507.194	55.1395	58.1811	169.898	171.645
ENSMUSG00000029234.13	Tmem165	62.333	64.7482	3.67596	3.06216	14.7738	9.25536
ENSMUSG00000038102.15	Trappc11	169.19	194.245	5.97344	3.06216	15.6971	15.1451
ENSMUSG00000068039.13	Tcp1	1314.93	1161.87	11.4874	15.8212	40.6279	44.594
ENSMUSG00000032279.11	Idh3a	644.108	525.18	51.004	58.6914	156.971	173.328
ENSMUSG00000054087.11	Fbxw28	6271.89	5208.63	1093.14	1304.99	3392.43	3743.37
ENSMUSG00000053565.10	Eif3k	403.681	392.086	16.0823	23.9869	49.8615	73.2015
ENSMUSG00000024601.9	Isoc1	109.825	82.7338	7.81142	9.18649	25.8541	28.6075
ENSMUSG00000036860.14	Mrpl55	255.269	183.453	0	1.02072	2.77008	4.20698
ENSMUSG00000046034.8	Otulin	210.745	244.604	0	1.02072	2.77008	4.20698
ENSMUSG00000034906.15	Ncaph	611.457	489.209	35.8406	40.8288	127.424	104.333
ENSMUSG00000051716.6	Apon	0	3.59712	0	0.51036	4.61681	0.841397
ENSMUSG00000070837.5	Aurkc	270.11	223.022	59.2749	56.1396	152.355	194.363
ENSMUSG00000036376.3	Abt1	311.665	374.101	1.83798	3.06216	9.23361	9.25536
ENSMUSG00000032274.9	Cyp19a1	169.19	143.885	11.4874	20.9248	48.0148	52.1666
ENSMUSG00000028879.4	Stx12	412.585	384.892	80.8712	101.562	260.388	285.233
ENSMUSG00000046605.14	B3gntl1	181.063	190.647	12.4064	12.759	42.4746	36.1801
ENSMUSG00000038722.17	Bud31	1080.44	949.64	3.67596	5.1036	15.6971	14.3037
ENSMUSG00000027525.18	Phactr3	501.633	384.892	3.67596	7.6554	15.6971	21.8763
ENSMUSG00000024421.16	Lama3	2.96824	3.59712	0.459495	0.51036	0.923361	5.88978
ENSMUSG00000031808.7	Slc27a1	17.8094	14.3885	0.459495	0.51036	0.923361	5.88978
ENSMUSG00000005968.14	Tuft1	44.5236	25.1799	2.29748	2.04144	9.23361	7.57257
ENSMUSG00000053094.15	Tmem248	394.776	294.964	37.2191	32.6631	114.497	96.7606
ENSMUSG00000025421.15	Hdhd2	0	14.3885	0.459495	0	2.77008	2.52419
ENSMUSG00000028264.16	Spaca1	0	0	0.459495	0	2.77008	2.52419
ENSMUSG00000032537.15	Ephb1	17.8094	10.7914	0.459495	0	2.77008	2.52419
ENSMUSG00000033055.12	Ankrd54	246.364	233.813	0.459495	0	2.77008	2.52419
ENSMUSG00000033405.4	Nudt15	14.8412	7.19424	0.459495	0	2.77008	2.52419
ENSMUSG00000035878.13	Hykk	14.8412	21.5827	0.459495	0	2.77008	2.52419
ENSMUSG00000037953.7	A4gnt	8.90472	7.19424	0.459495	0	2.77008	2.52419
ENSMUSG00000039330.5	Tsga10ip	382.903	316.547	0.459495	0	2.77008	2.52419
ENSMUSG00000050087.3	Cby3	8.90472	7.19424	0.459495	0	2.77008	2.52419
ENSMUSG00000020914.17	Top2a	563.966	535.971	5.05445	13.2694	30.4709	27.7661
ENSMUSG00000005161.15	Prdx2	1050.76	1050.36	64.7889	70.4297	188.366	216.239
ENSMUSG00000001415.10	Smg5	41.5554	35.9712	0.918991	1.53108	2.77008	8.41397
ENSMUSG00000039013.16	Siglecf	2.96824	17.9856	0.918991	1.53108	2.77008	8.41397
ENSMUSG00000022033.9	Pbk	115.761	136.691	5.51395	6.63468	23.084	16.8279
ENSMUSG00000047508.9	Mbd3l2	688.632	733.813	53.761	60.7329	157.895	185.107
ENSMUSG00000062198.5	2700097O09Rik	32.6506	21.5827	0.918991	1.02072	4.61681	5.04838
ENSMUSG00000021696.9	Elovl7	276.046	251.799	6.43294	5.1036	21.2373	16.8279
ENSMUSG00000098463.1	Cphx2	1021.07	985.612	119.928	113.81	337.95	357.594
ENSMUSG00000039270.9	Megf9	29.6824	61.1511	2.29748	4.08288	10.157	12.621
ENSMUSG00000004043.14	Stat5a	86.079	129.496	1.83798	1.02072	6.46353	5.88978
ENSMUSG00000029209.15	Gnpda2	477.887	417.266	58.3559	61.2432	175.439	181.742
ENSMUSG00000031750.15	Il34	127.634	172.662	6.43294	2.5518	11.0803	19.3521
ENSMUSG00000021243.14	Fcf1	1015.14	1104.32	2.29748	0.51036	4.61681	7.57257
ENSMUSG00000033105.12	Lss	77.1742	32.3741	2.29748	0.51036	4.61681	7.57257
ENSMUSG00000025898.6	Cwf19l2	566.934	651.079	10.5684	15.8212	39.7045	42.0698
ENSMUSG00000030842.12	Lamtor1	287.919	237.41	46.8685	57.1604	134.811	175.852
ENSMUSG00000025630.8	Hprt	213.713	176.259	48.7065	50.0153	147.738	147.244
ENSMUSG00000000001.4	Gnai3	617.394	564.748	85.9257	95.4374	275.162	263.357
ENSMUSG00000004328.15	Hif3a	92.0154	75.5396	1.37849	2.5518	3.69344	11.7796
ENSMUSG00000020107.10	Anapc16	608.489	442.446	36.7596	31.132	96.9529	106.857
ENSMUSG00000020708.12	Psmc5	2080.74	1863.31	17.4608	15.8212	38.7812	63.1048
ENSMUSG00000049122.17	Frmd3	8.90472	14.3885	1.37849	2.04144	5.54017	8.41397
ENSMUSG00000047227.5	Gm527	558.029	496.403	51.004	55.1189	149.584	166.597
ENSMUSG00000074913.3	Gm815	35.6189	46.7626	2.75697	6.12432	15.6971	14.3037
ENSMUSG00000037343.8	Taf2	178.094	104.317	7.81142	7.6554	15.6971	33.6559
ENSMUSG00000048970.9	C1galt1c1	225.586	190.647	3.21647	5.1036	6.46353	21.8763
ENSMUSG00000021432.15	Slc35b3	664.886	787.77	27.1102	28.0698	70.1754	95.9192
ENSMUSG00000045248.6	Med26	774.711	625.899	16.0823	14.8004	42.4746	52.1666
ENSMUSG00000032306.14	Mpi	44.5236	32.3741	0	0.51036	3.69344	1.68279
ENSMUSG00000045665.5	Mfsd5	38.5871	64.7482	0	0.51036	3.69344	1.68279
ENSMUSG00000074264.12	Amy1	5.93648	7.19424	0	0.51036	3.69344	1.68279
ENSMUSG00000024941.9	Scyl1	240.427	212.23	5.97344	6.12432	17.5439	21.8763
ENSMUSG00000077450.13	Rab11b	97.9519	107.914	4.59495	2.5518	14.7738	10.0968
ENSMUSG00000030946.13	Lhpp	492.728	478.417	5.51395	2.5518	16.6205	10.9382
ENSMUSG00000027428.9	Rbbp9	35.6189	39.5683	1.37849	0.51036	1.84672	7.57257
ENSMUSG00000061313.8	Ddhd2	41.5554	64.7482	4.59495	4.59324	15.6971	15.1451
ENSMUSG00000024862.16	Klc2	296.824	208.633	22.9748	17.8626	57.2484	66.4703
ENSMUSG00000045098.19	Kmt5b	29.6824	43.1655	2.29748	1.02072	11.0803	2.52419
ENSMUSG00000024211.15	Grm8	71.2378	68.3453	5.05445	4.08288	13.8504	16.8279
ENSMUSG00000029780.14	Nt5c3	68.2695	82.7338	3.21647	3.57252	12.0037	11.7796
ENSMUSG00000028433.14	Ubap2	1148.71	949.64	12.4064	8.16577	31.3943	32.8145
ENSMUSG00000058833.11	Rex1bd	127.634	57.554	1.37849	3.06216	10.157	6.73117
ENSMUSG00000045010.14	Gm4779	293.856	179.856	0.459495	0	1.84672	3.36559
ENSMUSG00000037331.15	Larp1	68.2695	61.1511	0.918991	2.5518	6.46353	7.57257
ENSMUSG00000068966.10	Zbtb34	68.2695	86.3309	1.83798	2.5518	8.31025	8.41397
ENSMUSG00000035311.16	Gnptab	142.476	208.633	0.459495	2.04144	2.77008	8.41397
ENSMUSG00000043372.12	Hexim2	774.711	723.022	9.18991	12.759	37.8578	30.2903
ENSMUSG00000038304.14	Cd160	225.586	215.827	14.2444	18.8833	46.1681	54.6908
ENSMUSG00000036478.8	Btg1	397.744	388.489	45.4901	49.505	124.654	157.341
ENSMUSG00000003070.6	Efna2	145.444	107.914	9.6494	22.4559	40.6279	57.215
ENSMUSG00000019876.15	Pkib	50.4601	53.9568	4.13546	4.59324	18.4672	10.9382
ENSMUSG00000015126.9	Tsr3	421.49	449.64	0.918991	2.04144	8.31025	4.20698
ENSMUSG00000030881.15	Arfip2	86.079	86.3309	0.918991	4.08288	9.23361	9.25536
ENSMUSG00000031538.6	Plat	16785.4	17917.3	175.987	188.323	496.768	572.991
ENSMUSG00000033684.14	Qsox1	145.444	147.482	11.4874	10.2072	37.8578	29.4489
ENSMUSG00000020246.13	Hcfc2	29.6824	28.777	2.29748	3.57252	9.23361	11.7796
ENSMUSG00000040586.8	Ofd1	976.551	917.266	7.81142	13.7797	34.1644	32.8145
ENSMUSG00000038664.16	Herc1	127.634	79.1367	15.6228	12.759	39.7045	47.1182
ENSMUSG00000032586.9	Traip	501.633	402.878	55.1395	69.9194	180.979	188.473
ENSMUSG00000025289.15	Prdx4	14.8412	10.7914	0.459495	1.53108	4.61681	5.04838
ENSMUSG00000028608.15	Czib	246.364	176.259	0.459495	1.53108	4.61681	5.04838
ENSMUSG00000062054.7	Iah1	92.0154	64.7482	0.459495	1.53108	4.61681	5.04838
ENSMUSG00000021930.14	Spryd7	124.666	140.288	5.97344	12.2486	17.5439	39.5456
ENSMUSG00000019373.11	Cops3	1107.15	1043.17	8.73041	12.759	39.7045	26.9247
ENSMUSG00000037361.8	Sf3b6	160.285	262.59	21.1368	14.8004	50.7849	58.0564
ENSMUSG00000009646.13	Pla2g12b	86.079	97.1223	9.18991	10.2072	27.7008	32.8145
ENSMUSG00000006715.11	Gmnn	418.522	345.324	36.7596	35.2149	89.566	124.527
ENSMUSG00000035455.12	Fignl1	362.125	298.561	45.9495	42.8703	132.041	131.258
ENSMUSG00000031226.13	Pbdc1	71.2378	71.9424	2.75697	1.02072	6.46353	8.41397
ENSMUSG00000022422.13	Dscc1	160.285	183.453	0.918991	1.53108	10.157	0.841397
ENSMUSG00000022814.6	Umps	293.856	215.827	1.83798	1.02072	4.61681	7.57257
ENSMUSG00000040220.10	Gas8	724.251	830.935	0.918991	1.02072	2.77008	6.73117
ENSMUSG00000047797.14	Gjb1	130.603	143.885	0.918991	1.02072	2.77008	6.73117
ENSMUSG00000042751.14	Nmnat2	44.5236	43.1655	9.18991	16.8419	46.1681	33.6559
ENSMUSG00000021248.9	Tmed10	563.966	420.863	39.5166	52.0568	105.263	165.755
ENSMUSG00000078866.10	Zfp970	26.7142	25.1799	0	1.02072	0.923361	5.88978
ENSMUSG00000056162.14	Cndp1	338.379	273.381	40.4356	56.65	144.044	143.037
ENSMUSG00000047501.3	Cldn4	225.586	187.05	41.3546	55.6293	131.117	155.658
ENSMUSG00000029512.11	Ulk1	115.761	100.719	24.8128	32.1527	95.1062	74.8843
ENSMUSG00000020921.6	Tmem101	23.7459	25.1799	0.459495	1.02072	6.46353	1.68279
ENSMUSG00000043998.10	Mgat2	5.93648	3.59712	0.459495	1.02072	6.46353	1.68279
ENSMUSG00000003779.16	Kif20a	1175.42	1007.19	96.9535	88.8027	238.227	307.11
ENSMUSG00000059183.12	Mtfmt	83.1107	122.302	3.21647	10.2072	19.3906	23.5591
ENSMUSG00000025508.13	Rplp2	77.1742	43.1655	1.37849	9.18649	20.3139	14.3037
ENSMUSG00000060512.7	0610040J01Rik	237.459	194.245	2.29748	3.57252	8.31025	12.621
ENSMUSG00000023572.16	Ccndbp1	3837.93	3658.27	124.523	109.217	272.392	412.284
ENSMUSG00000029632.7	Ndufa4	103.888	97.1223	67.0863	66.3468	192.059	200.252
ENSMUSG00000050714.9	Zbtb26	20.7777	32.3741	0.918991	0.51036	4.61681	3.36559
ENSMUSG00000061882.12	Ccdc62	463.045	546.763	11.9469	9.69685	32.3176	34.4973
ENSMUSG00000040785.19	Ttc3	29.6824	28.777	2.29748	1.53108	7.38689	7.57257
ENSMUSG00000029863.13	Casp2	121.698	82.7338	13.7849	11.7383	36.0111	42.0698
ENSMUSG00000041762.16	Gpr155	127.634	115.108	13.3254	10.2072	36.9344	35.3387
ENSMUSG00000074060.10	Fbxw15	6013.65	5079.14	125.902	121.976	335.18	389.567
ENSMUSG00000021639.17	Gtf2h2	409.617	323.741	14.7039	18.373	55.4017	44.594
ENSMUSG00000030086.16	Chchd6	311.665	241.007	4.13546	5.1036	13.8504	16.8279
ENSMUSG00000020283.5	Pex13	1101.22	1122.3	121.307	121.466	314.866	394.615
ENSMUSG00000026977.17	Marchf7	2917.78	2928.06	306.024	356.231	901.2	1027.35
ENSMUSG00000003813.15	Rad23a	26.7142	21.5827	0	0.51036	2.77008	2.52419
ENSMUSG00000019986.17	Ahi1	2.96824	0	0	0.51036	2.77008	2.52419
ENSMUSG00000030615.12	Tmem126a	65.3013	64.7482	0	0.51036	2.77008	2.52419
ENSMUSG00000034892.8	Rps29	0	17.9856	0	0.51036	2.77008	2.52419
ENSMUSG00000050174.15	Nudt6	56.3966	35.9712	7.35193	9.18649	24.9307	26.9247
ENSMUSG00000042082.7	Arsb	103.888	64.7482	18.8393	19.9041	49.8615	66.4703
ENSMUSG00000023571.4	C1qtnf12	115.761	147.482	18.3798	25.518	57.2484	74.0429
ENSMUSG00000051890.13	Klhdc1	136.539	140.288	15.6228	22.4559	56.325	58.0564
ENSMUSG00000025793.17	Hgs	1068.57	946.043	5.97344	5.1036	16.6205	19.3521
ENSMUSG00000021510.11	Zfp729a	26.7142	25.1799	0.918991	1.53108	9.23361	1.68279
ENSMUSG00000025470.11	Zfp511	74.206	64.7482	6.89243	4.59324	20.3139	16.8279
ENSMUSG00000037148.8	Arhgap10	926.091	913.669	21.5963	26.5387	90.4894	53.008
ENSMUSG00000013033.16	Adgrl1	23.7459	28.777	1.37849	2.5518	10.157	5.04838
ENSMUSG00000027168.21	Pax6	2.96824	3.59712	0.459495	0	0.923361	4.20698
ENSMUSG00000042816.4	Gpr151	0	3.59712	0.459495	0	0.923361	4.20698
ENSMUSG00000058728.15	Cd300c	2.96824	7.19424	0.459495	0	0.923361	4.20698
ENSMUSG00000066880.15	Zfp617	14.8412	17.9856	0.459495	0	0.923361	4.20698
ENSMUSG00000072980.3	Oip5	14.8412	21.5827	0.459495	0	0.923361	4.20698
ENSMUSG00000079578.1	Gm1140	2.96824	3.59712	0.459495	0	0.923361	4.20698
ENSMUSG00000037089.11	Slc35b2	157.317	122.302	8.27092	7.14504	24.9307	23.5591
ENSMUSG00000034544.17	Rsrc1	341.348	223.022	21.5963	22.4559	59.0951	72.3601
ENSMUSG00000026289.15	Atg16l1	1605.82	1453.24	199.881	241.911	562.327	721.077
ENSMUSG00000039275.9	Foxk2	558.029	582.734	30.3267	40.8288	107.11	102.65
ENSMUSG00000027834.15	Serpini1	421.49	517.986	54.2205	42.3599	145.891	137.148
ENSMUSG00000032572.9	Col6a4	53.4283	25.1799	2.29748	0	3.69344	6.73117
ENSMUSG00000029657.15	Hsph1	2920.75	2661.87	5.97344	9.69685	22.1607	26.9247
ENSMUSG00000004897.16	Hdgf	771.742	701.439	28.9482	23.9869	79.409	77.4085
ENSMUSG00000048398.7	Gm5065	302.76	302.158	56.5179	57.6707	149.584	184.266
ENSMUSG00000008167.14	Fbxw9	5.93648	7.19424	0	1.02072	0	6.73117
ENSMUSG00000027716.13	Trpc3	5.93648	14.3885	0.459495	3.06216	5.54017	8.41397
ENSMUSG00000078906.9	Gm14444	29.6824	10.7914	2.29748	1.02072	8.31025	5.04838
ENSMUSG00000031774.8	Fam192a	1614.72	1172.66	83.6282	99.0099	296.399	234.75
ENSMUSG00000037531.8	Mrpl47	492.728	438.849	2.75697	5.1036	13.8504	12.621
ENSMUSG00000021998.16	Lcp1	169.19	208.633	0.918991	0.51036	3.69344	4.20698
ENSMUSG00000031565.18	Fgfr1	151.38	208.633	16.0823	11.2279	39.7045	42.9112
ENSMUSG00000025090.9	Ccdc172	53.4283	57.554	1.83798	1.02072	2.77008	9.25536
ENSMUSG00000031732.12	Phlpp2	112.793	115.108	7.81142	8.67613	19.3906	31.9731
ENSMUSG00000030500.6	Slc17a6	59.3648	39.5683	3.67596	6.63468	17.5439	15.9865
ENSMUSG00000038975.14	Rabggtb	56.3966	39.5683	5.97344	6.63468	25.8541	14.3037
ENSMUSG00000031617.16	Tmem184c	71.2378	107.914	2.75697	0.51036	6.46353	6.73117
ENSMUSG00000031683.16	Lsm6	379.935	356.115	7.81142	8.16577	21.2373	28.6075
ENSMUSG00000027014.14	Cwc22	457.109	442.446	34.4622	33.6838	94.1828	106.016
ENSMUSG00000030880.14	Polr3e	166.221	176.259	0.459495	1.53108	2.77008	6.73117
ENSMUSG00000034473.14	Sec22a	555.061	521.583	19.7583	23.9869	69.2521	60.5806
ENSMUSG00000003778.14	Brd8	252.3	190.647	15.1634	28.0698	61.8652	66.4703
ENSMUSG00000030364.6	Clec2h	35.6189	0	6.89243	1.02072	14.7738	11.7796
ENSMUSG00000042396.10	Rbm7	1377.26	1359.71	86.8446	86.2509	236.38	265.881
ENSMUSG00000021621.15	Zcchc9	433.363	579.137	24.8128	19.9041	80.3324	52.1666
ENSMUSG00000036430.8	Tbcc	641.14	600.719	11.0279	5.1036	15.6971	34.4973
ENSMUSG00000068744.12	Psrc1	1721.58	1517.99	175.527	184.75	511.542	529.239
ENSMUSG00000049950.6	Rpp38	210.745	215.827	0.918991	1.02072	0.923361	8.41397
ENSMUSG00000007589.9	Tinf2	513.505	420.863	82.7092	81.1473	216.066	259.15
ENSMUSG00000021619.6	Atg10	41.5554	17.9856	2.29748	4.08288	12.0037	10.0968
ENSMUSG00000040621.14	Gemin8	276.046	284.173	18.8393	16.3315	53.5549	51.3252
ENSMUSG00000026790.19	Odf2	1537.55	1291.37	37.2191	39.8081	120.037	105.175
ENSMUSG00000032806.13	Slc10a3	124.666	115.108	0.459495	3.06216	4.61681	9.25536
ENSMUSG00000005470.8	Asf1b	1148.71	1064.75	102.467	132.694	289.012	390.408
ENSMUSG00000003053.17	Cyp2c29	5.93648	10.7914	0	0.51036	1.84672	3.36559
ENSMUSG00000022938.8	Fam3b	80.1425	53.9568	0	0.51036	1.84672	3.36559
ENSMUSG00000031383.8	Dusp9	0	0	0	0.51036	1.84672	3.36559
ENSMUSG00000042156.16	Dzip1	77.1742	89.9281	0	0.51036	1.84672	3.36559
ENSMUSG00000030374.15	Strn4	682.695	528.777	10.1089	10.7176	24.0074	39.5456
ENSMUSG00000025876.15	Unc5a	219.65	194.245	30.7862	39.2977	91.4127	113.589
ENSMUSG00000025318.13	Jph3	77.1742	35.9712	6.43294	3.06216	17.5439	13.4623
ENSMUSG00000040329.14	Il7	276.046	334.532	15.6228	13.2694	37.8578	48.801
ENSMUSG00000020720.13	Psmd12	1288.22	1140.29	10.5684	18.8833	36.9344	51.3252
ENSMUSG00000010290.7	AI597479	249.332	255.396	15.1634	11.7383	20.3139	60.5806
ENSMUSG00000041264.16	Uspl1	121.698	82.7338	1.37849	0.51036	8.31025	0.841397
ENSMUSG00000030084.11	Plxna1	249.332	241.007	48.7065	62.264	138.504	183.424
ENSMUSG00000018820.13	Zfyve27	17.8094	10.7914	0.459495	0	0	5.04838
ENSMUSG00000028672.13	Hmgcl	14.8412	10.7914	0.459495	0	0	5.04838
ENSMUSG00000074062.5	Fbxw16	3226.48	2719.42	106.143	102.072	325.023	275.137
ENSMUSG00000060427.15	Zfp868	35.6189	32.3741	1.37849	6.12432	9.23361	15.9865
ENSMUSG00000025153.9	Fasn	264.173	205.036	10.1089	13.2694	28.6242	42.0698
ENSMUSG00000034210.14	Efcab14	397.744	402.878	26.1912	31.6423	78.4857	90.8708
ENSMUSG00000028538.12	St3gal3	175.126	151.079	3.21647	1.53108	5.54017	11.7796
ENSMUSG00000037126.16	Psd	5.93648	3.59712	0.918991	0.51036	2.77008	5.04838
ENSMUSG00000118537.1	Shld3	17.8094	3.59712	0.918991	0.51036	2.77008	5.04838
ENSMUSG00000102030.1	Gm29106	258.237	269.784	7.35193	8.67613	18.4672	31.1317
ENSMUSG00000038963.15	Slco4a1	97.9519	68.3453	1.37849	1.02072	5.54017	5.04838
ENSMUSG00000062761.7	Zfp512	74.206	43.1655	1.37849	1.02072	5.54017	5.04838
ENSMUSG00000073633.9	Fbxo36	35.6189	21.5827	1.37849	2.5518	7.38689	7.57257
ENSMUSG00000024816.12	Frmd8	249.332	251.799	16.0823	22.4559	41.5512	72.3601
ENSMUSG00000032540.16	Abhd5	234.491	215.827	10.5684	7.14504	34.1644	20.1935
ENSMUSG00000024697.4	Gna14	385.871	428.058	20.2178	23.4766	55.4017	73.2015
ENSMUSG00000024807.18	Syvn1	246.364	212.23	17.4608	21.4351	61.8652	53.008
ENSMUSG00000025737.5	Wdr24	59.3648	68.3453	9.6494	8.16577	27.7008	26.9247
ENSMUSG00000028541.14	B4galt2	457.109	431.655	26.1912	27.0491	77.5623	78.2499
ENSMUSG00000028619.15	Tceanc2	243.396	212.23	0.918991	2.5518	1.84672	11.7796
ENSMUSG00000022808.5	Snx4	709.409	741.007	55.1395	56.65	179.132	143.879
ENSMUSG00000063661.6	Krt73	192.936	122.302	3.67596	5.61396	18.4672	11.7796
ENSMUSG00000027012.15	Dync1i2	949.837	978.417	113.036	130.142	329.64	368.532
ENSMUSG00000025857.10	Dnaaf5	1389.14	1485.61	90.9801	126.569	253.924	371.056
ENSMUSG00000078365.5	Mos	4054.62	3751.8	401.599	470.042	1141.27	1351.28
ENSMUSG00000042043.6	Tbca	178.094	223.022	28.4887	24.4973	77.5623	77.4085
ENSMUSG00000039485.8	Tspyl4	175.126	172.662	55.599	84.2095	196.676	206.142
ENSMUSG00000006463.13	Zdhhc24	682.695	622.302	76.2762	86.2509	205.91	261.674
ENSMUSG00000047730.17	Fcgbp	201.84	111.511	3.67596	0.51036	5.54017	10.0968
ENSMUSG00000021125.6	Arg2	1187.3	1104.32	5.05445	8.67613	27.7008	15.1451
ENSMUSG00000027248.13	Pdia3	1225.88	1330.94	71.6813	71.9608	197.599	215.398
ENSMUSG00000022790.14	Igsf11	195.904	183.453	31.2457	33.1734	108.033	79.0913
ENSMUSG00000048832.9	Vps37c	115.761	104.317	0.918991	1.53108	6.46353	4.20698
ENSMUSG00000005232.11	G6pc2	0	0	0	0	3.69344	0
ENSMUSG00000019842.6	Traf3ip2	5.93648	3.59712	0	0	3.69344	0
ENSMUSG00000021583.7	Erap1	0	0	0	0	3.69344	0
ENSMUSG00000026450.14	Chit1	5.93648	46.7626	0	0	3.69344	0
ENSMUSG00000026504.17	Sdccag8	20.7777	21.5827	0	0	3.69344	0
ENSMUSG00000026875.14	Traf1	2.96824	7.19424	0	0	3.69344	0
ENSMUSG00000031772.17	Cntnap4	2.96824	3.59712	0	0	3.69344	0
ENSMUSG00000032492.14	Pth1r	11.873	28.777	0	0	3.69344	0
ENSMUSG00000036500.4	Akp3	2.96824	0	0	0	3.69344	0
ENSMUSG00000038048.8	Cntnap5c	8.90472	14.3885	0	0	3.69344	0
ENSMUSG00000039878.13	Slc39a5	0	17.9856	0	0	3.69344	0
ENSMUSG00000043008.9	Klhl6	0	3.59712	0	0	3.69344	0
ENSMUSG00000046167.5	Gldn	0	0	0	0	3.69344	0
ENSMUSG00000047557.2	Lxn	2.96824	7.19424	0	0	3.69344	0
ENSMUSG00000049799.13	Lrrc19	0	0	0	0	3.69344	0
ENSMUSG00000052675.11	Zfp112	0	3.59712	0	0	3.69344	0
ENSMUSG00000056529.7	Ptafr	14.8412	14.3885	0	0	3.69344	0
ENSMUSG00000049305.6	Ccdc71	528.347	517.986	0.918991	3.57252	5.54017	10.9382
ENSMUSG00000019802.13	Sec63	344.316	280.576	18.3798	10.2072	38.7812	46.2768
ENSMUSG00000063019.5	Manbal	23.7459	7.19424	0	2.04144	2.77008	6.73117
ENSMUSG00000037300.19	Ttc13	47.4918	35.9712	1.83798	1.53108	7.38689	5.88978
ENSMUSG00000021189.11	Atxn3	100.92	97.1223	4.13546	7.14504	24.0074	11.7796
ENSMUSG00000019909.4	Fam162b	77.1742	53.9568	0.459495	1.02072	3.69344	4.20698
ENSMUSG00000032381.5	Ciao2a	47.4918	53.9568	9.18991	5.61396	23.084	22.7177
ENSMUSG00000025940.6	Tmem70	572.87	500	28.9482	23.4766	62.7886	90.0294
[truncated: 11,765 more rows]

## Sheet: Fig. 1e
	In vivo MII rep1	In vivo MII rep2	In vitro MII rep1	In vitro MII rep2
Bmp15	2013.97	2321.63	5386.89	5872.95

## Sheet: Fig. 1g
Ensembl_ID	gene_name	GV	In vivo MII	In vitro MII
ENSG00000003249.15	DBNDD1	0.335796	0	0
ENSG00000004838.14	ZMYND10	0.335796	0	0
ENSG00000005187.12	ACSM3	0.335796	0	0
ENSG00000005238.20	FAM214B	0.335796	0	0
ENSG00000006128.12	TAC1	0.335796	0	0
ENSG00000006756.16	ARSD	0.335796	0	0
ENSG00000007350.17	TKTL1	0.335796	0	5.24008
ENSG00000008128.23	CDK11A	0.335796	0	0
ENSG00000013563.14	DNASE1L1	0.335796	0	0
ENSG00000015413.9	DPEP1	0.335796	0.327385	36.3312
ENSG00000015475.19	BID	0.335796	0	0
ENSG00000019582.15	CD74	0.335796	0	0
ENSG00000037757.14	MRI1	0.335796	0	0
ENSG00000042980.13	ADAM28	0.335796	0.982158	0
ENSG00000043355.12	ZIC2	0.335796	0	0.524008
ENSG00000048405.10	ZNF800	0.335796	0.327385	0
ENSG00000050438.17	SLC4A8	0.335796	35.0303	0
ENSG00000056291.17	NPFFR2	0.335796	0	0
ENSG00000056487.16	PHF21B	0.335796	0	6.46276
ENSG00000061455.11	PRDM6	0.335796	0	0
ENSG00000063761.16	ADCK1	0.335796	0	0
ENSG00000064547.14	LPAR2	0.335796	0	0
ENSG00000065621.15	GSTO2	0.335796	0	0
ENSG00000068137.15	PLEKHH3	0.335796	0	0
ENSG00000069943.10	PIGB	0.335796	0	0
ENSG00000073670.14	ADAM11	0.335796	0	0
ENSG00000075035.10	WSCD2	0.335796	0	0
ENSG00000075303.13	SLC25A40	0.335796	0	5.58942
ENSG00000075429.9	CACNG5	0.335796	0	0
ENSG00000075461.6	CACNG4	0.335796	0	0
ENSG00000077522.14	ACTN2	0.335796	0	0
ENSG00000078399.19	HOXA9	0.335796	0	0
ENSG00000078900.15	TP73	0.335796	0	0
ENSG00000081014.11	AP4E1	0.335796	0	0
ENSG00000083444.17	PLOD1	0.335796	0	0
ENSG00000084652.16	TXLNA	0.335796	0	0
ENSG00000087494.16	PTHLH	0.335796	0	0
ENSG00000088682.14	COQ9	0.335796	0	0
ENSG00000089060.11	SLC8B1	0.335796	0	0
ENSG00000091513.16	TF	0.335796	0	0
ENSG00000091622.16	PITPNM3	0.335796	0	0
ENSG00000092200.12	RPGRIP1	0.335796	0	0
ENSG00000099812.9	MISP	0.335796	0	0
ENSG00000099910.17	KLHL22	0.335796	0	0
ENSG00000100253.13	MIOX	0.335796	0	8.20947
ENSG00000100288.20	CHKB	0.335796	0	0
ENSG00000100395.15	L3MBTL2	0.335796	0	0
ENSG00000100625.9	SIX4	0.335796	0	0
ENSG00000100767.17	PAPLN	0.335796	0	0
ENSG00000100890.16	PRORP	0.335796	0	0
ENSG00000101222.12	SPEF1	0.335796	0	0
ENSG00000102057.10	KCND1	0.335796	0	0
ENSG00000102699.6	PARP4	0.335796	0	0
ENSG00000103175.11	WFDC1	0.335796	0	0
ENSG00000103264.18	FBXO31	0.335796	0	0.524008
ENSG00000103852.13	TTC23	0.335796	0	0
ENSG00000104537.17	ANXA13	0.335796	0	0
ENSG00000104805.16	NUCB1	0.335796	0.327385	0.698677
ENSG00000104814.13	MAP4K1	0.335796	0	0.698677
ENSG00000104848.1	KCNA7	0.335796	0	0
ENSG00000105246.6	EBI3	0.335796	0	0
ENSG00000105427.10	CNFN	0.335796	0	0
ENSG00000105605.7	CACNG7	0.335796	1.96432	0.873348
ENSG00000105613.10	MAST1	0.335796	0	0
ENSG00000105650.22	PDE4C	0.335796	0	0
ENSG00000105855.10	ITGB8	0.335796	0	0.174669
ENSG00000106688.12	SLC1A1	0.335796	0	0
ENSG00000107021.16	TBC1D13	0.335796	0	14.1482
ENSG00000107560.12	RAB11FIP2	0.335796	1.63693	0.698677
ENSG00000107742.13	SPOCK2	0.335796	0	0
ENSG00000108370.17	RGS9	0.335796	0	0
ENSG00000109047.8	RCVRN	0.335796	0	0
ENSG00000109089.7	CDR2L	0.335796	0	0
ENSG00000109771.15	LRP2BP	0.335796	0	0
ENSG00000110042.8	DTX4	0.335796	0	0
ENSG00000110057.8	UNC93B1	0.335796	0	0
ENSG00000110799.14	VWF	0.335796	0	0
ENSG00000111432.4	FZD10	0.335796	0	0
ENSG00000111671.10	SPSB2	0.335796	0	0
ENSG00000111817.19	DSE	0.335796	0	0
ENSG00000112038.18	OPRM1	0.335796	0	0
ENSG00000112218.9	GPR63	0.335796	0	0
ENSG00000112599.9	GUCA1B	0.335796	0	3.31872
ENSG00000112667.13	DNPH1	0.335796	0	1.74669
ENSG00000113119.13	TMCO6	0.335796	0	0
ENSG00000113790.11	EHHADH	0.335796	0.654771	0
ENSG00000114654.7	EFCC1	0.335796	0	0
ENSG00000115297.11	TLX2	0.335796	0	0
ENSG00000115459.18	ELMOD3	0.335796	0	0
ENSG00000116017.11	ARID3A	0.335796	0.327385	0
ENSG00000116032.5	GRIN3B	0.335796	0	0
ENSG00000116254.18	CHD5	0.335796	0	0
ENSG00000116663.11	FBXO6	0.335796	0.327385	1.22269
ENSG00000116815.16	CD58	0.335796	0	0
ENSG00000117335.20	CD46	0.335796	0.982158	0
ENSG00000117425.14	PTCH2	0.335796	0	0
ENSG00000117707.16	PROX1	0.335796	0	0
ENSG00000117834.13	SLC5A9	0.335796	0	0
ENSG00000118777.12	ABCG2	0.335796	0	2.44537
ENSG00000120458.13	MSANTD2	0.335796	0	0
ENSG00000120896.13	SORBS3	0.335796	0	0
ENSG00000121743.4	GJA3	0.335796	0	0
ENSG00000122386.11	ZNF205	0.335796	0	0
ENSG00000122574.11	WIPF3	0.335796	0	0
ENSG00000123560.14	PLP1	0.335796	0	0
ENSG00000123728.10	RAP2C	0.335796	0	0
ENSG00000123901.9	GPR83	0.335796	1.63693	1.57203
ENSG00000124134.9	KCNS1	0.335796	0	0
ENSG00000124216.4	SNAI1	0.335796	0	0
ENSG00000124217.5	MOCS3	0.335796	0	0
ENSG00000124613.8	ZNF391	0.335796	0	0
ENSG00000124615.20	MOCS1	0.335796	0	0
ENSG00000125046.15	SSUH2	0.335796	0	0
ENSG00000125122.15	LRRC29	0.335796	0	0
ENSG00000125378.16	BMP4	0.335796	0	0.174669
ENSG00000125731.13	SH2D3A	0.335796	0	0
ENSG00000126337.13	KRT36	0.335796	0	0
ENSG00000126391.14	FRMD8	0.335796	0	0
ENSG00000127540.12	UQCR11	0.335796	0.327385	0
ENSG00000128159.12	TUBGCP6	0.335796	0	0
ENSG00000128283.7	CDC42EP1	0.335796	0	0
ENSG00000128833.13	MYO5C	0.335796	0	0
ENSG00000129007.14	CALML4	0.335796	0	0
ENSG00000129355.7	CDKN2D	0.335796	0	0
ENSG00000129473.11	BCL2L2	0.335796	0	0.698677
ENSG00000129625.13	REEP5	0.335796	0	0
ENSG00000130304.17	SLC27A1	0.335796	0	0
ENSG00000130368.7	MAS1	0.335796	0.654771	5.93875
ENSG00000130775.16	THEMIS2	0.335796	0	0
ENSG00000130844.19	ZNF331	0.335796	0	0
ENSG00000130881.14	LRP3	0.335796	0	0
ENSG00000131094.4	C1QL1	0.335796	0	5.41476
ENSG00000131503.21	ANKHD1	0.335796	0	0
ENSG00000131711.15	MAP1B	0.335796	0	0
ENSG00000131791.8	PRKAB2	0.335796	0	0
ENSG00000132518.7	GUCY2D	0.335796	0	0
ENSG00000133055.9	MYBPH	0.335796	0	0
ENSG00000133067.17	LGR6	0.335796	0	0
ENSG00000133083.15	DCLK1	0.335796	0	0
ENSG00000133460.19	SLC2A11	0.335796	0	0
ENSG00000133477.17	FAM83F	0.335796	0	0
ENSG00000133962.8	CATSPERB	0.335796	0	0
ENSG00000134250.20	NOTCH2	0.335796	0	0.174669
ENSG00000134294.14	SLC38A2	0.335796	0	0.34934
ENSG00000134352.20	IL6ST	0.335796	0	0.524008
ENSG00000134443.10	GRP	0.335796	0	0
ENSG00000134575.13	ACP2	0.335796	0	0
ENSG00000134594.5	RAB33A	0.335796	0	0
ENSG00000134595.9	SOX3	0.335796	0	0
ENSG00000134668.12	SPOCD1	0.335796	2.94647	0
ENSG00000134744.14	TUT4	0.335796	0.327385	0
ENSG00000134830.6	C5AR2	0.335796	0	0
ENSG00000134897.14	BIVM	0.335796	0	0
ENSG00000135077.9	HAVCR2	0.335796	0	0
ENSG00000135119.15	RNFT2	0.335796	0	0
ENSG00000135324.6	MRAP2	0.335796	0	0.524008
ENSG00000135637.14	CCDC142	0.335796	0	0
ENSG00000135824.12	RGS8	0.335796	0	0
ENSG00000136155.17	SCEL	0.335796	0	0
ENSG00000136205.17	TNS3	0.335796	0	0
ENSG00000136738.15	STAM	0.335796	0	0
ENSG00000136826.15	KLF4	0.335796	0	0
ENSG00000136861.18	CDK5RAP2	0.335796	0	0
ENSG00000136895.19	GARNL3	0.335796	0	0.524008
ENSG00000137090.12	DMRT1	0.335796	0	0
ENSG00000137124.8	ALDH1B1	0.335796	0	0
ENSG00000137203.15	TFAP2A	0.335796	0	0
ENSG00000137507.11	LRRC32	0.335796	0	0
ENSG00000137709.10	POU2F3	0.335796	0	0
ENSG00000137834.15	SMAD6	0.335796	0	0.873348
ENSG00000137872.17	SEMA6D	0.335796	0	0
ENSG00000138111.14	MFSD13A	0.335796	0	0
ENSG00000138769.11	CDKL2	0.335796	0	0
ENSG00000139324.12	TMTC3	0.335796	0	0.34934
ENSG00000139970.17	RTN1	0.335796	0	0
ENSG00000140451.13	PIF1	0.335796	0	0
ENSG00000140527.15	WDR93	0.335796	0	0
ENSG00000141012.13	GALNS	0.335796	0	0
ENSG00000141519.15	CCDC40	0.335796	0	0
ENSG00000141574.8	SECTM1	0.335796	0	0
ENSG00000141933.9	TPGS1	0.335796	0	0
ENSG00000142449.13	FBN3	0.335796	0	0
ENSG00000142484.7	TM4SF5	0.335796	0	0
ENSG00000142583.18	SLC2A5	0.335796	0	0.524008
ENSG00000143387.14	CTSK	0.335796	0	0
ENSG00000143578.16	CREB3L4	0.335796	0.654771	0
ENSG00000143630.10	HCN3	0.335796	0	0
ENSG00000143674.11	MAP3K21	0.335796	0.327385	1.39736
ENSG00000143942.5	CHAC2	0.335796	0	0
ENSG00000144504.15	ANKMY1	0.335796	0	0
ENSG00000144579.8	CTDSP1	0.335796	0	0
ENSG00000144827.9	ABHD10	0.335796	0	2.09603
ENSG00000145248.7	SLC10A4	0.335796	0	0
ENSG00000145349.17	CAMK2D	0.335796	0	0
ENSG00000145681.11	HAPLN1	0.335796	0	0
ENSG00000145692.15	BHMT	0.335796	0	0
ENSG00000145808.10	ADAMTS19	0.335796	0	0
ENSG00000146067.16	FAM193B	0.335796	0	0
ENSG00000146242.9	TPBG	0.335796	0	0
ENSG00000146285.14	SCML4	0.335796	0	0
ENSG00000147044.22	CASK	0.335796	0	0
ENSG00000147246.10	HTR2C	0.335796	0	0.34934
ENSG00000147255.19	IGSF1	0.335796	0	0.34934
ENSG00000147485.13	PXDNL	0.335796	0	0
ENSG00000147650.11	LRP12	0.335796	0	0
ENSG00000148450.13	MSRB2	0.335796	0	1.57203
ENSG00000148942.15	SLC5A12	0.335796	0	0
ENSG00000149179.14	C11orf49	0.335796	0	0
ENSG00000149305.7	HTR3B	0.335796	0	0
ENSG00000149654.11	CDH22	0.335796	0	0
ENSG00000150667.8	FSIP1	0.335796	0	0
ENSG00000150687.12	PRSS23	0.335796	0	0
ENSG00000151135.10	TMEM263	0.335796	0	0
ENSG00000151615.3	POU4F2	0.335796	0	0
ENSG00000151687.14	ANKAR	0.335796	0	0
ENSG00000151881.15	TMEM267	0.335796	0	0.524008
ENSG00000152939.17	MARVELD2	0.335796	0	0
ENSG00000153495.11	TEX29	0.335796	0	0
ENSG00000153684.15	GOLGA8F	0.335796	0	0.174669
ENSG00000153790.12	C7orf31	0.335796	0	0
ENSG00000154556.18	SORBS2	0.335796	0	0
ENSG00000155008.14	APOOL	0.335796	0	0
ENSG00000155087.4	ODF1	0.335796	0	0
ENSG00000155428.12	TRIM74	0.335796	0	0
ENSG00000155495.9	MAGEC1	0.335796	0	0
ENSG00000155542.12	SETD9	0.335796	0	0.34934
ENSG00000156006.5	NAT2	0.335796	0.327385	1.22269
ENSG00000156194.18	PPEF2	0.335796	0	0
ENSG00000156381.9	ANKRD9	0.335796	0	0
ENSG00000157353.17	FCSK	0.335796	0	4.54139
ENSG00000157637.13	SLC38A10	0.335796	1.30954	0.34934
ENSG00000158022.7	TRIM63	0.335796	0	0
ENSG00000158874.11	APOA2	0.335796	0	0.174669
ENSG00000159905.15	ZNF221	0.335796	0	0
ENSG00000160097.20	FNDC5	0.335796	0	0
ENSG00000160349.10	LCN1	0.335796	0	0
ENSG00000161021.13	MAML1	0.335796	0	2.2707
ENSG00000161048.11	NAPEPLD	0.335796	0	1.39736
ENSG00000161682.15	FAM171A2	0.335796	0	0
ENSG00000161929.15	SCIMP	0.335796	0	0
ENSG00000161956.13	SENP3	0.335796	0	0
ENSG00000162194.12	LBHD1	0.335796	0	0
ENSG00000162378.13	ZYG11B	0.335796	0	0
ENSG00000162456.10	KNCN	0.335796	0	0
ENSG00000162461.8	SLC25A34	0.335796	0	0
ENSG00000162676.12	GFI1	0.335796	0	0
ENSG00000162722.9	TRIM58	0.335796	0	0
ENSG00000162729.14	IGSF8	0.335796	0	0
ENSG00000162878.13	PKDCC	0.335796	0.982158	0
ENSG00000163141.20	BNIPL	0.335796	0	0
ENSG00000163157.15	TMOD4	0.335796	0	0
ENSG00000163219.12	ARHGAP25	0.335796	0	15.0216
ENSG00000163239.12	TDRD10	0.335796	0	1.57203
ENSG00000163440.12	PDCL2	0.335796	0	0
ENSG00000163464.8	CXCR1	0.335796	0	0
ENSG00000163545.11	NUAK2	0.335796	0	0
ENSG00000163599.17	CTLA4	0.335796	0	0
ENSG00000163684.12	RPP14	0.335796	0	0
ENSG00000163687.14	DNASE1L3	0.335796	0	0
ENSG00000163746.12	PLSCR2	0.335796	0	0
ENSG00000163959.10	SLC51A	0.335796	0	0.34934
ENSG00000164056.11	SPRY1	0.335796	0	0
ENSG00000164161.10	HHIP	0.335796	0	0
ENSG00000164287.13	CDC20B	0.335796	0	0
ENSG00000164488.12	DACT2	0.335796	0	0
ENSG00000165272.16	AQP3	0.335796	0	1.39736
ENSG00000165556.10	CDX2	0.335796	0	0
ENSG00000165915.14	SLC39A13	0.335796	0	0
ENSG00000166394.15	CYB5R2	0.335796	0	0
ENSG00000166405.15	RIC3	0.335796	0	0
ENSG00000166741.8	NNMT	0.335796	0	0
ENSG00000166960.16	CCDC178	0.335796	0	0
ENSG00000167323.11	STIM1	0.335796	0	0
ENSG00000167604.15	NFKBID	0.335796	0	0
ENSG00000167701.14	GPT	0.335796	0	0
ENSG00000167723.15	TRPV3	0.335796	0	0.524008
ENSG00000168283.14	BMI1	0.335796	0	0
ENSG00000168301.13	KCTD6	0.335796	0	0
ENSG00000168314.17	MOBP	0.335796	0	0
ENSG00000168634.5	WFDC13	0.335796	0	0
ENSG00000168779.20	SHOX2	0.335796	0	0
ENSG00000168994.14	PXDC1	0.335796	0	0
ENSG00000169122.11	FAM110B	0.335796	0	1.57203
ENSG00000169184.6	MN1	0.335796	0	0
ENSG00000169418.10	NPR1	0.335796	0	0
ENSG00000169554.22	ZEB2	0.335796	0	0
ENSG00000170537.13	TMC7	0.335796	0	0
ENSG00000170545.17	SMAGP	0.335796	0	2.09603
ENSG00000170581.14	STAT2	0.335796	0	0
ENSG00000170909.13	OSCAR	0.335796	0	0
ENSG00000171094.18	ALK	0.335796	0	0.698677
ENSG00000171115.4	GIMAP8	0.335796	0	0
ENSG00000172247.4	C1QTNF4	0.335796	0	0
ENSG00000172476.4	RAB40A	0.335796	0	0
ENSG00000172508.10	CARNS1	0.335796	0	0
ENSG00000172594.13	SMPDL3A	0.335796	0	1.22269
ENSG00000172888.12	ZNF621	0.335796	0	0
ENSG00000172932.16	ANKRD13D	0.335796	0	6.28811
ENSG00000173156.7	RHOD	0.335796	0	0
ENSG00000173421.17	IHO1	0.335796	0	0
ENSG00000173451.7	THAP2	0.335796	0	0.34934
ENSG00000173702.7	MUC13	0.335796	0	1.39736
ENSG00000173825.7	TIGD3	0.335796	0	0
ENSG00000174016.11	TENT5D	0.335796	0	0
ENSG00000174099.12	MSRB3	0.335796	0	15.3709
ENSG00000174151.15	CYB561D1	0.335796	0	0
ENSG00000174227.16	PIGG	0.335796	0.654771	0
ENSG00000174521.7	TTC9B	0.335796	0	0.698677
ENSG00000174669.12	SLC29A2	0.335796	0	0
ENSG00000174749.6	FAM241A	0.335796	0	0
ENSG00000174776.11	WDR49	0.335796	0	0
ENSG00000175202.6	HIGD2B	0.335796	0	0
ENSG00000175229.7	GAL3ST3	0.335796	0	0
ENSG00000175634.15	RPS6KB2	0.335796	0	0
ENSG00000175745.14	NR2F1	0.335796	0	0
ENSG00000176406.23	RIMS2	0.335796	0	0
ENSG00000177374.13	HIC1	0.335796	0	0
ENSG00000177548.13	RABEP2	0.335796	0	0
ENSG00000177576.12	C18orf32	0.335796	0	0
ENSG00000177888.8	ZBTB41	0.335796	0	0
ENSG00000177917.11	ARL6IP6	0.335796	10.149	5.58942
ENSG00000178150.10	ZNF114	0.335796	0	0
ENSG00000178404.10	CEP295NL	0.335796	0	0
ENSG00000178691.11	SUZ12	0.335796	0	0
ENSG00000179409.11	GEMIN4	0.335796	0	0
ENSG00000179455.10	MKRN3	0.335796	0	0
ENSG00000179774.9	ATOH7	0.335796	0	0
ENSG00000180440.4	SERTM1	0.335796	0.654771	3.14404
ENSG00000180660.8	MAB21L1	0.335796	0	0.174669
ENSG00000180902.18	D2HGDH	0.335796	0	0
ENSG00000181019.13	NQO1	0.335796	0	0
ENSG00000181029.9	TRAPPC5	0.335796	0	0
ENSG00000181284.3	TMEM102	0.335796	0	0
ENSG00000181873.13	IBA57	0.335796	0	0
ENSG00000182111.9	ZNF716	0.335796	0	1.74669
ENSG00000182261.4	NLRP10	0.335796	0	0
ENSG00000182263.14	FIGN	0.335796	0	3.31872
ENSG00000182612.10	TSPAN10	0.335796	0	0
ENSG00000182687.4	GALR2	0.335796	0	0
ENSG00000182768.9	NGRN	0.335796	0	0
ENSG00000183067.5	IGSF5	0.335796	0	0
ENSG00000183077.15	AFMID	0.335796	3.27385	0.174669
ENSG00000183134.5	PTGDR2	0.335796	0	0
ENSG00000183421.12	RIPK4	0.335796	0	0
ENSG00000183496.6	MEX3B	0.335796	0	0
ENSG00000183780.13	SLC35F3	0.335796	0	7.33613
ENSG00000184033.13	CTAG1B	0.335796	0	0
ENSG00000184304.16	PRKD1	0.335796	0	0.174669
ENSG00000184619.8	KRBA2	0.335796	0	0
ENSG00000185189.18	NRBP2	0.335796	0	0
ENSG00000185267.10	CDNF	0.335796	0	0
ENSG00000185338.6	SOCS1	0.335796	0	0
ENSG00000185453.13	ZSWIM9	0.335796	0	0
ENSG00000185561.10	TLCD2	0.335796	0	0
ENSG00000185614.7	INKA1	0.335796	0	0
ENSG00000185634.12	SHC4	0.335796	0	0
ENSG00000185686.18	PRAME	0.335796	2.94647	0.174669
ENSG00000185838.14	GNB1L	0.335796	0	0
ENSG00000185942.13	NKAIN3	0.335796	0	1.22269
ENSG00000186198.4	SLC51B	0.335796	0	0
ENSG00000186377.8	CYP4X1	0.335796	0	0
ENSG00000186642.16	PDE2A	0.335796	0	0
ENSG00000186838.13	SELENOV	0.335796	0	0
ENSG00000186854.11	TRABD2A	0.335796	0	0
ENSG00000186994.11	KANK3	0.335796	0	0
ENSG00000186998.16	EMID1	0.335796	0	0
ENSG00000187003.7	ACTL7A	0.335796	0	0
ENSG00000187010.21	RHD	0.335796	0	0
ENSG00000187122.17	SLIT1	0.335796	0	0
ENSG00000187175.5	KRTAP12-1	0.335796	0	0
ENSG00000187583.11	PLEKHN1	0.335796	0	0
ENSG00000187676.8	B3GLCT	0.335796	1.63693	0.524008
ENSG00000187730.9	GABRD	0.335796	0	0
ENSG00000187957.8	DNER	0.335796	0	0
ENSG00000188112.9	C6orf132	0.335796	0	0
ENSG00000188295.15	ZNF669	0.335796	0	0
ENSG00000188580.15	NKAIN2	0.335796	0	0
ENSG00000188647.13	PTAR1	0.335796	0	0.174669
ENSG00000188659.9	SAXO2	0.335796	0	0
ENSG00000188878.19	FBF1	0.335796	0	0
ENSG00000188996.4	HUS1B	0.335796	0	0
ENSG00000196337.12	CGB7	0.335796	0	0
ENSG00000196422.11	PPP1R26	0.335796	0	0
ENSG00000196659.10	TTC30B	0.335796	0	0
ENSG00000196693.15	ZNF33B	0.335796	1.30954	0
ENSG00000196724.13	ZNF418	0.335796	0	0
ENSG00000196981.4	WDR5B	0.335796	0	0
ENSG00000197283.17	SYNGAP1	0.335796	2.61909	0.174669
ENSG00000197360.9	ZNF98	0.335796	0	0
ENSG00000197361.8	FBXL22	0.335796	0	0
ENSG00000197385.6	ZNF860	0.335796	0	0
ENSG00000197416.4	FABP12	0.335796	0	0
ENSG00000197457.10	STMN3	0.335796	0	0
ENSG00000197608.11	ZNF841	0.335796	0	0.174669
ENSG00000197712.12	FAM114A1	0.335796	0	0
ENSG00000197937.13	ZNF347	0.335796	0	0
ENSG00000198064.13	NPIPB13	0.335796	0	0
ENSG00000198185.11	ZNF334	0.335796	0	0
ENSG00000198342.10	ZNF442	0.335796	0	0
ENSG00000198574.6	SH2D1B	0.335796	0	0
ENSG00000198589.14	LRBA	0.335796	0	0
ENSG00000198890.9	PRMT6	0.335796	0	0.34934
ENSG00000203499.12	IQANK1	0.335796	0	0
ENSG00000203668.3	CHML	0.335796	0	0
ENSG00000203872.7	C6orf163	0.335796	0	0
ENSG00000204334.7	ERICH2	0.335796	0	0
ENSG00000205076.4	LGALS7	0.335796	0	0
ENSG00000205111.8	CDKL4	0.335796	0	0
ENSG00000205364.4	MT1M	0.335796	0	0
ENSG00000205755.12_PAR_Y	CRLF2	0.335796	0	0
ENSG00000205864.1	KRTAP5-6	0.335796	0	0
ENSG00000206127.11	GOLGA8O	0.335796	0	0.174669
ENSG00000206432.4	TMEM200C	0.335796	0	0
ENSG00000213030.5	CGB8	0.335796	0	0
ENSG00000213337.9	ANKRD39	0.335796	0	0
ENSG00000214711.10	CAPN14	0.335796	0	0
ENSG00000215252.11	GOLGA8B	0.335796	0	0
ENSG00000215817.7	ZC3H11B	0.335796	0	0
ENSG00000215910.7	C1orf167	0.335796	0	0
ENSG00000216588.9	IGSF23	0.335796	0	0
ENSG00000221944.9	TIGD1	0.335796	0	1.74669
ENSG00000222009.8	BTBD19	0.335796	0	0
ENSG00000224383.8	PRR29	0.335796	0	0
ENSG00000224420.3	ADM5	0.335796	0	0
ENSG00000225950.8	NTF4	0.335796	0	0
ENSG00000226023.6	CT47A6	0.335796	0	0
ENSG00000226600.3	CT47A9	0.335796	0	0
ENSG00000226650.6	KIF4B	0.335796	0	0
ENSG00000227471.9	AKR1B15	0.335796	0	0
ENSG00000227500.10	SCAMP4	0.335796	1.30954	0
ENSG00000228672.4	PROB1	0.335796	0	0
ENSG00000231274.5	SBK3	0.335796	41.578	0
ENSG00000235608.2	NKX1-1	0.335796	0	0
ENSG00000236126.3	CT47A3	0.335796	0	0
ENSG00000236371.5	CT47A1	0.335796	0	0
ENSG00000236444.5	UBE2L5	0.335796	0	0
ENSG00000237957.6	CT47A5	0.335796	0	0
ENSG00000238205.3	MPC1L	0.335796	0	0
ENSG00000239620.3	PRR20G	0.335796	0	0
ENSG00000239697.11	TNFSF12	0.335796	0	0
ENSG00000239789.6	MRPS17	0.335796	0	2.62003
ENSG00000239920.2	AC104389.5	0.335796	0	0
ENSG00000240021.10	TEX35	0.335796	0	0
ENSG00000240445.6	FOXO3B	0.335796	0	0
ENSG00000241343.10	RPL36A	0.335796	0	0
ENSG00000242852.7	ZNF709	0.335796	0	0
ENSG00000243725.7	TTC4	0.335796	0	0
ENSG00000244476.3	ERVFRD-1	0.335796	0	0
ENSG00000244486.9	SCARF2	0.335796	0	0
ENSG00000249222.1	ATP5MGL	0.335796	0	0
ENSG00000249884.8	RNF103-CHMP3	0.335796	0	0
ENSG00000251247.11	ZNF345	0.335796	0	0
ENSG00000254413.8	CHKB-CPT1B	0.335796	0	0
ENSG00000254827.6	SLC22A18AS	0.335796	0	0
ENSG00000255251.1	PRR23D1	0.335796	0	0
ENSG00000255690.3	TRIL	0.335796	0	1.39736
ENSG00000256087.7	ZNF432	0.335796	0	1.57203
ENSG00000256980.5	KHDC1L	0.335796	0	0
ENSG00000257704.4	INAFM1	0.335796	0	0.174669
ENSG00000259305.6	ZHX1-C8orf76	0.335796	0	0
ENSG00000259803.7	SLC22A31	0.335796	0	0
ENSG00000261341.6	AC010325.1	0.335796	0	0
ENSG00000264343.6	NOTCH2NLA	0.335796	0.982158	0
ENSG00000268221.6	OPN1MW	0.335796	0	0
ENSG00000268350.7	FAM156A	0.335796	0	0
ENSG00000268655.2	AC008687.4	0.335796	0	0
ENSG00000269067.2	ZNF728	0.335796	0	0
ENSG00000271425.9	NBPF10	0.335796	0	0.174669
ENSG00000272514.6	CFAP206	0.335796	0	0
ENSG00000274512.5	TBC1D3L	0.335796	0	0
ENSG00000277972.2	CISD3	0.335796	0	0
ENSG00000278685.4	IQCA1L	0.335796	0	0
ENSG00000278704.1	BX004987.1	0.335796	0	0
ENSG00000279170.3	TSTD3	0.335796	0	0
ENSG00000284188.2	AL451007.3	0.335796	0	0
ENSG00000284308.1	C2orf81	0.335796	0	0
ENSG00000284484.1	AC025287.4	0.335796	0	0
ENSG00000285231.1	OOSP3	0.335796	0	2.79471
ENSG00000285471.1	AC007846.2	0.335796	0	0
ENSG00000285509.1	TBCEL-TECTA	0.335796	0	0
ENSG00000004660.15	CAMKK1	0.671589	0	0
ENSG00000004776.13	HSPB6	0.671589	3.27385	0
ENSG00000005700.15	IBTK	0.671589	0	0
ENSG00000005844.19	ITGAL	0.671589	0	0
ENSG00000006118.15	TMEM132A	0.671589	0	0
ENSG00000006327.14	TNFRSF12A	0.671589	0.982158	0.34934
ENSG00000011422.12	PLAUR	0.671589	0	2.79471
ENSG00000013392.8	RWDD2A	0.671589	0	0
ENSG00000019549.13	SNAI2	0.671589	0	0
ENSG00000023892.11	DEF6	0.671589	0	0
ENSG00000026559.14	KCNG1	0.671589	0	0
ENSG00000054690.14	PLEKHH1	0.671589	0	0
ENSG00000056736.10	IL17RB	0.671589	0	0
ENSG00000060656.20	PTPRU	0.671589	0	0
ENSG00000060749.16	QSER1	0.671589	0	0
ENSG00000062370.17	ZNF112	0.671589	0	0
ENSG00000064300.9	NGFR	0.671589	0	0
ENSG00000069667.16	RORA	0.671589	0	0
ENSG00000069998.12	HDHD5	0.671589	0	0.174669
ENSG00000070610.14	GBA2	0.671589	0.327385	0
ENSG00000072274.13	TFRC	0.671589	2.61909	5.58942
ENSG00000074621.14	SLC24A1	0.671589	0	1.22269
ENSG00000077279.19	DCX	0.671589	0	0.174669
ENSG00000079432.7	CIC	0.671589	0	0
ENSG00000080854.16	IGSF9B	0.671589	0.327385	0
ENSG00000086848.15	ALG9	0.671589	12.4407	0.698677
ENSG00000095303.17	PTGS1	0.671589	0	0
ENSG00000099364.18	FBXL19	0.671589	0	0
ENSG00000099840.14	IZUMO4	0.671589	0	0
ENSG00000099889.14	ARVCF	0.671589	0	0
ENSG00000100060.18	MFNG	0.671589	0	0
ENSG00000100156.10	SLC16A8	0.671589	0	0
ENSG00000100916.14	BRMS1L	0.671589	0	0
ENSG00000101017.14	CD40	0.671589	0	0
ENSG00000101470.10	TNNC2	0.671589	0	0
ENSG00000101977.21	MCF2	0.671589	0	0
ENSG00000103089.9	FA2H	0.671589	0	0
ENSG00000104177.18	MYEF2	0.671589	0	4.71607
ENSG00000104205.16	SGK3	0.671589	35.0303	4.71607
ENSG00000104313.20	EYA1	0.671589	8.51203	0.524008
ENSG00000104826.15	LHB	0.671589	0	0
ENSG00000105131.8	EPHX3	0.671589	0	0.174669
ENSG00000105366.15	SIGLEC8	0.671589	0	0
ENSG00000105404.11	RABAC1	0.671589	1.30954	0.174669
ENSG00000105464.3	GRIN2D	0.671589	0	0
ENSG00000105851.11	PIK3CG	0.671589	0	0
ENSG00000105939.13	ZC3HAV1	0.671589	0	0
ENSG00000106460.19	TMEM106B	0.671589	1.30954	8.90814
ENSG00000106624.11	AEBP1	0.671589	0	0
ENSG00000108622.11	ICAM2	0.671589	0	0
ENSG00000108947.5	EFNB3	0.671589	1.63693	0.174669
ENSG00000109790.16	KLHL5	0.671589	0	0
ENSG00000110195.14	FOLR1	0.671589	1.96432	6.28811
ENSG00000110876.10	SELPLG	0.671589	0	0
ENSG00000111684.11	LPCAT3	0.671589	0	0
ENSG00000111880.16	RNGTT	0.671589	1.63693	4.36674
ENSG00000114805.18	PLCH1	0.671589	0	0.174669
ENSG00000114853.14	ZBTB47	0.671589	0	0
ENSG00000115085.14	ZAP70	0.671589	0	0
ENSG00000115661.14	STK16	0.671589	0.327385	0
ENSG00000116001.17	TIA1	0.671589	0.654771	0
ENSG00000116141.17	MARK1	0.671589	0	0.34934
ENSG00000116329.11	OPRD1	0.671589	0	0
ENSG00000116726.5	PRAMEF12	0.671589	0	0
ENSG00000116903.7	EXOC8	0.671589	0	0
ENSG00000116990.11	MYCL	0.671589	0	1.22269
ENSG00000117407.17	ARTN	0.671589	0	0
ENSG00000117593.12	DARS2	0.671589	1.96432	0.174669
ENSG00000119715.15	ESRRB	0.671589	0	0
ENSG00000120279.6	MYCT1	0.671589	0	0
ENSG00000120549.18	KIAA1217	0.671589	0	0
ENSG00000120693.14	SMAD9	0.671589	0	0
ENSG00000122025.15	FLT3	0.671589	1.63693	0.873348
ENSG00000122707.12	RECK	0.671589	0	0
ENSG00000122861.16	PLAU	0.671589	0	5.06541
ENSG00000123358.20	NR4A1	0.671589	0	0
ENSG00000123595.8	RAB9A	0.671589	0	0
ENSG00000124588.21	NQO2	0.671589	0	0
ENSG00000124608.5	AARS2	0.671589	0	0
ENSG00000125637.16	PSD4	0.671589	0	0.524008
ENSG00000125850.11	OVOL2	0.671589	0	0
ENSG00000126091.21	ST3GAL3	0.671589	0	0
ENSG00000126217.21	MCF2L	0.671589	0	0
ENSG00000126231.15	PROZ	0.671589	0	0
ENSG00000126467.11	TSKS	0.671589	0	0
ENSG00000126524.10	SBDS	0.671589	1.30954	3.14404
ENSG00000127220.6	ABHD8	0.671589	0	0
ENSG00000127415.13	IDUA	0.671589	0	0
ENSG00000127585.12	FBXL16	0.671589	1.96432	2.2707
ENSG00000127870.17	RNF6	0.671589	0	1.57203
ENSG00000128891.16	CCDC32	0.671589	0	0
ENSG00000128917.8	DLL4	0.671589	0	0
ENSG00000129195.16	PIMREG	0.671589	0	0
ENSG00000129675.16	ARHGEF6	0.671589	0	0
ENSG00000132481.7	TRIM47	0.671589	0	0
ENSG00000132694.19	ARHGEF11	0.671589	0	0
ENSG00000133115.12	STOML3	0.671589	0	0
ENSG00000133138.20	TBC1D8B	0.671589	0	0
ENSG00000133739.16	LRRCC1	0.671589	0.327385	0.524008
ENSG00000133983.16	COX16	0.671589	0	1.74669
ENSG00000134539.17	KLRD1	0.671589	0	0
ENSG00000134780.10	DAGLA	0.671589	0	0.34934
ENSG00000134905.17	CARS2	0.671589	0	0.34934
ENSG00000135537.17	AFG1L	0.671589	0	0.174669
ENSG00000136048.14	DRAM1	0.671589	0.654771	0
ENSG00000136295.15	TTYH3	0.671589	0	0
ENSG00000137343.18	ATAT1	0.671589	0	0.34934
ENSG00000137720.8	C11orf1	0.671589	0	0
ENSG00000138380.18	CARF	0.671589	0	0
ENSG00000138435.16	CHRNA1	0.671589	0	0
ENSG00000139044.12	B4GALNT3	0.671589	0	0
ENSG00000139233.7	LLPH	0.671589	0	0
ENSG00000140320.12	BAHD1	0.671589	0	0
ENSG00000140326.13	CDAN1	0.671589	0	0
ENSG00000140553.18	UNC45A	0.671589	0	0
ENSG00000141314.13	RHBDL3	0.671589	0	0
ENSG00000141526.17	SLC16A3	0.671589	0	0
ENSG00000142046.15	TMEM91	0.671589	0	0
ENSG00000142396.10	ERVK3-1	0.671589	0	0
ENSG00000142669.15	SH3BGRL3	0.671589	0	0
ENSG00000142875.19	PRKACB	0.671589	1.96432	0
ENSG00000143157.12	POGK	0.671589	0	0
ENSG00000143545.10	RAB13	0.671589	0	0
ENSG00000143801.18	PSEN2	0.671589	0	0.174669
ENSG00000143891.17	GALM	0.671589	0	0.524008
ENSG00000143994.14	ABHD1	0.671589	0	0
ENSG00000144115.17	THNSL2	0.671589	0	0
ENSG00000146476.11	ARMT1	0.671589	0	0.698677
ENSG00000146700.9	SSC4D	0.671589	0	0
ENSG00000146733.14	PSPH	0.671589	0	0
ENSG00000147124.12	ZNF41	0.671589	0	0
ENSG00000148468.17	FAM171A1	0.671589	0	0
ENSG00000148737.17	TCF7L2	0.671589	4.91079	0.174669
ENSG00000148926.10	ADM	0.671589	0	0
ENSG00000148948.8	LRRC4C	0.671589	0	0
ENSG00000149781.13	FERMT3	0.671589	0	0
ENSG00000150045.12	KLRF1	0.671589	0	0
ENSG00000150337.13	FCGR1A	0.671589	0	2.62003
ENSG00000150656.15	CNDP1	0.671589	0	15.7203
ENSG00000150681.10	RGS18	0.671589	0	0
ENSG00000150722.10	PPP1R1C	0.671589	0	0
ENSG00000151023.17	ENKUR	0.671589	0	0
ENSG00000151176.8	PLBD2	0.671589	0	0
ENSG00000151229.13	SLC2A13	0.671589	0	0
ENSG00000151773.13	CCDC122	0.671589	0	11.0042
ENSG00000152049.6	KCNE4	0.671589	0	0
ENSG00000152763.17	DNAI4	0.671589	0	0
ENSG00000154099.18	DNAAF1	0.671589	0	0
ENSG00000155158.20	TTC39B	0.671589	0	2.96939
ENSG00000155287.11	SLC25A28	0.671589	0	0
ENSG00000155657.28	TTN	0.671589	0	0
ENSG00000156427.8	FGF18	0.671589	0	0
ENSG00000156466.10	GDF6	0.671589	0	0
ENSG00000157107.14	FCHO2	0.671589	0.654771	0.524008
ENSG00000158528.12	PPP1R9A	0.671589	0	0
ENSG00000158901.12	WFDC8	0.671589	0	0
ENSG00000159445.13	THEM4	0.671589	0.982158	0
ENSG00000159450.12	TCHH	0.671589	2.61909	0
ENSG00000159625.15	DRC7	0.671589	10.8037	0
ENSG00000160271.16	RALGDS	0.671589	0	0
ENSG00000160321.15	ZNF208	0.671589	0	0
ENSG00000160613.14	PCSK7	0.671589	0.982158	1.04802
ENSG00000160796.18	NBEAL2	0.671589	0	0
ENSG00000161270.20	NPHS1	0.671589	0	0
ENSG00000161551.14	ZNF577	0.671589	0	0
ENSG00000162460.7	TMEM82	0.671589	1.96432	0
ENSG00000162670.11	BRINP3	0.671589	0	0
ENSG00000162894.12	FCMR	0.671589	0	0
ENSG00000162994.16	CLHC1	0.671589	0.327385	0
ENSG00000163093.12	BBS5	0.671589	0	1.92137
ENSG00000163293.12	NIPAL1	0.671589	0	0
ENSG00000163295.5	ALPI	0.671589	0	0
ENSG00000163352.5	LENEP	0.671589	0	0
ENSG00000163508.13	EOMES	0.671589	0	0
ENSG00000163577.8	EIF5A2	0.671589	0	0
ENSG00000163611.11	SPICE1	0.671589	4.58341	6.98677
ENSG00000163681.16	SLMAP	0.671589	0	0
ENSG00000163704.12	PRRT3	0.671589	0	0
ENSG00000163785.13	RYK	0.671589	0.982158	2.79471
ENSG00000164082.15	GRM2	0.671589	0	0
ENSG00000164307.13	ERAP1	0.671589	0	0
ENSG00000164442.10	CITED2	0.671589	0.327385	0.174669
ENSG00000164543.7	STK17A	0.671589	0	0.524008
ENSG00000164743.5	C8orf48	0.671589	0	0
ENSG00000164823.11	OSGIN2	0.671589	0	0
ENSG00000164932.13	CTHRC1	0.671589	0	0
ENSG00000165164.14	CFAP47	0.671589	0	1.04802
ENSG00000165192.14	ASB11	0.671589	0	0
ENSG00000165644.11	COMTD1	0.671589	0	0
ENSG00000165695.10	AK8	0.671589	0	0
ENSG00000165804.16	ZNF219	0.671589	0	0
ENSG00000165806.21	CASP7	0.671589	0	5.06541
ENSG00000166173.11	LARP6	0.671589	0	0.174669
ENSG00000166206.15	GABRB3	0.671589	0	0
ENSG00000166575.17	TMEM135	0.671589	0.327385	0.174669
ENSG00000166801.16	FAM111A	0.671589	0	0
ENSG00000167103.12	PIP5KL1	0.671589	0	0
ENSG00000167216.17	KATNAL2	0.671589	0	0
ENSG00000167549.18	CORO6	0.671589	0	0
ENSG00000167608.12	TMC4	0.671589	0	0
ENSG00000167619.13	TMEM145	0.671589	0	0
ENSG00000167705.12	RILP	0.671589	0	0
ENSG00000167964.13	RAB26	0.671589	0	0
ENSG00000168675.19	LDLRAD4	0.671589	0	0
ENSG00000168899.5	VAMP5	0.671589	0	0
ENSG00000169783.13	LINGO1	0.671589	0.327385	0
ENSG00000169856.9	ONECUT1	0.671589	0	0
ENSG00000170412.18	GPRC5C	0.671589	0	0
ENSG00000170802.16	FOXN2	0.671589	0	0
ENSG00000171044.11	XKR6	0.671589	1.96432	0
ENSG00000171045.16	TSNARE1	0.671589	0	0
ENSG00000171811.14	CFAP46	0.671589	0	0.524008
ENSG00000172031.7	EPHX4	0.671589	0	0
ENSG00000172179.12	PRL	0.671589	0	0
ENSG00000172425.12	TTC36	0.671589	0	0
ENSG00000172824.16	CES4A	0.671589	0	0
ENSG00000172830.13	SSH3	0.671589	0.327385	0
ENSG00000173153.17	ESRRA	0.671589	0	0
ENSG00000173480.11	ZNF417	0.671589	0	0
ENSG00000173699.16	SPATA3	0.671589	0	0
ENSG00000173947.14	PIFO	0.671589	0	0
ENSG00000174282.12	ZBTB4	0.671589	0	0.524008
ENSG00000174586.11	ZNF497	0.671589	0	0
ENSG00000174628.16	IQCK	0.671589	0.327385	0
ENSG00000175287.19	PHYHD1	0.671589	0	0
ENSG00000175518.8	UBQLNL	0.671589	0	0
ENSG00000175581.14	MRPL48	0.671589	0.982158	1.74669
ENSG00000175928.6	LRRN1	0.671589	0	0
ENSG00000176024.18	ZNF613	0.671589	0	0
ENSG00000176244.7	ACBD7	0.671589	0	0
ENSG00000176542.10	USF3	0.671589	0	0.873348
ENSG00000176641.11	RNF152	0.671589	0	1.39736
ENSG00000176945.17	MUC20	0.671589	0	10.8295
ENSG00000177201.2	OR2T12	0.671589	0	0
ENSG00000177628.16	GBA	0.671589	0	0
ENSG00000177697.19	CD151	0.671589	0	2.79471
ENSG00000178075.20	GRAMD1C	0.671589	0	0
ENSG00000178567.8	EPM2AIP1	0.671589	0	0
ENSG00000178917.16	ZNF852	0.671589	0.327385	17.8163
ENSG00000179304.17	FAM156B	0.671589	0	0
ENSG00000179431.7	FJX1	0.671589	0	0
ENSG00000179954.16	SSC5D	0.671589	0	0
ENSG00000180044.5	C3orf80	0.671589	0	0.873348
ENSG00000180354.16	MTURN	0.671589	0	0.174669
ENSG00000180616.9	SSTR2	0.671589	0	0
ENSG00000181264.9	TLCD5	0.671589	0.327385	0.174669
ENSG00000181409.14	AATK	0.671589	8.51203	18.1656
ENSG00000182287.15	AP1S2	0.671589	0	2.62003
ENSG00000182310.15	SPACA6	0.671589	0	0
ENSG00000182334.3	OR5P3	0.671589	2.94647	0
ENSG00000182389.20	CACNB4	0.671589	0	0.174669
ENSG00000182557.8	SPNS3	0.671589	0	0
ENSG00000183386.10	FHL3	0.671589	0	2.09603
ENSG00000183918.17	SH2D1A	0.671589	0	0.698677
ENSG00000184163.3	C1QTNF12	0.671589	0	0
ENSG00000184478.7	OR56A3	0.671589	0	0
ENSG00000185339.9	TCN2	0.671589	0	0
ENSG00000185730.8	ZNF696	0.671589	0	0
ENSG00000186104.11	CYP2R1	0.671589	1.96432	0
ENSG00000186326.4	RGS9BP	0.671589	0	0
ENSG00000186432.10	KPNA4	0.671589	0	0
ENSG00000186509.4	OR9Q1	0.671589	0	0
ENSG00000186732.14	MPPED1	0.671589	4.58341	0
ENSG00000186777.12	ZNF732	0.671589	0	3.84273
ENSG00000187048.13	CYP4A11	0.671589	0	0
ENSG00000187094.12	CCK	0.671589	5.89294	2.44537
ENSG00000187537.13	POTEG	0.671589	0	0
ENSG00000187634.12	SAMD11	0.671589	0.327385	0.174669
ENSG00000187961.14	KLHL17	0.671589	0	0
ENSG00000188089.13	PLA2G4E	0.671589	0	0
ENSG00000188176.12	SMTNL2	0.671589	0	0
ENSG00000188227.13	ZNF793	0.671589	0	0
ENSG00000188419.14	CHM	0.671589	0	0
ENSG00000188747.8	NOXA1	0.671589	0	0
ENSG00000188760.11	TMEM198	0.671589	0	0
ENSG00000189023.10	MAGEB16	0.671589	0	0.174669
ENSG00000196371.3	FUT4	0.671589	0	0
ENSG00000196421.8	C20orf204	0.671589	0	0
ENSG00000196660.11	SLC30A10	0.671589	8.18464	0
ENSG00000196872.12	CRACDL	0.671589	0	0
ENSG00000196912.12	ANKRD36B	0.671589	0	0
ENSG00000197054.12	ZNF763	0.671589	0	0
ENSG00000197562.10	RAB40C	0.671589	0	0
ENSG00000197696.10	NMB	0.671589	0	0
ENSG00000197780.10	TAF13	0.671589	1.96432	0.698677
ENSG00000197859.11	ADAMTSL2	0.671589	0	0
ENSG00000198105.15	ZNF248	0.671589	0	2.44537
ENSG00000198142.5	SOWAHC	0.671589	0	0.34934
ENSG00000198736.12	MSRB1	0.671589	0	0
ENSG00000198944.6	SOWAHA	0.671589	0	0
ENSG00000203326.12	ZNF525	0.671589	0.327385	5.24008
ENSG00000203546.7	AL139353.1	0.671589	0	0
ENSG00000203950.6	RTL8A	0.671589	0	0
ENSG00000204291.11	COL15A1	0.671589	0	0
ENSG00000204538.4	PSORS1C2	0.671589	0	0
ENSG00000204659.5	CBY3	0.671589	0	0
ENSG00000205208.5	C4orf46	0.671589	0	0.174669
ENSG00000211450.10	SELENOH	0.671589	0	0
ENSG00000213123.11	TCTEX1D2	0.671589	0	1.04802
ENSG00000213462.5	ERV3-1	0.671589	0	0
ENSG00000214029.5	ZNF891	0.671589	0	0
ENSG00000214107.8	MAGEB1	0.671589	0	0.524008
ENSG00000214954.8	LRRC69	0.671589	0	0
ENSG00000215271.9	HOMEZ	0.671589	0	0.34934
ENSG00000217442.4	SYCE3	0.671589	0	0
ENSG00000228049.7	POLR2J2	0.671589	0	0.174669
ENSG00000229453.2	SPINK8	0.671589	0	0
ENSG00000230594.3	CT47A4	0.671589	0	0
ENSG00000235711.4	ANKRD34C	0.671589	0	0
ENSG00000240303.8	ACAD11	0.671589	0	0
ENSG00000242265.6	PEG10	0.671589	0.982158	0.873348
ENSG00000242362.2	CT47A2	0.671589	0	0
ENSG00000251287.8	ALG1L2	0.671589	0	0
ENSG00000255181.3	CCDC166	0.671589	0	0
ENSG00000255378.1	PRR23D2	0.671589	0	0
ENSG00000258405.11	ZNF578	0.671589	0	0
ENSG00000260027.5	HOXB7	0.671589	0	0
ENSG00000261594.4	TPBGL	0.671589	0	0
ENSG00000264006.8	AKR1C8P	0.671589	0	0
ENSG00000268696.3	ZNF723	0.671589	0	0
ENSG00000269713.7	NBPF9	0.671589	0	0
ENSG00000272916.5	AC022400.5	0.671589	0	0
ENSG00000276256.1	AC011043.1	0.671589	0	0
ENSG00000283873.1	SSU72P4	0.671589	0	0
ENSG00000284512.1	AC092718.8	0.671589	0	0
ENSG00000001561.7	ENPP4	1.00739	0	0
ENSG00000003989.18	SLC7A2	1.00739	0.982158	1.04802
ENSG00000004939.15	SLC4A1	1.00739	0	0
ENSG00000005436.14	GCFC2	1.00739	0	5.06541
ENSG00000005469.12	CROT	1.00739	0	0
ENSG00000008394.13	MGST1	1.00739	1.63693	0.174669
ENSG00000009694.13	TENM1	1.00739	0	0
ENSG00000011021.23	CLCN6	1.00739	0.654771	6.11343
ENSG00000011243.18	AKAP8L	1.00739	0	0.524008
ENSG00000011478.13	QPCTL	1.00739	0	0.174669
ENSG00000022267.19	FHL1	1.00739	0	0
ENSG00000043143.20	JADE2	1.00739	0	0
ENSG00000049167.15	ERCC8	1.00739	2.2917	10.1308
ENSG00000051825.15	MPHOSPH9	1.00739	0	0
ENSG00000054938.16	CHRDL2	1.00739	0	0
ENSG00000057294.15	PKP2	1.00739	9.4942	0.34934
ENSG00000064225.12	ST3GAL6	1.00739	0	0
ENSG00000065615.14	CYB5R4	1.00739	0	0.174669
ENSG00000067992.16	PDK3	1.00739	0	0
ENSG00000068831.19	RASGRP2	1.00739	0	0
ENSG00000069482.7	GAL	1.00739	0	0
ENSG00000073536.18	NLE1	1.00739	6.54771	0
ENSG00000073584.20	SMARCE1	1.00739	0	0
ENSG00000076053.12	RBM7	1.00739	0	0
ENSG00000077942.19	FBLN1	1.00739	0.327385	11.7028
ENSG00000079335.20	CDC14A	1.00739	0	0
ENSG00000080839.12	RBL1	1.00739	3.27385	2.79471
ENSG00000081377.17	CDC14B	1.00739	0	0
ENSG00000081985.13	IL12RB2	1.00739	0	0
ENSG00000085644.14	ZNF213	1.00739	0	0
ENSG00000085719.13	CPNE3	1.00739	0	0
ENSG00000089009.15	RPL6	1.00739	0	0
ENSG00000089057.15	SLC23A2	1.00739	0	0
ENSG00000089163.4	SIRT4	1.00739	0	0
ENSG00000091583.11	APOH	1.00739	0	0
ENSG00000092036.18	HAUS4	1.00739	0	0
ENSG00000095713.14	CRTAC1	1.00739	0	4.36674
ENSG00000099864.18	PALM	1.00739	0	0
ENSG00000100003.18	SEC14L2	1.00739	0	0
ENSG00000100150.20	DEPDC5	1.00739	0	0
ENSG00000100299.18	ARSA	1.00739	0	0
ENSG00000100908.14	EMC9	1.00739	0	0
ENSG00000102178.13	UBL4A	1.00739	0	0
ENSG00000102316.17	MAGED2	1.00739	0	0
ENSG00000103064.15	SLC7A6	1.00739	0	1.57203
ENSG00000103066.13	PLA2G15	1.00739	0	0
ENSG00000104142.11	VPS18	1.00739	0	0.698677
ENSG00000104219.13	ZDHHC2	1.00739	23.2443	1.04802
ENSG00000104823.9	ECH1	1.00739	1.63693	2.44537
ENSG00000104936.19	DMPK	1.00739	0	0
ENSG00000105245.9	NUMBL	1.00739	0.654771	0
ENSG00000105429.13	MEGF8	1.00739	0	0
ENSG00000105852.11	PON3	1.00739	0	0
ENSG00000106178.7	CCL24	1.00739	0.982158	16.4189
ENSG00000107821.15	KAZALD1	1.00739	0	0
ENSG00000107897.20	ACBD5	1.00739	0	0
ENSG00000107957.16	SH3PXD2A	1.00739	0	0
ENSG00000108590.11	MED31	1.00739	0	0
ENSG00000110031.13	LPXN	1.00739	0	0
ENSG00000110492.15	MDK	1.00739	2.2917	0.524008
ENSG00000110801.14	PSMD9	1.00739	0	4.89075
ENSG00000111885.7	MAN1A1	1.00739	1.30954	2.09603
ENSG00000112530.11	PACRG	1.00739	0	0
ENSG00000112655.16	PTK7	1.00739	3.60124	0
ENSG00000112992.18	NNT	1.00739	0	0.698677
ENSG00000113722.17	CDX1	1.00739	0	0
ENSG00000113916.18	BCL6	1.00739	0	0
ENSG00000114019.15	AMOTL2	1.00739	0	0
ENSG00000114120.14	SLC25A36	1.00739	0	10.3055
ENSG00000115361.8	ACADL	1.00739	0	0
ENSG00000116667.15	C1orf21	1.00739	0	0
ENSG00000116819.8	TFAP2E	1.00739	0	0
ENSG00000117069.15	ST6GALNAC5	1.00739	0	0
ENSG00000117115.13	PADI2	1.00739	0	0
ENSG00000118162.14	KPTN	1.00739	0	0
ENSG00000120332.16	TNN	1.00739	0	0
ENSG00000121053.6	EPX	1.00739	0	0
ENSG00000121064.13	SCPEP1	1.00739	0	0.174669
ENSG00000121966.7	CXCR4	1.00739	0	0
ENSG00000122257.20	RBBP6	1.00739	0	1.39736
ENSG00000122432.18	SPATA1	1.00739	0	0
ENSG00000122733.12	PHF24	1.00739	3.27385	0
ENSG00000123080.12	CDKN2C	1.00739	0	0
ENSG00000123612.16	ACVR1C	1.00739	0	0
ENSG00000124299.15	PEPD	1.00739	2.2917	1.92137
ENSG00000124570.21	SERPINB6	1.00739	0	0
ENSG00000125510.18	OPRL1	1.00739	0	0
ENSG00000125863.20	MKKS	1.00739	0	0
ENSG00000126010.6	GRPR	1.00739	0	0
ENSG00000126264.10	HCST	1.00739	0	0
ENSG00000126778.12	SIX1	1.00739	0	0
ENSG00000128040.11	SPINK2	1.00739	2.61909	0.698677
ENSG00000128311.14	TST	1.00739	4.25602	0
ENSG00000128596.17	CCDC136	1.00739	0	0
ENSG00000129084.18	PSMA1	1.00739	0	0.524008
ENSG00000129187.14	DCTD	1.00739	0.654771	0.174669
ENSG00000130182.8	ZSCAN10	1.00739	0	0
ENSG00000130649.10	CYP2E1	1.00739	0	1.74669
ENSG00000130810.20	PPAN	1.00739	0	0
ENSG00000131781.13	FMO5	1.00739	0	0.873348
ENSG00000132330.18	SCLY	1.00739	0	0
ENSG00000132793.12	LPIN3	1.00739	0	0
ENSG00000133019.12	CHRM3	1.00739	0	0
ENSG00000133027.18	PEMT	1.00739	4.25602	0
ENSG00000134955.12	SLC37A2	1.00739	0	0
ENSG00000135002.12	RFK	1.00739	0	0
ENSG00000137207.12	YIPF3	1.00739	1.96432	0.174669
ENSG00000137731.14	FXYD2	1.00739	0	0
ENSG00000137841.12	PLCB2	1.00739	0	0
ENSG00000138286.15	FAM149B1	1.00739	1.96432	0
ENSG00000138615.6	CILP	1.00739	0	0
ENSG00000139372.15	TDG	1.00739	0	0
ENSG00000140104.14	CLBA1	1.00739	0	0
ENSG00000140400.17	MAN2C1	1.00739	0	0
ENSG00000140557.12	ST8SIA2	1.00739	0	0
ENSG00000140839.11	CLEC18B	1.00739	0	0
ENSG00000140905.11	GCSH	1.00739	0	0
ENSG00000142235.12	LMTK3	1.00739	0	0
ENSG00000142794.19	NBPF3	1.00739	0	0
ENSG00000143126.8	CELSR2	1.00739	0	0
ENSG00000143878.10	RHOB	1.00739	0	0
ENSG00000144182.17	LIPT1	1.00739	0	0
ENSG00000144214.10	LYG1	1.00739	0	0
ENSG00000144815.16	NXPE3	1.00739	0	0
ENSG00000145908.12	ZNF300	1.00739	0	10.3055
ENSG00000146151.14	HMGCLL1	1.00739	0	0.698677
ENSG00000147955.17	SIGMAR1	1.00739	4.25602	14.3229
ENSG00000148400.12	NOTCH1	1.00739	0	0
ENSG00000148408.13	CACNA1B	1.00739	6.54771	1.04802
ENSG00000149633.12	KIAA1755	1.00739	0	0
ENSG00000150636.17	CCDC102B	1.00739	1.30954	0
ENSG00000151413.17	NUBPL	1.00739	0.327385	0.34934
ENSG00000152056.17	AP1S3	1.00739	3.27385	0.174669
ENSG00000154227.13	CERS3	1.00739	0.654771	2.09603
ENSG00000155636.15	RBM45	1.00739	0	1.74669
ENSG00000155719.18	OTOA	1.00739	7.52988	2.62003
ENSG00000155957.18	TMBIM4	1.00739	0	0
ENSG00000156206.14	CFAP161	1.00739	3.27385	0
ENSG00000157593.19	SLC35B2	1.00739	0.327385	0.174669
ENSG00000157890.17	MEGF11	1.00739	0	0
ENSG00000159921.19	GNE	1.00739	0	2.96939
ENSG00000160050.15	CCDC28B	1.00739	2.2917	0
ENSG00000160226.16	CFAP410	1.00739	0	0
ENSG00000160963.14	COL26A1	1.00739	0	0
ENSG00000160991.16	ORAI2	1.00739	0	0
ENSG00000161328.11	LRRC56	1.00739	0	0
ENSG00000161652.12	IZUMO2	1.00739	0	0
ENSG00000162510.6	MATN1	1.00739	0	0
ENSG00000162664.17	ZNF326	1.00739	0	0.174669
ENSG00000162734.13	PEA15	1.00739	0.982158	0.174669
ENSG00000162804.14	SNED1	1.00739	0	0
ENSG00000163344.6	PMVK	1.00739	0.327385	0
ENSG00000163932.15	PRKCD	1.00739	0	0
ENSG00000164038.16	SLC9B2	1.00739	0	0
ENSG00000164406.8	LEAP2	1.00739	0.982158	0
ENSG00000164509.15	IL31RA	1.00739	0	0
ENSG00000164588.8	HCN1	1.00739	0	0
ENSG00000164683.18	HEY1	1.00739	0.982158	1.74669
ENSG00000164867.11	NOS3	1.00739	0	0
ENSG00000164953.16	TMEM67	1.00739	0	0
ENSG00000165434.8	PGM2L1	1.00739	2.2917	0
ENSG00000166073.11	GPR176	1.00739	0	1.92137
ENSG00000166402.9	TUB	1.00739	0	0
ENSG00000166415.15	WDR72	1.00739	2.2917	3.31872
ENSG00000166482.12	MFAP4	1.00739	1.96432	0
ENSG00000167191.12	GPRC5B	1.00739	0	0
ENSG00000167291.16	TBC1D16	1.00739	0	0
ENSG00000167460.17	TPM4	1.00739	0	0
ENSG00000167716.19	WDR81	1.00739	0	0
ENSG00000167720.13	SRR	1.00739	0	0.174669
ENSG00000167874.7	TMEM88	1.00739	0	0.524008
ENSG00000167984.18	NLRC3	1.00739	0	0
ENSG00000169900.8	PYDC1	1.00739	0	0
ENSG00000170234.13	PWWP2A	1.00739	0	0
ENSG00000170290.4	SLN	1.00739	0	0
ENSG00000171016.13	PYGO1	1.00739	0	0.174669
ENSG00000171223.6	JUNB	1.00739	0	0
ENSG00000172315.6	TP53RK	1.00739	0	0
ENSG00000173262.12	SLC2A14	1.00739	1.30954	0
ENSG00000173614.14	NMNAT1	1.00739	0	0
ENSG00000173660.12	UQCRH	1.00739	2.2917	4.19206
ENSG00000173868.12	PHOSPHO1	1.00739	0	0
ENSG00000174564.13	IL20RB	1.00739	0	1.57203
ENSG00000174799.11	CEP135	1.00739	3.92862	1.04802
ENSG00000175048.17	ZDHHC14	1.00739	0	0
ENSG00000177025.3	C19orf18	1.00739	0	0
ENSG00000177082.13	WDR73	1.00739	0	0
ENSG00000177182.11	CLVS1	1.00739	0	0
ENSG00000177595.18	PIDD1	1.00739	0	0
ENSG00000178690.3	DYNAP	1.00739	0	0
ENSG00000178700.9	DHFR2	1.00739	0	0
ENSG00000178882.15	RFLNA	1.00739	0	0
ENSG00000178919.9	FOXE1	1.00739	0	0
ENSG00000179008.9	C14orf39	1.00739	0	0
ENSG00000179331.3	RAB39A	1.00739	0	0
ENSG00000180090.5	OR3A1	1.00739	0	0
ENSG00000180509.12	KCNE1	1.00739	0	0
ENSG00000181444.13	ZNF467	1.00739	0	0
ENSG00000181518.4	OR8D4	1.00739	0	0
ENSG00000181555.21	SETD2	1.00739	0	1.57203
ENSG00000182326.15	C1S	1.00739	0	0
ENSG00000182508.14	LHFPL1	1.00739	0	0
ENSG00000182836.10	PLCXD3	1.00739	0	0
ENSG00000183150.8	GPR19	1.00739	0	2.44537
ENSG00000183172.9	SMDT1	1.00739	0.982158	2.79471
ENSG00000183307.4	TMEM121B	1.00739	0	0
ENSG00000183426.17	NPIPA1	1.00739	0	0
ENSG00000183775.11	KCTD16	1.00739	0	2.79471
ENSG00000183778.17	B3GALT5	1.00739	0	0
ENSG00000184486.10	POU3F2	1.00739	0	0
ENSG00000184602.6	SNN	1.00739	0	0.698677
ENSG00000184650.11	ODF4	1.00739	0	0
ENSG00000184898.7	RBM43	1.00739	0	0
ENSG00000185129.8	PURA	1.00739	0	0.174669
ENSG00000185404.17	SP140L	1.00739	0	0
ENSG00000185842.15	DNAH14	1.00739	0	0
ENSG00000185909.15	KLHDC8B	1.00739	0	0
ENSG00000186150.5	UBL4B	1.00739	0	0
ENSG00000186297.12	GABRA5	1.00739	0	0
ENSG00000186318.16	BACE1	1.00739	0	0
ENSG00000186364.12	NUDT17	1.00739	0	0
ENSG00000186806.5	VSIG10L	1.00739	0	0
ENSG00000187017.17	ESPN	1.00739	0	0
ENSG00000187260.16	WDR86	1.00739	0	0
ENSG00000187416.12	LHFPL3	1.00739	0	0
ENSG00000188897.9	AC099489.1	1.00739	0	0
ENSG00000188981.11	MSANTD1	1.00739	0	0
ENSG00000189067.13	LITAF	1.00739	0	0
ENSG00000196730.13	DAPK1	1.00739	0	0
ENSG00000196923.14	PDLIM7	1.00739	6.54771	0
ENSG00000197056.11	ZMYM1	1.00739	0	0.698677
ENSG00000197705.10	KLHL14	1.00739	0	0
ENSG00000197728.11	RPS26	1.00739	0	1.22269
ENSG00000197748.13	CFAP43	1.00739	0	0
ENSG00000197774.13	EME2	1.00739	0	0
ENSG00000197822.11	OCLN	1.00739	0.982158	0
ENSG00000198356.12	GET3	1.00739	0	4.01741
ENSG00000198626.17	RYR2	1.00739	0	1.22269
ENSG00000198707.17	CEP290	1.00739	0.327385	0.873348
ENSG00000198814.13	GK	1.00739	0	0
ENSG00000198901.14	PRC1	1.00739	3.27385	3.4934
ENSG00000198918.8	RPL39	1.00739	0	0
ENSG00000203663.4	OR2L2	1.00739	0	0
ENSG00000204301.6	NOTCH4	1.00739	0	0
ENSG00000204936.10	CD177	1.00739	3.60124	0
ENSG00000205078.6	SYCE1L	1.00739	0	0
ENSG00000206559.8	ZCWPW2	1.00739	0	0
ENSG00000213654.10	GPSM3	1.00739	0	0
ENSG00000213930.12	GALT	1.00739	0	0
ENSG00000213977.8	TAX1BP3	1.00739	0.327385	0.34934
ENSG00000214193.11	SH3D21	1.00739	0	0
ENSG00000214226.9	C17orf67	1.00739	0	0
ENSG00000215045.8	GRID2IP	1.00739	0	0
ENSG00000215912.12	TTC34	1.00739	0	0
ENSG00000216937.13	CCDC7	1.00739	0	2.2707
ENSG00000220205.9	VAMP2	1.00739	0	0.174669
ENSG00000222011.9	FAM185A	1.00739	0	0.873348
ENSG00000223501.9	VPS52	1.00739	0	0
ENSG00000223611.6	SUPT20HL2	1.00739	0	0
ENSG00000235568.7	NFAM1	1.00739	0	0
ENSG00000235631.2	RNF148	1.00739	0	1.04802
ENSG00000238243.3	OR2W3	1.00739	0	0
ENSG00000243646.10	IL10RB	1.00739	0	0
ENSG00000244607.7	CCDC13	1.00739	0	0
ENSG00000249853.8	HS3ST5	1.00739	0	0
ENSG00000253352.10	TUG1	1.00739	0	4.89075
ENSG00000257727.6	CNPY2	1.00739	0	0
ENSG00000262152.7	LINC00514	1.00739	0	0
ENSG00000263002.8	ZNF234	1.00739	0	0
ENSG00000265972.6	TXNIP	1.00739	0	0
ENSG00000268163.1	AC004076.1	1.00739	0	0
ENSG00000273706.5	LHX1	1.00739	0	0
ENSG00000278384.1	AL354822.1	1.00739	0	0
ENSG00000278889.4	OR2S2	1.00739	0	0
ENSG00000287725.1	AP003071.5	1.00739	0	1.22269
ENSG00000007038.11	PRSS21	1.34318	0	0
ENSG00000025156.13	HSF2	1.34318	0	0.34934
ENSG00000034971.17	MYOC	1.34318	0	0
ENSG00000054598.9	FOXC1	1.34318	2.2917	2.44537
ENSG00000059769.20	DNAJC25	1.34318	0	0
ENSG00000060566.14	CREB3L3	1.34318	0	0
ENSG00000067177.15	PHKA1	1.34318	0	0
ENSG00000072042.13	RDH11	1.34318	0	0
ENSG00000074964.17	ARHGEF10L	1.34318	0	0
ENSG00000075290.8	WNT8B	1.34318	0	0
ENSG00000078295.17	ADCY2	1.34318	0.327385	0.698677
ENSG00000083520.15	DIS3	1.34318	0	0
ENSG00000083838.16	ZNF446	1.34318	0	0
ENSG00000088543.15	C3orf18	1.34318	0	0
ENSG00000093217.11	XYLB	1.34318	0	0
ENSG00000099625.13	CBARP	1.34318	0	0
ENSG00000100167.20	SEPTIN3	1.34318	0	0
ENSG00000100490.9	CDKL1	1.34318	0	0
ENSG00000101084.18	RAB5IF	1.34318	1.30954	1.74669
ENSG00000101251.13	SEL1L2	1.34318	0	0
ENSG00000101493.11	ZNF516	1.34318	0	0.873348
ENSG00000101596.16	SMCHD1	1.34318	0	0
ENSG00000102181.21	CD99L2	1.34318	0	0
ENSG00000103599.20	IQCH	1.34318	0	8.20947
ENSG00000104964.15	TLE5	1.34318	0	0
ENSG00000105538.10	RASIP1	1.34318	0	0
ENSG00000105612.9	DNASE2	1.34318	0	0
ENSG00000105889.16	STEAP1B	1.34318	0	0
ENSG00000106348.18	IMPDH1	1.34318	0	0
ENSG00000106459.15	NRF1	1.34318	0	1.57203
ENSG00000108784.10	NAGLU	1.34318	0	0
ENSG00000108963.19	DPH1	1.34318	0	0
ENSG00000109065.12	NAT9	1.34318	2.2917	0.174669
ENSG00000109320.13	NFKB1	1.34318	0	0
ENSG00000110203.9	FOLR3	1.34318	0	0
ENSG00000110324.11	IL10RA	1.34318	0	0
ENSG00000111700.13	SLCO1B3	1.34318	0	0
ENSG00000112619.8	PRPH2	1.34318	0	0
ENSG00000112659.14	CUL9	1.34318	0	0
ENSG00000112837.17	TBX18	1.34318	0	0
ENSG00000113108.19	APBB3	1.34318	0	0
ENSG00000113369.9	ARRDC3	1.34318	0	0
ENSG00000114923.17	SLC4A3	1.34318	0	0
ENSG00000115112.8	TFCP2L1	1.34318	1.63693	0
ENSG00000115275.14	MOGS	1.34318	0	0
ENSG00000115738.10	ID2	1.34318	0	0
ENSG00000120210.8	INSL6	1.34318	0	0.174669
ENSG00000121691.7	CAT	1.34318	0	0
ENSG00000124019.10	FAM124B	1.34318	0	0
ENSG00000124466.9	LYPD3	1.34318	0	0
ENSG00000125814.17	NAPB	1.34318	0	4.36674
ENSG00000125817.8	CENPB	1.34318	0	0
ENSG00000125966.10	MMP24	1.34318	0	0
ENSG00000126070.20	AGO3	1.34318	0	0.34934
ENSG00000126353.3	CCR7	1.34318	0	0
ENSG00000126878.13	AIF1L	1.34318	1.30954	1.22269
ENSG00000128250.5	RFPL1	1.34318	0	0
ENSG00000128346.11	C22orf23	1.34318	1.63693	0
ENSG00000128564.7	VGF	1.34318	0	0
ENSG00000128739.23	SNRPN	1.34318	0	0.174669
ENSG00000131398.15	KCNC3	1.34318	0	0
ENSG00000132170.23	PPARG	1.34318	0.327385	0.174669
ENSG00000132429.10	POPDC3	1.34318	0	0
ENSG00000132669.13	RIN2	1.34318	0	0
ENSG00000133640.20	LRRIQ1	1.34318	0	0
ENSG00000134602.16	STK26	1.34318	0	0.34934
ENSG00000134815.19	DHX34	1.34318	0	0
ENSG00000135253.15	KCP	1.34318	0	0
ENSG00000135341.18	MAP3K7	1.34318	0	0.873348
ENSG00000135363.12	LMO2	1.34318	0	0
ENSG00000135622.13	SEMA4F	1.34318	5.89294	0
ENSG00000136235.17	GPNMB	1.34318	0	23.0564
ENSG00000136379.12	ABHD17C	1.34318	0	0
ENSG00000137801.11	THBS1	1.34318	0.982158	0
ENSG00000138400.13	MDH1B	1.34318	0	0.698677
ENSG00000138771.16	SHROOM3	1.34318	3.60124	0
ENSG00000138792.10	ENPEP	1.34318	0	0
ENSG00000139174.12	PRICKLE1	1.34318	0	0
ENSG00000139180.11	NDUFA9	1.34318	0	1.04802
ENSG00000139508.15	SLC46A3	1.34318	4.58341	0.34934
ENSG00000140262.18	TCF12	1.34318	0	0
ENSG00000140398.14	NEIL1	1.34318	0	0
ENSG00000141026.6	MED9	1.34318	0	0
ENSG00000141258.13	SGSM2	1.34318	0	0
ENSG00000141469.18	SLC14A1	1.34318	0	0
ENSG00000141655.17	TNFRSF11A	1.34318	0	0
ENSG00000141946.1	ZIM3	1.34318	0	0
ENSG00000142319.18	SLC6A3	1.34318	0	0
ENSG00000142544.7	CTU1	1.34318	0	0
ENSG00000142686.8	C1orf216	1.34318	0	0
ENSG00000142694.6	EVA1B	1.34318	0	0
ENSG00000144426.18	NBEAL1	1.34318	0.982158	0.873348
ENSG00000145147.20	SLIT2	1.34318	0	0.174669
ENSG00000146966.13	DENND2A	1.34318	0	0
ENSG00000147592.9	LACTB2	1.34318	0	14.4976
ENSG00000147883.12	CDKN2B	1.34318	0	0.524008
ENSG00000148356.14	LRSAM1	1.34318	0	0
ENSG00000148483.9	TMEM236	1.34318	0	0
ENSG00000149499.12	EML3	1.34318	0	0.524008
ENSG00000151164.19	RAD9B	1.34318	0	0.698677
ENSG00000152380.10	FAM151B	1.34318	0	0
ENSG00000152465.18	NMT2	1.34318	0	0
ENSG00000155666.12	KDM8	1.34318	0	1.22269
ENSG00000156687.11	UNC5D	1.34318	2.61909	0
ENSG00000156925.12	ZIC3	1.34318	1.30954	0.174669
ENSG00000157259.8	GATAD1	1.34318	0	0
ENSG00000157600.12	TMEM164	1.34318	0	2.2707
ENSG00000157851.17	DPYSL5	1.34318	0	0
ENSG00000158050.5	DUSP2	1.34318	16.6967	0
ENSG00000158113.13	LRRC43	1.34318	0	0
ENSG00000159714.12	ZDHHC1	1.34318	0	0
ENSG00000159792.10	PSKH1	1.34318	0	0
ENSG00000160305.18	DIP2A	1.34318	0	0
ENSG00000160352.16	ZNF714	1.34318	0	0.873348
ENSG00000160783.19	PMF1	1.34318	0	0.873348
ENSG00000161647.19	MPP3	1.34318	0	0
ENSG00000161914.10	ZNF653	1.34318	0	0
ENSG00000161973.11	CCDC42	1.34318	0	0
ENSG00000162542.13	TMCO4	1.34318	0	0
ENSG00000162620.16	LRRIQ3	1.34318	0	1.39736
ENSG00000162944.11	RFTN2	1.34318	0	0
ENSG00000163060.8	TEKT4	1.34318	0	0
ENSG00000163346.17	PBXIP1	1.34318	0	3.66805
ENSG00000163393.13	SLC22A15	1.34318	0.982158	0
ENSG00000163491.16	NEK10	1.34318	0	0
ENSG00000163694.15	RBM47	1.34318	0	0
ENSG00000164663.14	USP49	1.34318	0	0
ENSG00000165617.15	DACT1	1.34318	1.96432	0
ENSG00000165775.18	FUNDC2	1.34318	0.327385	0
ENSG00000165886.5	UBTD1	1.34318	0	0.698677
ENSG00000166126.11	AMN	1.34318	1.30954	2.44537
ENSG00000166359.11	WDR88	1.34318	0	0
ENSG00000167280.17	ENGASE	1.34318	0	0
ENSG00000167346.7	MMP26	1.34318	0	0
ENSG00000167447.12	SMG8	1.34318	0	0
ENSG00000167535.8	CACNB3	1.34318	0	0
ENSG00000168026.18	TTC21A	1.34318	0	0
ENSG00000168487.20	BMP1	1.34318	0	0
ENSG00000168491.10	CCDC110	1.34318	0	0
ENSG00000168754.15	FAM178B	1.34318	0.654771	19.7376
ENSG00000169064.13	ZBBX	1.34318	0	0
ENSG00000169231.13	THBS3	1.34318	0	0
ENSG00000169302.16	STK32A	1.34318	0	0
ENSG00000169957.10	ZNF768	1.34318	0	0.34934
ENSG00000170043.12	TRAPPC1	1.34318	0.654771	1.04802
ENSG00000170677.6	SOCS6	1.34318	0	0
ENSG00000171227.7	TMEM37	1.34318	0	0
ENSG00000172113.9	NME6	1.34318	0	0
ENSG00000172458.4	IL17D	1.34318	0	0
ENSG00000172717.16	FAM71D	1.34318	0	0.174669
ENSG00000173542.9	MOB1B	1.34318	2.2917	1.04802
ENSG00000173546.7	CSPG4	1.34318	0	0
ENSG00000173875.14	ZNF791	1.34318	0	0
ENSG00000173926.6	MARCHF3	1.34318	0	0
ENSG00000174007.9	CEP19	1.34318	5.23817	2.79471
ENSG00000174080.12	CTSF	1.34318	1.30954	0
ENSG00000174448.8	STARD6	1.34318	0	0
ENSG00000174738.13	NR1D2	1.34318	0	2.96939
ENSG00000174938.14	SEZ6L2	1.34318	0	0
ENSG00000175265.17	GOLGA8A	1.34318	0	0
ENSG00000175395.16	ZNF25	1.34318	0	5.24008
ENSG00000177144.7	NUDT4B	1.34318	0.654771	0
ENSG00000177483.11	RBM44	1.34318	0	2.09603
ENSG00000177613.9	CSTF2T	1.34318	0	0
ENSG00000177875.5	CCDC184	1.34318	0	0
ENSG00000178078.12	STAP2	1.34318	0	0
ENSG00000178498.16	DTX3	1.34318	1.63693	0
ENSG00000178802.18	MPI	1.34318	0	0
ENSG00000178997.11	EXD1	1.34318	0	10.3055
ENSG00000179088.15	C12orf42	1.34318	0	0
ENSG00000180016.2	OR1E1	1.34318	0	0
ENSG00000180535.4	BHLHA15	1.34318	0	0
ENSG00000180694.14	TMEM64	1.34318	0	0.174669
ENSG00000181027.11	FKRP	1.34318	0	0
ENSG00000182220.15	ATP6AP2	1.34318	30.7742	1.22269
ENSG00000182718.18	ANXA2	1.34318	0	0
ENSG00000183318.11	SPDYE4	1.34318	0	0
ENSG00000183347.15	GBP6	1.34318	0	0
ENSG00000183354.12	KIAA2026	1.34318	0	0.174669
ENSG00000183665.5	TRMT12	1.34318	0.982158	0
ENSG00000183921.7	SDR42E2	1.34318	0	0
ENSG00000185038.14	MROH2A	1.34318	0	0.524008
ENSG00000185238.13	PRMT3	1.34318	0	0
ENSG00000185513.17	L3MBTL1	1.34318	0	0
ENSG00000185960.14_PAR_Y	SHOX	1.34318	0	0
ENSG00000185972.6	CCIN	1.34318	0	0
ENSG00000186281.12	GPAT2	1.34318	0	3.31872
ENSG00000186399.10	GOLGA8R	1.34318	0	0
ENSG00000186409.18	CCDC30	1.34318	0	0
ENSG00000186417.14	GLDN	1.34318	0	0
ENSG00000187486.5	KCNJ11	1.34318	0	0
ENSG00000187595.16	ZNF385C	1.34318	0	0
ENSG00000188124.3	OR2AG2	1.34318	1.30954	0.873348
ENSG00000188559.15	RALGAPA2	1.34318	0	3.14404
ENSG00000188766.12	SPRED3	1.34318	0	0
ENSG00000188917.15	TRMT2B	1.34318	0	0
ENSG00000189164.15	ZNF527	1.34318	0	0
ENSG00000196123.13	KIAA0895L	1.34318	0	0
ENSG00000196407.12	THEM5	1.34318	0	0
ENSG00000196482.18	ESRRG	1.34318	0	0
ENSG00000196628.20	TCF4	1.34318	0	0
ENSG00000196776.17	CD47	1.34318	4.91079	1.22269
ENSG00000197134.13	ZNF257	1.34318	0.982158	4.36674
ENSG00000197162.10	ZNF785	1.34318	0	0
ENSG00000198464.14	ZNF480	1.34318	0	0
ENSG00000198551.10	ZNF627	1.34318	0	0
ENSG00000198722.14	UNC13B	1.34318	3.92862	2.09603
ENSG00000204410.16	MSH5	1.34318	0	0
ENSG00000204540.11	PSORS1C1	1.34318	0	0
ENSG00000204946.10	ZNF783	1.34318	0	1.39736
ENSG00000204954.10	C12orf73	1.34318	0	0
ENSG00000205002.4	AARD	1.34318	0	0
ENSG00000205363.6	INSYN1	1.34318	0	0
ENSG00000205457.11	TP53TG3C	1.34318	0	0.174669
ENSG00000206113.11	CFAP99	1.34318	0	0
ENSG00000211448.13	DIO2	1.34318	0	0
ENSG00000211584.14	SLC48A1	1.34318	2.2917	0.34934
ENSG00000213714.1	FAM209B	1.34318	0	0
ENSG00000213889.10	PPM1N	1.34318	0	0
ENSG00000213973.9	ZNF99	1.34318	0	0
ENSG00000214097.5	SMCO1	1.34318	0	0
ENSG00000215251.4	FASTKD5	1.34318	0	0
ENSG00000215440.12	NPEPL1	1.34318	0	0
ENSG00000217555.13	CKLF	1.34318	0	0
ENSG00000221909.3	FAM200A	1.34318	31.1017	1.04802
ENSG00000234616.9	JRK	1.34318	2.2917	0
ENSG00000238083.8	LRRC37A2	1.34318	0	0
ENSG00000239305.7	RNF103	1.34318	0	2.2707
ENSG00000240891.8	PLCXD2	1.34318	0	0.698677
ENSG00000260220.7	CCDC187	1.34318	0	0.34934
ENSG00000261221.4	ZNF865	1.34318	1.96432	2.09603
ENSG00000265817.4	FSBP	1.34318	13.7502	3.66805
ENSG00000267710.9	EDDM13	1.34318	0	1.92137
ENSG00000268041.2	ERFL	1.34318	0.982158	1.04802
ENSG00000272899.4	ATP6V1FNB	1.34318	0	0
ENSG00000276289.4	KCNE1B	1.34318	0	0.174669
ENSG00000278558.5	TMEM191B	1.34318	0	0
ENSG00000284662.1	OR4F16	1.34318	0	0
ENSG00000285077.2	ARHGAP11B	1.34318	0	0
ENSG00000006194.10	ZNF263	1.67898	0	0
ENSG00000007001.13	UPP2	1.67898	0	0
ENSG00000008277.14	ADAM22	1.67898	0	0
ENSG00000008300.17	CELSR3	1.67898	0	0
ENSG00000011295.16	TTC19	1.67898	0	4.36674
ENSG00000011638.11	TMEM159	1.67898	0	0
ENSG00000034510.6	TMSB10	1.67898	0	0
ENSG00000043591.6	ADRB1	1.67898	0	0
ENSG00000049883.15	PTCD2	1.67898	0	0
ENSG00000050730.16	TNIP3	1.67898	0	0
ENSG00000056998.20	GYG2	1.67898	0	0
ENSG00000062524.16	LTK	1.67898	0	0
ENSG00000066735.14	KIF26A	1.67898	0	0.174669
ENSG00000068366.20	ACSL4	1.67898	1.63693	0.174669
ENSG00000070214.16	SLC44A1	1.67898	0	0
ENSG00000070269.14	TMEM260	1.67898	0	0.698677
ENSG00000070601.10	FRMPD1	1.67898	0	0
ENSG00000075089.9	ACTR6	1.67898	0.982158	4.54139
ENSG00000079337.16	RAPGEF3	1.67898	0	0
ENSG00000085276.19	MECOM	1.67898	0	0
ENSG00000087077.14	TRIP6	1.67898	0	0
ENSG00000087589.16	CASS4	1.67898	0	0
ENSG00000088367.23	EPB41L1	1.67898	3.27385	0
ENSG00000088926.14	F11	1.67898	0	0
ENSG00000092445.12	TYRO3	1.67898	0.654771	0
ENSG00000100036.13	SLC35E4	1.67898	0	0
ENSG00000100351.17	GRAP2	1.67898	0	0.34934
ENSG00000102871.16	TRADD	1.67898	0	0
ENSG00000104231.11	ZFAND1	1.67898	0	0
ENSG00000104951.16	IL4I1	1.67898	0	0
ENSG00000105223.20	PLD3	1.67898	0	0
ENSG00000105996.7	HOXA2	1.67898	0.327385	4.89075
ENSG00000106367.15	AP1S1	1.67898	0	6.28811
ENSG00000106436.7	MYL10	1.67898	0	0
ENSG00000106780.9	MEGF9	1.67898	0	0
ENSG00000107521.19	HPS1	1.67898	0	0
ENSG00000108187.16	PBLD	1.67898	0.327385	0
ENSG00000108839.12	ALOX12	1.67898	0	0
ENSG00000109381.20	ELF2	1.67898	0	0
ENSG00000110944.9	IL23A	1.67898	0	1.39736
ENSG00000111077.18	TNS2	1.67898	0	0
ENSG00000112041.13	TULP1	1.67898	0	0
ENSG00000112561.19	TFEB	1.67898	0	0
ENSG00000112624.12	BICRAL	1.67898	0	0
ENSG00000113578.18	FGF1	1.67898	0	0
ENSG00000113712.19	CSNK1A1	1.67898	0	0
ENSG00000114948.13	ADAM23	1.67898	0	0
ENSG00000115257.15	PCSK4	1.67898	0	0
ENSG00000119844.15	AFTPH	1.67898	0.982158	0
ENSG00000124370.11	MCEE	1.67898	0	0
ENSG00000125247.16	TMTC4	1.67898	0	0.34934
ENSG00000125388.20	GRK4	1.67898	0	0
ENSG00000125744.12	RTN2	1.67898	0	0
ENSG00000126368.6	NR1D1	1.67898	0	0
ENSG00000126970.16	ZC4H2	1.67898	0	0
ENSG00000127081.14	ZNF484	1.67898	0	0
ENSG00000127249.15	ATP13A4	1.67898	1.30954	2.44537
ENSG00000129103.19	SUMF2	1.67898	0	1.22269
ENSG00000129204.17	USP6	1.67898	0	0
ENSG00000129991.13	TNNI3	1.67898	0	0
ENSG00000130202.10	NECTIN2	1.67898	0	0
ENSG00000130827.6	PLXNA3	1.67898	0	0
ENSG00000131899.11	LLGL1	1.67898	1.63693	2.2707
ENSG00000132031.13	MATN3	1.67898	0	0.698677
ENSG00000132677.13	RHBG	1.67898	0.654771	0
ENSG00000134363.12	FST	1.67898	1.30954	21.3097
ENSG00000134716.11	CYP2J2	1.67898	0	0
ENSG00000135414.10	GDF11	1.67898	0	0
ENSG00000135447.17	PPP1R1A	1.67898	0	0
ENSG00000135678.12	CPM	1.67898	0	0
ENSG00000135842.17	NIBAN1	1.67898	0	0
ENSG00000136100.14	VPS36	1.67898	0	0.873348
ENSG00000137040.10	RANBP6	1.67898	0	0
ENSG00000137392.10	CLPS	1.67898	3.27385	3.4934
ENSG00000139117.14	CPNE8	1.67898	0	0
ENSG00000139160.13	ETFBKMT	1.67898	0	0
ENSG00000141524.17	TMC6	1.67898	0	0
ENSG00000142552.8	RCN3	1.67898	0	0
ENSG00000142973.14	CYP4B1	1.67898	0	0
ENSG00000144228.9	SPOPL	1.67898	0.327385	2.96939
ENSG00000144746.7	ARL6IP5	1.67898	0.327385	0
ENSG00000145217.14	SLC26A1	1.67898	0	0
ENSG00000145545.12	SRD5A1	1.67898	0	10.1308
ENSG00000145945.7	FAM50B	1.67898	0	0
ENSG00000145949.11	MYLK4	1.67898	0	0
ENSG00000147119.4	CHST7	1.67898	0	0
ENSG00000147874.11	HAUS6	1.67898	0.654771	0
ENSG00000149294.17	NCAM1	1.67898	0	0
ENSG00000149489.9	ROM1	1.67898	0	0
ENSG00000151612.18	ZNF827	1.67898	0	0
ENSG00000151690.15	MFSD6	1.67898	0	0.174669
ENSG00000151914.20	DST	1.67898	0.327385	1.74669
ENSG00000153885.14	KCTD15	1.67898	0.982158	1.04802
ENSG00000154646.9	TMPRSS15	1.67898	0	0
ENSG00000155011.9	DKK2	1.67898	0	0
ENSG00000157343.9	ARMC12	1.67898	0	1.74669
ENSG00000159217.10	IGF2BP1	1.67898	0	0
ENSG00000160685.13	ZBTB7B	1.67898	0	0.873348
ENSG00000160886.13	LY6K	1.67898	0	0
ENSG00000162174.12	ASRGL1	1.67898	26.5182	1.39736
ENSG00000162694.14	EXTL2	1.67898	0	0
ENSG00000162769.13	FLVCR1	1.67898	0	0
ENSG00000162998.5	FRZB	1.67898	0	0
ENSG00000163013.12	FBXO41	1.67898	0	0
ENSG00000163069.13	SGCB	1.67898	0.654771	0.174669
ENSG00000163359.16	COL6A3	1.67898	0	0.34934
ENSG00000163421.9	PROK2	1.67898	0	0
ENSG00000163686.15	ABHD6	1.67898	0	0
ENSG00000163945.19	UVSSA	1.67898	4.58341	0
ENSG00000164061.5	BSN	1.67898	0	0
ENSG00000165023.7	DIRAS2	1.67898	0.654771	0
ENSG00000165102.15	HGSNAT	1.67898	2.94647	11.8775
ENSG00000165118.15	C9orf64	1.67898	0	3.31872
ENSG00000165238.16	WNK2	1.67898	0	0
ENSG00000165572.8	KBTBD6	1.67898	5.23817	4.71607
ENSG00000165807.8	PPP1R36	1.67898	0	0
ENSG00000166228.9	PCBD1	1.67898	0	1.57203
ENSG00000166289.6	PLEKHF1	1.67898	0	0
ENSG00000166446.15	CDYL2	1.67898	1.63693	0.34934
ENSG00000167037.19	SGSM1	1.67898	0	0
ENSG00000167637.18	ZNF283	1.67898	0	0
ENSG00000168404.13	MLKL	1.67898	0	0
ENSG00000168434.13	COG7	1.67898	0	0
ENSG00000169432.18	SCN9A	1.67898	0	0
ENSG00000169750.9	RAC3	1.67898	3.27385	2.09603
ENSG00000169756.16	LIMS1	1.67898	0	0
ENSG00000170807.12	LMOD2	1.67898	0	0
ENSG00000170961.7	HAS2	1.67898	4.58341	0.698677
ENSG00000171310.11	CHST11	1.67898	0	0.698677
ENSG00000171462.15	DLK2	1.67898	0	0
ENSG00000171962.18	DRC3	1.67898	0.982158	0
ENSG00000172831.14	CES2	1.67898	0	0
ENSG00000172935.9	MRGPRF	1.67898	0	1.22269
ENSG00000174562.13	KLK15	1.67898	0	0
ENSG00000175548.9	ALG10B	1.67898	0	0
ENSG00000176681.14	LRRC37A	1.67898	0	0
ENSG00000176749.9	CDK5R1	1.67898	0	0.34934
ENSG00000176909.12	MAMSTR	1.67898	0	0
ENSG00000177272.9	KCNA3	1.67898	0	0
ENSG00000177352.10	CCDC71	1.67898	0	0
ENSG00000177685.17	CRACR2B	1.67898	0	0
ENSG00000178209.16	PLEC	1.67898	0	0
ENSG00000178795.9	GDPD4	1.67898	0	0
ENSG00000178934.5	LGALS7B	1.67898	0	0
ENSG00000178951.9	ZBTB7A	1.67898	0	0
ENSG00000179029.15	TMEM107	1.67898	0	0
ENSG00000179057.14	IGSF22	1.67898	0	0
ENSG00000179630.11	LACC1	1.67898	0	1.04802
ENSG00000180209.12	MYLPF	1.67898	0	0
ENSG00000180773.15	SLC36A4	1.67898	0	0
ENSG00000181234.9	TMEM132C	1.67898	0	4.36674
ENSG00000181904.9	C5orf24	1.67898	0.654771	0
ENSG00000181965.6	NEUROG1	1.67898	0	0
ENSG00000182103.5	FAM181B	1.67898	1.30954	2.09603
ENSG00000182255.7	KCNA4	1.67898	0	0
ENSG00000182463.16	TSHZ2	1.67898	0	0
ENSG00000182511.12	FES	1.67898	0	0
ENSG00000182568.17	SATB1	1.67898	0	0
ENSG00000183722.9	LHFPL6	1.67898	0	3.4934
ENSG00000184117.12	NIPSNAP1	1.67898	0	0
ENSG00000184828.10	ZBTB7C	1.67898	0	0
ENSG00000185220.12	PGBD2	1.67898	6.22032	0.698677
ENSG00000186094.17	AGBL4	1.67898	0	0
ENSG00000186814.14	ZSCAN30	1.67898	0	0
ENSG00000187187.14	ZNF546	1.67898	1.30954	0.174669
ENSG00000187772.8	LIN28B	1.67898	0	0
ENSG00000188316.15	ENO4	1.67898	0	0
ENSG00000188428.20	BLOC1S5	1.67898	0	0
ENSG00000188483.8	IER5L	1.67898	0	0.34934
ENSG00000196230.13	TUBB	1.67898	0	0
ENSG00000196507.11	TCEAL3	1.67898	0	0.698677
ENSG00000196581.11	AJAP1	1.67898	0	0
ENSG00000197191.6	CYSRT1	1.67898	0	0
ENSG00000197324.9	LRP10	1.67898	0.982158	0.524008
ENSG00000197472.15	ZNF695	1.67898	0.327385	0.174669
ENSG00000197535.15	MYO5A	1.67898	0.654771	1.57203
ENSG00000197978.9	GOLGA6L9	1.67898	0.327385	0
ENSG00000198121.13	LPAR1	1.67898	2.61909	0
ENSG00000198324.13	PHETA1	1.67898	0	0
ENSG00000198759.12	EGFL6	1.67898	0	0
ENSG00000198879.12	SFMBT2	1.67898	0	14.6722
ENSG00000204348.10	DXO	1.67898	0	6.63744
ENSG00000204351.12	SKIV2L	1.67898	0	0
ENSG00000205445.3	KRTAP10-2	1.67898	0	0
ENSG00000206043.7	C18orf63	1.67898	0.654771	0
ENSG00000213420.8	GPC2	1.67898	0	0
ENSG00000214216.11	IQCJ	1.67898	0	0.524008
ENSG00000214309.5	MBLAC1	1.67898	0	0
ENSG00000215114.10	UBXN2B	1.67898	0	1.22269
ENSG00000215187.12	FAM166B	1.67898	2.61909	2.2707
ENSG00000215612.8	HMX1	1.67898	0	0
ENSG00000217128.12	FNIP1	1.67898	0	0.34934
ENSG00000221947.8	XKR9	1.67898	0	0
ENSG00000226288.2	OR52I2	1.67898	0	0
ENSG00000233757.6	AC092835.1	1.67898	0	0
ENSG00000237515.9	SHISA9	1.67898	2.94647	0
ENSG00000249751.4	ECSCR	1.67898	0	0
ENSG00000254126.8	CD8B2	1.67898	0	0
ENSG00000256771.4	ZNF253	1.67898	0	0
ENSG00000256806.6	C17orf100	1.67898	0	0
ENSG00000260007.3	AC107871.1	1.67898	0	0
ENSG00000266826.2	IGBP1P2	1.67898	0	0
ENSG00000270629.6	NBPF14	1.67898	0	0.34934
ENSG00000273820.2	USP27X	1.67898	0	0
ENSG00000277258.5	PCGF2	1.67898	1.96432	12.4015
ENSG00000278129.2	ZNF8	1.67898	0	0
ENSG00000284733.1	OR4F29	1.67898	0	0
ENSG00000284873.1	OOSP1	1.67898	0	0.174669
ENSG00000285082.2	AL160272.2	1.67898	0	0
ENSG00000001631.16	KRIT1	2.01477	0	0
ENSG00000005001.10	PRSS22	2.01477	0	0.698677
ENSG00000008311.15	AASS	2.01477	0	22.8817
ENSG00000011132.12	APBA3	2.01477	0	0
ENSG00000019186.10	CYP24A1	2.01477	0.654771	0.174669
ENSG00000019485.13	PRDM11	2.01477	0	0
ENSG00000029534.21	ANK1	2.01477	0	0
ENSG00000030110.13	BAK1	2.01477	0	0
ENSG00000037897.17	METTL1	2.01477	0	0.174669
ENSG00000042429.12	MED17	2.01477	0	0
ENSG00000047597.7	XK	2.01477	0	0
ENSG00000055118.16	KCNH2	2.01477	0	0
ENSG00000065833.9	ME1	2.01477	0	0
ENSG00000069424.15	KCNAB2	2.01477	0	0
ENSG00000072135.13	PTPN18	2.01477	0	0
ENSG00000072657.9	TRHDE	2.01477	0	1.39736
ENSG00000073146.16	MOV10L1	2.01477	0	0
ENSG00000074527.13	NTN4	2.01477	0	8.90814
ENSG00000074706.13	IPCEF1	2.01477	0	0.524008
ENSG00000074855.11	ANO8	2.01477	3.60124	0.34934
ENSG00000077092.19	RARB	2.01477	5.23817	0.524008
ENSG00000083814.13	ZNF671	2.01477	0	0
ENSG00000087510.7	TFAP2C	2.01477	0	0
ENSG00000087903.13	RFX2	2.01477	0	0
ENSG00000090530.10	P3H2	2.01477	5.23817	0.524008
ENSG00000091831.24	ESR1	2.01477	0	0
ENSG00000100346.18	CACNA1I	2.01477	0	0
ENSG00000100764.14	PSMC1	2.01477	0	0
ENSG00000101144.13	BMP7	2.01477	0	0
ENSG00000101951.17	PAGE4	2.01477	0	1.04802
ENSG00000102383.14	ZDHHC15	2.01477	0	0
ENSG00000102575.13	ACP5	2.01477	1.63693	0
ENSG00000102755.12	FLT1	2.01477	0.327385	0
ENSG00000104164.12	BLOC1S6	2.01477	0	12.4015
ENSG00000105204.14	DYRK1B	2.01477	0	0
ENSG00000105610.6	KLF1	2.01477	0	0
ENSG00000108242.13	CYP2C18	2.01477	0	0
ENSG00000110660.15	SLC35F2	2.01477	0	0
ENSG00000112186.12	CAP2	2.01477	3.27385	9.60683
ENSG00000112706.12	IMPG1	2.01477	0	1.92137
ENSG00000112773.16	TENT5A	2.01477	0	0
ENSG00000114859.16	CLCN2	2.01477	0	0
ENSG00000116661.11	FBXO2	2.01477	0	0
ENSG00000117245.13	KIF17	2.01477	0	0
ENSG00000118997.14	DNAH7	2.01477	0	1.39736
ENSG00000119314.16	PTBP3	2.01477	0	0
ENSG00000119326.15	CTNNAL1	2.01477	0	0
ENSG00000119403.15	PHF19	2.01477	0	0
ENSG00000119946.11	CNNM1	2.01477	0	1.04802
ENSG00000121297.8	TSHZ3	2.01477	0	0
ENSG00000121380.12	BCL2L14	2.01477	0	0
ENSG00000122068.13	FYTTD1	2.01477	0	2.44537
ENSG00000122482.21	ZNF644	2.01477	0.327385	0
ENSG00000122678.17	POLM	2.01477	0.327385	0
ENSG00000122970.16	IFT81	2.01477	0	0.873348
ENSG00000123146.20	ADGRE5	2.01477	2.61909	1.22269
ENSG00000124249.7	KCNK15	2.01477	0	0.174669
ENSG00000124587.14	PEX6	2.01477	0	2.79471
ENSG00000124678.20	TCP11	2.01477	0	0.524008
ENSG00000125124.13	BBS2	2.01477	0	0.174669
ENSG00000125733.18	TRIP10	2.01477	0	0
ENSG00000126243.9	LRFN3	2.01477	0	0
ENSG00000130363.12	RSPH3	2.01477	0	0
ENSG00000130940.15	CASZ1	2.01477	0	0
ENSG00000132840.10	BHMT2	2.01477	0.327385	10.8295
ENSG00000133250.14	ZNF414	2.01477	0	0
ENSG00000134160.14	TRPM1	2.01477	0	0
ENSG00000134590.14	RTL8C	2.01477	0	0
ENSG00000134825.16	TMEM258	2.01477	7.20249	7.51078
ENSG00000134970.14	TMED7	2.01477	0.654771	3.14404
ENSG00000135404.12	CD63	2.01477	0	0
ENSG00000137070.18	IL11RA	2.01477	0	0
ENSG00000137267.6	TUBB2A	2.01477	0	0
ENSG00000137273.6	FOXF2	2.01477	0	0.698677
ENSG00000137404.14	NRM	2.01477	0	0
ENSG00000137462.9	TLR2	2.01477	0	0
ENSG00000137806.10	NDUFAF1	2.01477	1.30954	16.0696
ENSG00000137968.16	SLC44A5	2.01477	0	0
ENSG00000138231.13	DBR1	2.01477	0	0
ENSG00000139610.2	CELA1	2.01477	0	1.39736
ENSG00000140450.9	ARRDC4	2.01477	0	0
ENSG00000140987.20	ZSCAN32	2.01477	0	5.41476
ENSG00000141084.11	RANBP10	2.01477	0	0
ENSG00000141971.13	MVB12A	2.01477	11.7859	0.174669
ENSG00000142185.16	TRPM2	2.01477	0	0
ENSG00000142303.14	ADAMTS10	2.01477	0	0.873348
ENSG00000143314.12	MRPL24	2.01477	6.87511	7.16145
ENSG00000143742.14	SRP9	2.01477	2.2917	17.6416
ENSG00000143850.16	PLEKHA6	2.01477	2.2917	0
ENSG00000143867.7	OSR1	2.01477	0	1.57203
ENSG00000144036.16	EXOC6B	2.01477	1.63693	1.04802
ENSG00000144452.15	ABCA12	2.01477	0	0
ENSG00000144649.9	GASK1A	2.01477	0	0
ENSG00000145087.13	STXBP5L	2.01477	0	0
ENSG00000145990.11	GFOD1	2.01477	0.327385	1.39736
ENSG00000148334.16	PTGES2	2.01477	0	0
ENSG00000148516.22	ZEB1	2.01477	0.654771	0
ENSG00000149177.13	PTPRJ	2.01477	0.654771	0
ENSG00000149201.10	CCDC81	2.01477	0	0
ENSG00000152578.13	GRIA4	2.01477	0	0
ENSG00000153214.11	TMEM87B	2.01477	1.63693	1.39736
ENSG00000154678.18	PDE1C	2.01477	0	0.34934
ENSG00000154978.13	VOPP1	2.01477	0.327385	3.31872
ENSG00000155324.10	GRAMD2B	2.01477	0	0
ENSG00000155393.13	HEATR3	2.01477	0	0
ENSG00000156931.16	VPS8	2.01477	0	0.174669
ENSG00000158769.18	F11R	2.01477	0	0
ENSG00000159256.13	MORC3	2.01477	0	0.174669
ENSG00000159674.12	SPON2	2.01477	0	0
ENSG00000160062.15	ZBTB8A	2.01477	0	0
ENSG00000160221.18	GATD3A	2.01477	0	0.174669
ENSG00000160602.14	NEK8	2.01477	0	0
ENSG00000160932.11	LY6E	2.01477	0	0
ENSG00000160961.12	ZNF333	2.01477	0	0
ENSG00000161281.11	COX7A1	2.01477	0	0
ENSG00000161395.14	PGAP3	2.01477	0.327385	1.74669
ENSG00000162520.15	SYNC	2.01477	0	0.174669
ENSG00000162755.14	KLHDC9	2.01477	0	0
ENSG00000163960.12	UBXN7	2.01477	0	1.39736
ENSG00000164096.13	C4orf3	2.01477	3.60124	1.74669
ENSG00000164241.13	C5orf63	2.01477	0	0
ENSG00000164631.19	ZNF12	2.01477	1.63693	2.09603
ENSG00000164687.11	FABP5	2.01477	0	0
ENSG00000165029.17	ABCA1	2.01477	0	0
ENSG00000165055.16	METTL2B	2.01477	0	0
ENSG00000165078.13	CPA6	2.01477	0	0
ENSG00000166428.14	PLD4	2.01477	0	0
ENSG00000166845.15	C18orf54	2.01477	4.25602	0.698677
ENSG00000167094.16	TTC16	2.01477	1.96432	0
ENSG00000167525.14	PROCA1	2.01477	0	0.524008
ENSG00000167799.10	NUDT8	2.01477	0	0
ENSG00000169442.9	CD52	2.01477	0	0
ENSG00000169621.10	APLF	2.01477	0	1.92137
ENSG00000169902.15	TPST1	2.01477	0	0
ENSG00000169918.10	OTUD7A	2.01477	0	0
ENSG00000170175.11	CHRNB1	2.01477	0	0
ENSG00000170417.16	TMEM182	2.01477	0	0
ENSG00000170500.13	LONRF2	2.01477	1.30954	0
ENSG00000170615.15	SLC26A5	2.01477	0	0
ENSG00000171056.8	SOX7	2.01477	0	0
ENSG00000171105.14	INSR	2.01477	0	4.19206
ENSG00000171160.18	MORN4	2.01477	0	0
ENSG00000171243.8	SOSTDC1	2.01477	0	0.698677
ENSG00000172086.9	KRCC1	2.01477	0	0
ENSG00000172164.15	SNTB1	2.01477	0	0
ENSG00000172748.14	ZNF596	2.01477	0	0
ENSG00000172922.11	RNASEH2C	2.01477	0	0.34934
ENSG00000173214.7	MFSD4B	2.01477	0.327385	0
ENSG00000173239.14	LIPM	2.01477	0	0.698677
ENSG00000173334.4	TRIB1	2.01477	0	0
ENSG00000173905.9	GOLIM4	2.01477	0	0.698677
ENSG00000174373.16	RALGAPA1	2.01477	0	0.873348
ENSG00000175066.16	GK5	2.01477	0.654771	16.0696
ENSG00000175309.15	PHYKPL	2.01477	0.327385	0.524008
ENSG00000175894.18	TSPEAR	2.01477	0	0
ENSG00000176014.13	TUBB6	2.01477	0	0
ENSG00000177383.5	MAGEF1	2.01477	0	0
ENSG00000177854.8	TMEM187	2.01477	0	0
ENSG00000178665.16	ZNF713	2.01477	3.60124	0.873348
ENSG00000179454.14	KLHL28	2.01477	1.96432	7.33613
ENSG00000179833.4	SERTAD2	2.01477	0	0.34934
ENSG00000179943.8	FIZ1	2.01477	0	0
ENSG00000180042.5	OR1R1P	2.01477	0	0
ENSG00000181826.10	RELL1	2.01477	0	2.79471
ENSG00000182324.7	KCNJ14	2.01477	0	0.873348
ENSG00000182405.6	PGBD4	2.01477	0	0
ENSG00000183208.12	GDPGP1	2.01477	0	0
ENSG00000183762.13	KREMEN1	2.01477	0	0
ENSG00000183828.15	NUDT14	2.01477	1.30954	1.04802
ENSG00000184261.5	KCNK12	2.01477	0	0
ENSG00000184374.3	COLEC10	2.01477	0	0
ENSG00000184507.16	NUTM1	2.01477	0	0
ENSG00000185010.15	F8	2.01477	0	0
ENSG00000185015.8	CA13	2.01477	0.982158	0
ENSG00000185347.18	TEDC1	2.01477	0	0
ENSG00000187510.10	PLEKHG7	2.01477	0	0
ENSG00000188277.10	C15orf62	2.01477	0	0
ENSG00000188573.8	FBLL1	2.01477	0	0
ENSG00000189221.10	MAOA	2.01477	0	0
ENSG00000196218.13	RYR1	2.01477	0	0
ENSG00000196576.15	PLXNB2	2.01477	0	0
ENSG00000196998.19	WDR45	2.01477	0	1.39736
ENSG00000197296.6	FITM2	2.01477	0	0.698677
ENSG00000197576.14	HOXA4	2.01477	0	0.174669
ENSG00000198046.12	ZNF667	2.01477	0	0
ENSG00000198298.13	ZNF485	2.01477	0	0
ENSG00000198393.8	ZNF26	2.01477	0	0.174669
ENSG00000198633.10	ZNF534	2.01477	0	0
ENSG00000198939.8	ZFP2	2.01477	0	0
ENSG00000203867.8	RBM20	2.01477	0	0
ENSG00000204428.12	LY6G5C	2.01477	0.327385	0
ENSG00000204576.12	PRR3	2.01477	0	0.174669
ENSG00000205704.7	LINC00634	2.01477	0	0.698677
ENSG00000206140.11	TMEM191C	2.01477	0.654771	2.79471
ENSG00000213020.10	ZNF611	2.01477	0	0
ENSG00000213231.13	TCL1B	2.01477	0.982158	0.524008
ENSG00000214595.12	EML6	2.01477	0	0.873348
ENSG00000214717.12	ZBED1	2.01477	0	0
ENSG00000215217.7	C5orf49	2.01477	0	2.2707
ENSG00000215788.11	TNFRSF25	2.01477	0	0
ENSG00000218891.5	ZNF579	2.01477	0	0
ENSG00000220008.3	LINGO3	2.01477	0	0
ENSG00000221821.4	C6orf226	2.01477	0	0.34934
ENSG00000227268.5	KLLN	2.01477	0	0
ENSG00000230178.1	OR4F3	2.01477	0	0
ENSG00000232040.4	ZBED9	2.01477	0	1.39736
ENSG00000235109.7	ZSCAN31	2.01477	0	0
ENSG00000237441.10	RGL2	2.01477	0	0
ENSG00000239605.11	STPG4	2.01477	0	0
ENSG00000248383.5	PCDHAC1	2.01477	0	0
ENSG00000249915.8	PDCD6	2.01477	0	0
ENSG00000253368.4	TRNP1	2.01477	0	0
ENSG00000254004.7	ZNF260	2.01477	0	0
ENSG00000269335.6	IKBKG	2.01477	1.30954	0
ENSG00000275034.2	TP53TG3E	2.01477	0	0.174669
ENSG00000280071.4	GATD3B	2.01477	1.30954	0
ENSG00000284713.1	SMIM38	2.01477	0	0
ENSG00000010379.16	SLC6A13	2.35057	0	0
ENSG00000018699.13	TTC27	2.35057	0	0
ENSG00000020129.16	NCDN	2.35057	0.654771	4.01741
ENSG00000023839.12	ABCC2	2.35057	0	0
ENSG00000027075.15	PRKCH	2.35057	11.7859	2.09603
ENSG00000029153.14	ARNTL2	2.35057	0.982158	0.174669
ENSG00000035687.10	ADSS2	2.35057	0.654771	0.174669
ENSG00000037749.12	MFAP3	2.35057	0	2.44537
ENSG00000038002.9	AGA	2.35057	0	0
ENSG00000038219.13	BOD1L1	2.35057	5.89294	4.89075
ENSG00000048028.11	USP28	2.35057	0	0.174669
ENSG00000050555.19	LAMC3	2.35057	0	0
ENSG00000068903.20	SIRT2	2.35057	0	0
ENSG00000071553.18	ATP6AP1	2.35057	2.94647	0
ENSG00000073711.11	PPP2R3A	2.35057	0	0
ENSG00000074696.13	HACD3	2.35057	0	0.174669
ENSG00000076864.19	RAP1GAP	2.35057	0	10.3055
ENSG00000084444.14	FAM234B	2.35057	0	0.34934
ENSG00000087301.9	TXNDC16	2.35057	0.654771	2.62003
ENSG00000092529.25	CAPN3	2.35057	0	0.34934
ENSG00000094631.21	HDAC6	2.35057	0	0
ENSG00000095564.14	BTAF1	2.35057	0	0.174669
ENSG00000101938.15	CHRDL1	2.35057	0	5.06541
ENSG00000102096.9	PIM2	2.35057	0	1.74669
ENSG00000102796.11	DHRS12	2.35057	0	0
ENSG00000103241.7	FOXF1	2.35057	0	0
ENSG00000104325.7	DECR1	2.35057	0	0
ENSG00000104888.10	SLC17A7	2.35057	0	0.698677
ENSG00000105357.19	MYH14	2.35057	0	0
ENSG00000105997.22	HOXA3	2.35057	0	0
ENSG00000106346.11	USP42	2.35057	0	0
ENSG00000107036.12	RIC1	2.35057	0	0.174669
ENSG00000107537.14	PHYH	2.35057	0	0
ENSG00000108561.8	C1QBP	2.35057	0	0
ENSG00000108840.15	HDAC5	2.35057	0.327385	1.74669
ENSG00000110841.14	PPFIBP1	2.35057	0.327385	2.2707
ENSG00000112739.17	PRPF4B	2.35057	0	0
ENSG00000113240.13	CLK4	2.35057	0	0
ENSG00000114251.15	WNT5A	2.35057	0	0
ENSG00000114626.18	ABTB1	2.35057	0.327385	0
ENSG00000115165.10	CYTIP	2.35057	0	0.174669
ENSG00000115705.22	TPO	2.35057	33.3933	1.57203
ENSG00000117054.14	ACADM	2.35057	0	0
ENSG00000119655.11	NPC2	2.35057	5.23817	5.93875
ENSG00000122735.16	DNAI1	2.35057	0	0
ENSG00000123739.11	PLA2G12A	2.35057	0.327385	1.04802
ENSG00000124440.16	HIF3A	2.35057	0	0
ENSG00000125170.11	DOK4	2.35057	0	0
ENSG00000125354.24	SEPTIN6	2.35057	0	0
ENSG00000125746.18	EML2	2.35057	15.7145	0.174669
ENSG00000125812.16	GZF1	2.35057	0.982158	0
ENSG00000127526.15	SLC35E1	2.35057	0	0
ENSG00000128242.13	GAL3ST1	2.35057	1.30954	0
ENSG00000128309.16	MPST	2.35057	0	4.36674
ENSG00000130768.15	SMPDL3B	2.35057	0	0
ENSG00000130821.17	SLC6A8	2.35057	0	0
ENSG00000132464.13	ENAM	2.35057	0	0
ENSG00000132846.6	ZBED3	2.35057	1.30954	0
ENSG00000133142.18	TCEAL4	2.35057	0	0
ENSG00000134318.14	ROCK2	2.35057	0	1.74669
ENSG00000134987.11	WDR36	2.35057	0	0
ENSG00000135338.14	LCA5	2.35057	2.94647	1.04802
ENSG00000135441.7	BLOC1S1	2.35057	0	0
ENSG00000136546.16	SCN7A	2.35057	0	0
ENSG00000137727.12	ARHGAP20	2.35057	1.96432	4.01741
ENSG00000138185.20	ENTPD1	2.35057	0	1.04802
ENSG00000138395.17	CDK15	2.35057	0	0.174669
ENSG00000141337.12	ARSG	2.35057	0	0
ENSG00000141622.14	RNF165	2.35057	0	0
ENSG00000143107.10	FNDC7	2.35057	0	0
ENSG00000143319.17	ISG20L2	2.35057	0	0
ENSG00000144455.14	SUMF1	2.35057	0.982158	2.2707
ENSG00000145743.17	FBXL17	2.35057	0	0
ENSG00000145911.6	N4BP3	2.35057	0	0
ENSG00000145934.16	TENM2	2.35057	0	0.174669
ENSG00000146205.14	ANO7	2.35057	0	0
ENSG00000150455.13	TIRAP	2.35057	0	0.174669
ENSG00000150556.17	LYPD6B	2.35057	0	0
ENSG00000150938.10	CRIM1	2.35057	0	0
ENSG00000150977.10	RILPL2	2.35057	0	0
ENSG00000151233.11	GXYLT1	2.35057	5.56556	5.24008
ENSG00000153779.11	TGIF2LX	2.35057	0	0
ENSG00000154240.17	CEP112	2.35057	0	0
ENSG00000154415.8	PPP1R3A	2.35057	0	19.039
ENSG00000154493.19	C10orf90	2.35057	0	0
ENSG00000154710.18	RABGEF1	2.35057	1.63693	1.74669
ENSG00000155256.17	ZFYVE27	2.35057	0	0.698677
ENSG00000155265.11	GOLGA7B	2.35057	0	0
ENSG00000156253.7	RWDD2B	2.35057	0	0.174669
ENSG00000157423.18	HYDIN	2.35057	0	1.04802
ENSG00000159314.11	ARHGAP27	2.35057	0	1.92137
ENSG00000159761.15	C16orf86	2.35057	0	0
ENSG00000160410.15	SHKBP1	2.35057	0	4.89075
ENSG00000161996.19	WDR90	2.35057	0	0
ENSG00000162105.19	SHANK2	2.35057	0	1.39736
ENSG00000162144.10	CYB561A3	2.35057	0	1.22269
ENSG00000162924.15	REL	2.35057	0	2.79471
ENSG00000163617.11	CCDC191	2.35057	0	0
ENSG00000163803.13	PLB1	2.35057	0	1.57203
ENSG00000163806.16	SPDYA	2.35057	0.327385	0
ENSG00000163913.12	IFT122	2.35057	0	0
ENSG00000164323.14	CFAP97	2.35057	0	0.174669
ENSG00000164756.12	SLC30A8	2.35057	2.2917	1.04802
ENSG00000164946.20	FREM1	2.35057	0	0
ENSG00000165084.16	C8orf34	2.35057	0.327385	0.873348
ENSG00000165181.16	SHOC1	2.35057	0	0
ENSG00000165288.11	BRWD3	2.35057	34.7028	0
ENSG00000166105.16	GLB1L3	2.35057	0	0
ENSG00000166313.19	APBB1	2.35057	54.6735	0.174669
ENSG00000166436.16	TRIM66	2.35057	0	0
ENSG00000166734.20	GOLM2	2.35057	0.654771	0
ENSG00000168658.19	VWA3B	2.35057	0	2.2707
ENSG00000169515.8	CCDC8	2.35057	0	0
ENSG00000169710.9	FASN	2.35057	32.0838	0
ENSG00000170381.14	SEMA3E	2.35057	0	0
ENSG00000171368.12	TPPP	2.35057	0	0
ENSG00000172137.19	CALB2	2.35057	0	0
ENSG00000172469.16	MANEA	2.35057	0	0
ENSG00000172752.14	COL6A5	2.35057	0	0
ENSG00000172766.19	NAA16	2.35057	0	0
ENSG00000173715.18	C11orf80	2.35057	0	0
ENSG00000174791.11	RIN1	2.35057	0	0
ENSG00000175322.12	ZNF519	2.35057	0.982158	9.95616
ENSG00000175595.15	ERCC4	2.35057	0	2.62003
ENSG00000177599.13	ZNF491	2.35057	0	0
ENSG00000178297.14	TMPRSS9	2.35057	0	0
ENSG00000178460.18	MCMDC2	2.35057	0.982158	0
ENSG00000180096.12	SEPTIN1	2.35057	0	0
ENSG00000180257.14	ZNF816	2.35057	0.654771	1.04802
ENSG00000183850.14	ZNF730	2.35057	0	0
ENSG00000184786.6	TCTE3	2.35057	0	0
ENSG00000185245.8	GP1BA	2.35057	0	1.04802
ENSG00000186188.11	FFAR4	2.35057	0	0
ENSG00000186395.8	KRT10	2.35057	0	2.09603
ENSG00000187514.17	PTMA	2.35057	0	0.174669
ENSG00000187527.11	ATP13A5	2.35057	0	19.9123
ENSG00000188107.15	EYS	2.35057	0	0
ENSG00000188425.4	NANOS2	2.35057	0	0
ENSG00000188937.6	NYX	2.35057	0	0
ENSG00000189120.5	SP6	2.35057	0	0.174669
ENSG00000196177.13	ACADSB	2.35057	3.60124	3.66805
ENSG00000196544.8	BORCS6	2.35057	0	0
ENSG00000196547.15	MAN2A2	2.35057	0	0
ENSG00000196666.6	FAM180B	2.35057	0	0.698677
ENSG00000197016.12	ZNF470	2.35057	0	0
ENSG00000197020.11	ZNF100	2.35057	0	0
ENSG00000197380.11	DACT3	2.35057	1.30954	0.698677
ENSG00000197520.10	FAM177B	2.35057	0	0
ENSG00000197540.8	GZMM	2.35057	0	0
ENSG00000197619.14	ZNF615	2.35057	0	2.44537
ENSG00000197779.15	ZNF81	2.35057	0	0
ENSG00000198563.14	DDX39B	2.35057	3.92862	0
ENSG00000198650.11	TAT	2.35057	0.327385	9.60683
ENSG00000204130.14	RUFY2	2.35057	0.982158	1.39736
ENSG00000204311.15	PJVK	2.35057	0	0
ENSG00000204475.10	NCR3	2.35057	0	0
ENSG00000204583.10	LRCOL1	2.35057	0	0
ENSG00000204856.12	FAM216A	2.35057	0	0
ENSG00000205903.7	ZNF316	2.35057	0	0
ENSG00000214717.12_PAR_Y	ZBED1	2.35057	0	0
ENSG00000230124.8	ACBD6	2.35057	6.22032	0
ENSG00000240682.10	ISY1	2.35057	0	0
ENSG00000241399.7	CD302	2.35057	0	2.44537
ENSG00000242866.10	STRC	2.35057	0	0
ENSG00000243477.6	NAA80	2.35057	0	0
ENSG00000255561.7	FDXACB1	2.35057	0.982158	8.5588
ENSG00000261652.3	C15orf65	2.35057	0	1.74669
ENSG00000278570.5	NR2E3	2.35057	0	0
ENSG00000282872.2	C1orf232	2.35057	0	0
ENSG00000007255.10	TRAPPC6A	2.68637	0	0
ENSG00000009413.16	REV3L	2.68637	5.23817	1.04802
ENSG00000026025.16	VIM	2.68637	0	0
ENSG00000032444.17	PNPLA6	2.68637	3.27385	0.174669
ENSG00000058866.15	DGKG	2.68637	0	0
ENSG00000065970.9	FOXJ2	2.68637	0	2.2707
ENSG00000067208.14	EVI5	2.68637	0	0
ENSG00000072840.13	EVC	2.68637	0	1.74669
ENSG00000076344.16	RGS11	2.68637	0	0
ENSG00000087258.16	GNAO1	2.68637	3.92862	16.2443
ENSG00000087842.11	PIR	2.68637	0	0
ENSG00000088888.18	MAVS	2.68637	0	6.98677
ENSG00000089116.4	LHX5	2.68637	0	0
ENSG00000100983.12	GSS	2.68637	0	2.09603
ENSG00000101972.19	STAG2	2.68637	0	0
ENSG00000102837.7	OLFM4	2.68637	3.92862	5.41476
ENSG00000102879.16	CORO1A	2.68637	0	0.174669
ENSG00000103888.17	CEMIP	2.68637	0	0
ENSG00000104356.11	POP1	2.68637	0	0
ENSG00000104369.5	JPH1	2.68637	0	0
ENSG00000104450.13	SPAG1	2.68637	0	2.09603
ENSG00000105135.16	ILVBL	2.68637	0	0
ENSG00000105402.8	NAPA	2.68637	0	0
ENSG00000105991.10	HOXA1	2.68637	0	8.20947
ENSG00000106536.21	POU6F2	2.68637	0	0
ENSG00000106733.21	NMRK1	2.68637	3.27385	0
ENSG00000107249.23	GLIS3	2.68637	0	0.174669
ENSG00000108924.14	HLF	2.68637	0	0.698677
ENSG00000110076.19	NRXN2	2.68637	0	0
ENSG00000110536.14	PTPMT1	2.68637	0	0
ENSG00000111961.18	SASH1	2.68637	0	0
ENSG00000112541.17	PDE10A	2.68637	0	0
ENSG00000112651.12	MRPL2	2.68637	0	0
ENSG00000112981.5	NME5	2.68637	0	0
ENSG00000114631.11	PODXL2	2.68637	0	0
ENSG00000115042.10	FAHD2A	2.68637	0.654771	1.74669
ENSG00000115137.12	DNAJC27	2.68637	0	0.524008
ENSG00000115841.21	RMDN2	2.68637	4.58341	0
ENSG00000116717.13	GADD45A	2.68637	0	0.524008
ENSG00000117036.12	ETV3	2.68637	0	0
ENSG00000117597.18	UTP25	2.68637	0	0
ENSG00000118004.18	COLEC11	2.68637	0	3.31872
ENSG00000118257.17	NRP2	2.68637	0	0
ENSG00000118961.15	LDAH	2.68637	0	0.174669
ENSG00000119227.8	PIGZ	2.68637	0	0
ENSG00000119537.18	KDSR	2.68637	0	0.34934
ENSG00000119650.13	IFT43	2.68637	0	0
ENSG00000120370.13	GORAB	2.68637	0	0
ENSG00000122012.14	SV2C	2.68637	0	0.873348
ENSG00000122483.17	CCDC18	2.68637	0.654771	0
ENSG00000122694.16	GLIPR2	2.68637	0	16.7683
ENSG00000123384.14	LRP1	2.68637	8.51203	5.58942
ENSG00000124116.19	WFDC3	2.68637	0	0.34934
ENSG00000127311.10	HELB	2.68637	0	0
ENSG00000128011.5	LRFN1	2.68637	0	0
ENSG00000130528.12	HRC	2.68637	0.654771	0
ENSG00000131686.15	CA6	2.68637	0	0.174669
ENSG00000132005.9	RFX1	2.68637	0	5.06541
ENSG00000132109.10	TRIM21	2.68637	0	0
ENSG00000132517.15	SLC52A1	2.68637	0	0
ENSG00000132635.17	PCED1A	2.68637	0	0
ENSG00000132688.11	NES	2.68637	0	0
ENSG00000133943.21	DGLUCY	2.68637	0	0
ENSG00000134419.15	RPS15A	2.68637	1.30954	1.74669
ENSG00000134684.11	YARS1	2.68637	0	0
ENSG00000138190.17	EXOC6	2.68637	0	0
ENSG00000138468.16	SENP7	2.68637	27.1731	0.174669
ENSG00000138623.10	SEMA7A	2.68637	0.327385	4.01741
ENSG00000139405.16	RITA1	2.68637	0	0
ENSG00000140015.20	KCNH5	2.68637	0	22.183
ENSG00000140479.18	PCSK6	2.68637	0	0
ENSG00000141219.15	C17orf80	2.68637	0.327385	0.524008
ENSG00000141510.18	TP53	2.68637	0	7.51078
ENSG00000141576.16	RNF157	2.68637	0.327385	5.06541
ENSG00000142687.18	KIAA0319L	2.68637	0	0
ENSG00000142871.18	CCN1	2.68637	0	0
ENSG00000143786.8	CNIH3	2.68637	0	0
ENSG00000145002.12	FAM86B2	2.68637	0	0
ENSG00000145014.18	TMEM44	2.68637	0	0.174669
ENSG00000146013.11	GFRA3	2.68637	22.917	0.174669
ENSG00000146197.9	SCUBE3	2.68637	0	0
ENSG00000147687.19	TATDN1	2.68637	0	2.79471
ENSG00000148843.15	PDCD11	2.68637	0	0
ENSG00000151414.15	NEK7	2.68637	12.1133	8.90814
ENSG00000151617.17	EDNRA	2.68637	0	0.524008
[truncated: 10,013 more rows]

## Sheet: Fig. 1h
Ensembl_ID	gene_name	GV	In vivo MII	In vitro MII
ENSG00000101901.12	ALG13	31.5648	0	62.5317
ENSG00000134490.14	TMEM241	6.04433	0	43.8421
ENSG00000167258.15	CDK12	111.484	0.654771	73.0119
ENSG00000132938.21	MTUS2	16.454	0.327385	56.7676
ENSG00000116809.12	ZBTB17	118.872	0	34.7593
ENSG00000174903.16	RAB1B	10.7454	0	34.5846
ENSG00000101391.21	CDK5RAP1	62.458	0	34.2353
ENSG00000104375.17	STK3	3.35796	0	33.0125
ENSG00000169951.10	ZNF764	11.7528	0	32.6632
ENSG00000103423.14	DNAJA3	13.4318	0	32.3138
ENSG00000119681.12	LTBP2	3.02216	0	31.7898
ENSG00000149679.11	CABLES2	27.871	0.327385	41.9206
ENSG00000169139.12	UBE2V2	22.8341	0.327385	41.0472
ENSG00000140538.16	NTRK3	151.444	3.27385	134.321
ENSG00000152208.13	GRID2	7.72329	0	30.5673
ENSG00000163466.16	ARPC2	120.215	0.327385	40.3485
ENSG00000142949.17	PTPRF	12.4244	0	29.8685
ENSG00000167202.11	TBC1D2B	23.8415	0.982158	58.8637
ENSG00000180543.5	TSPYL5	20.4835	0	29.1698
ENSG00000170632.14	ARMC10	16.1182	0.654771	48.9075
ENSG00000156475.18	PPP2R2B	39.6239	0	28.8205
ENSG00000163719.20	MTMR14	73.5391	0	28.8205
ENSG00000116747.13	RO60	14.1034	0	27.9471
ENSG00000140718.21	FTO	5.03694	0	27.9471
ENSG00000131242.18	RAB11FIP4	33.2438	0	27.7724
ENSG00000135912.11	TTLL4	188.717	0	27.7724
ENSG00000225968.7	ELFN1	2.68637	0	27.5977
ENSG00000164332.8	UBLCP1	44.325	0.654771	45.7633
ENSG00000140297.13	GCNT3	357.287	0	27.2484
ENSG00000015413.9	DPEP1	0.335796	0.327385	36.3312
ENSG00000084070.12	SMAP2	20.1477	0	26.899
ENSG00000036549.13	ZZZ3	12.7602	0	26.375
ENSG00000083544.16	TDRD3	14.4392	0	26.375
ENSG00000198846.6	TOX	18.4688	0.654771	43.6674
ENSG00000143469.20	SYT14	6.71589	0	25.6765
ENSG00000136504.13	KAT7	32.5722	0.327385	34.2353
ENSG00000139737.22	SLAIN1	9.0665	0	25.3272
ENSG00000047936.11	ROS1	61.1148	0.327385	33.5365
ENSG00000101746.15	NOL4	11.7528	0	24.9778
ENSG00000163492.15	CCDC141	11.7528	0	24.9778
ENSG00000163817.16	SLC6A20	35.5943	0	24.8031
ENSG00000129636.13	ITFG1	6.71589	0.654771	41.3966
ENSG00000267680.5	ZNF224	25.1847	0	24.2791
ENSG00000204569.10	PPP1R10	47.0114	1.63693	65.3263
ENSG00000161040.16	FBXL13	10.4097	0	24.1044
ENSG00000120942.14	UBIAD1	104.768	0	23.0564
ENSG00000136235.17	GPNMB	1.34318	0	23.0564
ENSG00000008311.15	AASS	2.01477	0	22.8817
ENSG00000114491.14	UMPS	50.0336	0	22.8817
ENSG00000148175.13	STOM	6.71589	0	22.8817
ENSG00000129925.11	PGAP6	8.0591	0	22.707
ENSG00000150967.18	ABCB9	27.1994	0.327385	30.2179
ENSG00000087111.21	PIGS	4.02955	0.982158	45.0648
ENSG00000140015.20	KCNH5	2.68637	0	22.183
ENSG00000083307.12	GRHL2	59.7717	0	22.0084
ENSG00000095485.18	CWF19L1	20.1477	0	22.0084
ENSG00000122643.22	NT5C3A	31.9006	0	22.0084
ENSG00000106066.15	CPVL	10.0739	0	21.8337
ENSG00000081320.11	STK17B	11.417	0	21.659
ENSG00000143190.23	POU2F1	24.1773	0	21.4843
ENSG00000172671.20	ZFAND4	8.7307	0	21.3097
ENSG00000198538.11	ZNF28	11.0812	0	21.135
ENSG00000234828.9	IQCM	5.03694	0	21.135
ENSG00000143995.20	MEIS1	0	0.327385	28.2964
ENSG00000159082.18	SYNJ1	27.871	0.982158	42.27
ENSG00000101349.17	PAK5	8.7307	0	20.7857
ENSG00000182307.14	C8orf33	15.7824	0.327385	27.2484
ENSG00000116580.18	GON4L	17.4614	0	20.2616
ENSG00000150394.14	CDH8	17.1256	0	20.2616
ENSG00000154928.18	EPHB1	59.4359	0	20.2616
ENSG00000141665.13	FBXO15	5.03694	0.327385	27.0737
ENSG00000028116.18	VRK2	27.5352	0	20.087
ENSG00000186714.12	CCDC73	22.4983	0	20.087
ENSG00000107554.17	DNMBP	13.7676	0	19.9123
ENSG00000187527.11	ATP13A5	2.35057	0	19.9123
ENSG00000100426.7	ZBED4	15.7824	0.654771	33.5365
ENSG00000144118.14	RALB	47.0114	0	19.7376
ENSG00000176208.9	ATAD5	18.4688	1.30954	46.6367
ENSG00000101158.15	NELFCD	38.6165	0	19.563
ENSG00000114480.13	GBE1	4.02955	0	19.563
ENSG00000101474.12	APMAP	12.0886	0	19.2137
ENSG00000154415.8	PPP1R3A	2.35057	0	19.039
ENSG00000166912.17	MTMR10	11.7528	1.30954	45.0648
ENSG00000108846.16	ABCC3	9.4023	0	18.8643
ENSG00000102977.17	ACD	91.6726	0.654771	31.7898
ENSG00000134070.5	IRAK2	16.454	1.30954	44.7155
ENSG00000101574.15	METTL4	9.0665	0.327385	25.1525
ENSG00000114388.14	NPRL2	36.2659	0	18.515
ENSG00000175115.13	PACS1	16.454	3.27385	81.92
ENSG00000164609.10	SLU7	97.381	0.982158	37.3792
ENSG00000115207.13	GTF3C2	88.6498	0	17.991
ENSG00000124491.16	F13A1	90.665	0	17.8163
ENSG00000175356.14	SCUBE2	9.7381	0	17.8163
ENSG00000148426.13	PROSER2	37.2733	0.654771	29.8685
ENSG00000123444.14	KBTBD4	3.02216	0	17.6416
ENSG00000168843.14	FSTL5	8.3949	0	17.6416
ENSG00000008382.16	MPND	11.0812	0	17.4669
ENSG00000110172.12	CHORDC1	10.7454	0	17.4669
ENSG00000169598.17	DFFB	6.71589	0	17.4669
ENSG00000054796.13	SPO11	0	0.327385	23.4057
ENSG00000164975.15	SNAPC3	17.4614	0.982158	35.1087
ENSG00000134020.8	PEBP4	105.776	0	16.9429
ENSG00000112053.14	SLC26A8	5.03694	0	16.7683
ENSG00000122694.16	GLIPR2	2.68637	0	16.7683
ENSG00000171450.6	CDK5R2	5.70853	0	16.7683
ENSG00000122435.10	TRMT13	33.9154	0.654771	28.2964
ENSG00000118412.13	CASP8AP2	24.5131	0	16.5936
ENSG00000131504.17	DIAPH1	40.2955	0	16.5936
ENSG00000158270.12	COLEC12	4.70114	0	16.4189
ENSG00000187764.11	SEMA4D	10.0739	0	16.4189
ENSG00000137574.11	TGS1	12.4244	0.327385	21.659
ENSG00000101161.8	PRPF6	218.939	0	16.0696
ENSG00000136869.16	TLR4	0	0	16.0696
ENSG00000198042.11	MAK16	19.8119	0.654771	27.0737
ENSG00000170011.14	MYRIP	20.8193	0	15.8949
ENSG00000175175.6	PPM1E	20.4835	0.982158	32.3138
ENSG00000070476.15	ZXDC	9.4023	0	15.7203
ENSG00000150656.15	CNDP1	0.671589	0	15.7203
ENSG00000096401.8	CDC5L	105.44	0.982158	32.1391
ENSG00000123977.10	DAW1	34.587	1.96432	48.5582
ENSG00000141076.18	UTP4	58.4285	0.327385	21.135
ENSG00000100219.16	XBP1	17.4614	0	15.5456
ENSG00000243667.7	WDR92	14.4392	0	15.5456
ENSG00000077063.11	CTTNBP2	26.1921	0.327385	20.9603
ENSG00000116062.17	MSH6	41.9745	1.30954	37.2046
ENSG00000066468.23	FGFR2	12.0886	0.327385	20.7857
ENSG00000165973.19	NELL1	25.5205	0	15.3709
ENSG00000170185.10	USP38	12.0886	0	15.3709
ENSG00000174099.12	MSRB3	0.335796	0	15.3709
ENSG00000107829.15	FBXW4	13.096	0.982158	31.4404
ENSG00000247315.4	ZCCHC3	38.9523	1.30954	36.5058
ENSG00000172572.7	PDE3A	10.7454	0.654771	25.8512
ENSG00000163219.12	ARHGAP25	0.335796	0	15.0216
ENSG00000099381.18	SETD1A	16.1182	1.30954	35.6324
ENSG00000146592.17	CREB5	64.4726	1.63693	40.6979
ENSG00000143753.13	DEGS1	9.4023	0.654771	25.1525
ENSG00000110395.7	CBL	7.38749	2.61909	56.0688
ENSG00000169855.20	ROBO1	11.0812	0	14.6722
ENSG00000198838.14	RYR3	26.8637	0	14.6722
ENSG00000198879.12	SFMBT2	1.67898	0	14.6722
ENSG00000117385.16	P3H1	17.7972	0	14.4976
ENSG00000140545.15	MFGE8	0	0	14.4976
ENSG00000147592.9	LACTB2	1.34318	0	14.4976
ENSG00000163017.14	ACTG2	68.8382	0	14.4976
ENSG00000175344.19	CHRNA7	29.55	0	14.4976
ENSG00000124406.16	ATP8A1	17.1256	0.327385	19.563
ENSG00000109436.8	TBC1D9	15.7824	0.654771	24.6284
ENSG00000127884.5	ECHS1	39.6239	0	14.3229
ENSG00000196363.9	WDR5	72.1962	0	14.3229
ENSG00000196944.4	OR2T4	9.4023	0	14.3229
ENSG00000138663.9	COPS4	78.2405	1.63693	38.9513
ENSG00000107021.16	TBC1D13	0.335796	0	14.1482
ENSG00000198399.15	ITSN2	8.0591	0	14.1482
ENSG00000282757.4	DUXB	27.1994	0	14.1482
ENSG00000174527.10	MYO1H	33.9154	0	13.9736
ENSG00000152454.4	ZNF256	67.4948	0.982158	28.6458
ENSG00000168282.6	MGAT2	24.1773	0.327385	18.6896
ENSG00000134333.14	LDHA	35.2586	0	13.7989
ENSG00000153046.18	CDYL	11.7528	0	13.7989
ENSG00000186976.15	EFCAB6	13.4318	0	13.7989
ENSG00000198522.14	GPN1	74.8825	1.30954	33.0125
ENSG00000130779.21	CLIP1	53.7273	0.327385	18.515
ENSG00000140157.15	NIPA2	28.8784	5.23817	90.6535
ENSG00000112293.15	GPLD1	52.3841	1.63693	37.7286
ENSG00000121058.5	COIL	17.4614	0	13.6242
ENSG00000130856.17	ZNF236	6.71589	0	13.6242
ENSG00000214652.6	ZNF727	8.3949	0	13.6242
ENSG00000149313.11	AASDHPPT	36.2659	3.27385	60.9596
ENSG00000106344.8	RBM28	12.4244	0	13.4496
ENSG00000145780.8	FEM1C	10.0739	0.327385	18.1656
ENSG00000165512.5	ZNF22	27.1994	1.30954	32.1391
ENSG00000138180.16	CEP55	38.2807	0.327385	17.991
ENSG00000000457.14	SCYL3	15.1108	0	13.2749
ENSG00000128923.11	MINDY2	8.0591	0	13.2749
ENSG00000165995.22	CACNB2	17.4614	0	13.2749
ENSG00000186075.13	ZPBP2	4.36535	0	13.2749
ENSG00000054654.19	SYNE2	192.075	8.83941	139.212
ENSG00000178917.16	ZNF852	0.671589	0.327385	17.8163
ENSG00000103257.9	SLC7A5	47.3472	0	13.1002
ENSG00000135525.18	MAP7	24.8489	0	13.1002
ENSG00000159579.14	RSPRY1	11.0812	0	13.1002
ENSG00000197170.10	PSMD12	70.5169	1.63693	36.1565
ENSG00000152580.8	IGSF10	42.9819	1.30954	31.4404
ENSG00000141298.19	SSH2	30.8932	0.327385	17.6416
ENSG00000078061.13	ARAF	5.70853	0	12.9255
ENSG00000174482.10	LINGO2	38.9523	0.982158	26.375
ENSG00000174804.4	FZD4	5.70853	0.654771	21.8337
ENSG00000103528.17	SYT17	38.2807	0.327385	17.2923
ENSG00000138356.14	AOX1	16.454	0	12.7509
ENSG00000144677.15	CTDSPL	32.908	0	12.7509
ENSG00000137074.20	APTX	15.4466	0.654771	21.4843
ENSG00000142082.15	SIRT3	27.5352	0	12.5762
ENSG00000128590.5	DNAJB9	25.8563	0.654771	21.3097
ENSG00000096717.12	SIRT1	9.0665	0	12.4015
ENSG00000104164.12	BLOC1S6	2.01477	0	12.4015
ENSG00000143367.16	TUFT1	7.72329	1.30954	29.6939
ENSG00000197893.14	NRAP	118.2	1.30954	29.6939
ENSG00000235106.10	BRD3OS	23.5057	2.2917	42.4447
ENSG00000100201.23	DDX17	32.2364	3.92862	63.9291
ENSG00000119596.18	YLPM1	13.7676	0	12.0522
ENSG00000165280.17	VCP	52.3841	0	12.0522
ENSG00000012822.16	CALCOCO1	9.0665	0	11.8775
ENSG00000136026.14	CKAP4	4.02955	0	11.8775
ENSG00000168256.18	NKIRAS2	20.8193	0	11.8775
ENSG00000116106.12	EPHA4	15.4466	0.654771	20.2616
ENSG00000151148.14	UBE3B	6.04433	1.63693	32.8378
ENSG00000137409.19	MTCH1	22.8341	1.96432	36.6805
ENSG00000076604.15	TRAF4	5.03694	0	11.7028
ENSG00000198837.10	DENND4B	13.7676	0	11.7028
ENSG00000148411.8	NACC2	11.7528	1.30954	28.2964
ENSG00000197386.12	HTT	16.7898	1.30954	28.2964
ENSG00000186280.7	KDM4D	3.02216	0.327385	15.7203
ENSG00000168754.15	FAM178B	1.34318	0.654771	19.7376
ENSG00000124171.9	PARD6B	7.72329	0	11.5282
ENSG00000080200.10	CRYBG3	16.7898	1.63693	31.7898
ENSG00000047346.12	FAM214A	87.307	3.60124	56.0688
ENSG00000100412.17	ACO2	82.9414	0	11.3535
ENSG00000153093.20	ACOXL	6.71589	0	11.3535
ENSG00000186577.14	SMIM29	11.417	0	11.3535
ENSG00000118655.7	DCLRE1B	66.4878	1.63693	31.4404
ENSG00000150054.18	MPP7	34.9228	1.63693	31.4404
ENSG00000066926.12	FECH	6.38009	0	11.1788
ENSG00000125945.15	ZNF436	35.5943	0	11.1788
ENSG00000168612.4	ZSWIM1	12.4244	0	11.1788
ENSG00000179387.10	ELMOD2	5.37273	0	11.1788
ENSG00000106701.13	FSD1L	4.02955	0.982158	23.0564
ENSG00000125871.14	MGME1	51.7126	0.982158	23.0564
ENSG00000138346.15	DNA2	15.7824	0.654771	19.039
ENSG00000151092.18	NGLY1	15.7824	1.96432	34.5846
ENSG00000110711.10	AIP	169.912	0	11.0042
ENSG00000111785.21	RIC8B	6.38009	0	11.0042
ENSG00000151773.13	CCDC122	0.671589	0	11.0042
ENSG00000198648.11	STK39	36.2659	0	11.0042
ENSG00000248333.9	CDK11B	62.7938	0	11.0042
ENSG00000197798.9	FAM118B	193.419	2.94647	46.2873
ENSG00000125207.7	PIWIL1	51.041	2.61909	42.0953
ENSG00000127946.17	HIP1	50.7052	1.96432	34.2353
ENSG00000146555.19	SDK1	11.0812	0	10.8295
ENSG00000176945.17	MUC20	0.671589	0	10.8295
ENSG00000048828.17	FAM120A	13.4318	1.96432	34.0606
ENSG00000170044.8	ZPLD1	5.03694	2.2917	37.9033
ENSG00000128340.15	RAC2	28.5426	0.982158	22.3577
ENSG00000182318.6	ZSCAN22	9.4023	1.63693	29.6939
ENSG00000149136.9	SSRP1	50.7052	0.654771	18.1656
ENSG00000137809.17	ITGA11	13.7676	0	10.4802
ENSG00000242950.7	ERVW-1	2.68637	0	10.4802
ENSG00000054967.13	RELT	25.8563	0.327385	14.1482
ENSG00000076864.19	RAP1GAP	2.35057	0	10.3055
ENSG00000114120.14	SLC25A36	1.00739	0	10.3055
ENSG00000132676.16	DAP3	57.0853	0	10.3055
ENSG00000145908.12	ZNF300	1.00739	0	10.3055
ENSG00000178997.11	EXD1	1.34318	0	10.3055
ENSG00000139998.16	RAB15	20.4835	2.61909	39.4754
ENSG00000101751.10	POLI	22.4983	0.982158	21.135
ENSG00000174136.13	RGMB	101.074	0.654771	17.4669
ENSG00000105058.12	FAM32A	28.8784	0.327385	13.7989
ENSG00000145794.17	MEGF10	41.9745	0.327385	13.7989
ENSG00000180979.10	LRRC57	12.4244	0.327385	13.7989
ENSG00000137218.10	FRS3	10.7454	0	10.1308
ENSG00000145545.12	SRD5A1	1.67898	0	10.1308
ENSG00000169760.17	NLGN1	6.71589	0	10.1308
ENSG00000170456.16	DENND5B	22.4983	0	10.1308
ENSG00000100473.18	COCH	24.1773	3.60124	49.6062
ENSG00000095951.17	HIVEP1	58.0927	0	9.95616
ENSG00000164031.17	DNAJB14	6.38009	0	9.95616
ENSG00000167792.13	NDUFV1	33.9154	0	9.95616
ENSG00000183166.11	CALN1	362.659	0	9.95616
ENSG00000118046.16	STK11	15.7824	0.654771	17.1176
ENSG00000082269.17	FAM135A	6.71589	0.327385	13.4496
ENSG00000075651.16	PLD1	8.7307	0.654771	16.9429
ENSG00000179958.10	DCTPP1	69.1741	0.654771	16.9429
ENSG00000186660.15	ZFP91	5.03694	3.27385	45.2393
ENSG00000106034.18	CPED1	62.458	0.982158	20.4363
ENSG00000123094.15	RASSF8	37.9449	0.982158	20.4363
ENSG00000068400.13	GRIPAP1	97.381	0	9.78148
ENSG00000100345.22	MYH9	18.4688	0	9.78148
ENSG00000134574.12	DDB2	11.7528	0	9.78148
ENSG00000171763.20	SPATA5L1	15.4466	0.327385	13.2749
ENSG00000129493.15	HEATR5A	6.71589	0.654771	16.7683
ENSG00000151692.15	RNF144A	7.72329	0.654771	16.7683
ENSG00000185551.15	NR2F2	27.5352	0.982158	20.2616
ENSG00000040608.14	RTN4R	24.1773	1.96432	30.5673
ENSG00000119953.14	SMNDC1	23.8415	0.982158	20.087
ENSG00000170927.15	PKHD1	18.133	0.982158	20.087
ENSG00000021826.17	CPS1	43.9892	0.654771	16.5936
ENSG00000095066.12	HOOK2	10.0739	0.327385	13.1002
ENSG00000007376.8	RPUSD1	5.70853	0	9.60683
ENSG00000077254.14	USP33	21.4909	0	9.60683
ENSG00000122884.12	P4HA1	11.7528	0	9.60683
ENSG00000148634.16	HERC4	20.4835	0	9.60683
ENSG00000253729.8	PRKDC	5.37273	0	9.60683
ENSG00000135966.13	TGFBRAP1	21.1551	1.63693	26.899
ENSG00000162616.9	DNAJB4	21.4909	1.63693	26.899
ENSG00000143727.16	ACP1	55.4063	2.2917	33.3619
ENSG00000203910.9	C1orf146	43.6535	2.94647	40.1741
ENSG00000115286.20	NDUFS7	34.9228	0	9.43215
ENSG00000134516.18	DOCK2	18.8045	0	9.43215
ENSG00000168439.17	STIP1	345.534	0	9.43215
ENSG00000140259.7	MFAP1	68.5024	0.982158	19.563
ENSG00000274523.5	RCC1L	52.0484	2.61909	36.5058
ENSG00000175066.16	GK5	2.01477	0.654771	16.0696
ENSG00000183317.17	EPHA10	4.02955	0.654771	16.0696
ENSG00000159063.13	ALG8	3.69375	1.63693	26.2003
ENSG00000109674.4	NEIL3	9.0665	1.96432	29.5192
ENSG00000171490.13	RSL1D1	104.432	0.982158	19.3883
ENSG00000077238.14	IL4R	7.05169	2.2917	32.8378
ENSG00000124532.15	MRS2	13.096	0	9.25747
ENSG00000136261.15	BZW2	20.1477	0	9.25747
ENSG00000136870.10	ZNF189	7.05169	0	9.25747
ENSG00000118217.6	ATF6	51.041	1.96432	29.3445
ENSG00000152404.15	CWF19L2	39.9597	0.327385	12.5762
ENSG00000100629.17	CEP128	31.5648	2.94647	39.3007
ENSG00000104472.10	CHRAC1	8.0591	3.27385	42.4447
ENSG00000149485.19	FADS1	13.096	2.94647	38.9513
ENSG00000170542.6	SERPINB9	3.69375	0	9.08281
ENSG00000127666.10	TICAM1	13.4318	4.25602	51.7021
ENSG00000132603.15	NIP7	37.9449	1.96432	28.6458
ENSG00000177694.16	NAALADL2	21.1551	0.982158	18.6896
ENSG00000069018.19	TRPC7	18.8045	0	8.90814
ENSG00000072134.15	EPN2	47.683	0	8.90814
ENSG00000074527.13	NTN4	2.01477	0	8.90814
ENSG00000125347.14	IRF1	52.0484	0	8.90814
ENSG00000155850.8	SLC26A2	0	0	8.90814
ENSG00000155875.15	SAXO1	94.6947	0	8.90814
ENSG00000163923.10	RPL39L	137.676	0	8.90814
ENSG00000171817.17	ZNF540	14.4392	0	8.90814
ENSG00000178605.13_PAR_Y	GTPBP6	23.5057	0	8.90814
ENSG00000075151.21	EIF4G3	51.7126	5.56556	63.7545
ENSG00000083168.11	KAT6A	11.7528	0	8.73348
ENSG00000164211.13	STARD4	3.35796	0	8.73348
ENSG00000113594.10	LIFR	11.7528	0.654771	15.0216
ENSG00000163743.13	RCHY1	13.4318	0.982158	18.1656
ENSG00000134363.12	FST	1.67898	1.30954	21.3097
ENSG00000166796.12	LDHC	39.2881	1.30954	21.3097
ENSG00000204604.12	ZNF468	8.7307	1.30954	21.3097
ENSG00000072364.13	AFF4	28.8784	4.91079	55.8942
ENSG00000186625.14	KATNA1	42.9819	0.982158	17.991
ENSG00000112972.15	HMGCS1	5.70853	0.654771	14.8469
ENSG00000077942.19	FBLN1	1.00739	0.327385	11.7028
ENSG00000184436.12	THAP7	81.5985	0	8.5588
ENSG00000187325.5	TAF9B	33.5796	3.27385	39.8247
ENSG00000071537.14	SEL1L	8.3949	1.63693	24.1044
ENSG00000115468.12	EFHD1	12.4244	0.982158	17.8163
ENSG00000170525.21	PFKFB3	40.2955	5.23817	58.165
ENSG00000105321.14	CCDC9	94.3589	0	8.38412
ENSG00000145721.12	LIX1	16.1182	0	8.38412
ENSG00000088356.6	PDRG1	96.7093	2.61909	32.8378
ENSG00000164970.15	FAM219A	26.8637	1.96432	26.5497
ENSG00000132356.11	PRKAA1	15.7824	0.654771	14.3229
ENSG00000158161.16	EYA3	18.8045	2.61909	32.4885
ENSG00000100253.13	MIOX	0.335796	0	8.20947
ENSG00000103599.20	IQCH	1.34318	0	8.20947
ENSG00000105991.10	HOXA1	2.68637	0	8.20947
ENSG00000127831.11	VIL1	24.5131	0	8.20947
ENSG00000187323.12	DCC	23.5057	0	8.20947
ENSG00000130734.10	ATG4D	34.587	1.30954	20.2616
ENSG00000196781.16	TLE1	30.5574	2.61909	32.3138
ENSG00000011523.14	CEP68	40.9671	0.654771	14.1482
ENSG00000132680.11	KHDC4	5.37273	1.63693	23.0564
ENSG00000171951.5	SCG2	21.1551	1.63693	23.0564
ENSG00000130175.10	PRKCSH	39.9597	6.22032	64.8023
ENSG00000167110.18	GOLGA2	63.1298	7.20249	73.3613
ENSG00000139620.13	KANSL2	46.3398	4.25602	46.6367
ENSG00000124783.14	SSR1	74.2108	2.61909	31.7898
ENSG00000132423.12	COQ3	4.36535	0	8.03479
ENSG00000105514.8	RAB3D	13.4318	3.92862	43.3181
ENSG00000072401.15	UBE2D1	7.72329	0.654771	13.7989
ENSG00000132840.10	BHMT2	2.01477	0.327385	10.8295
ENSG00000169994.18	MYO7B	35.5943	6.54771	66.1997
ENSG00000135686.13	KLHL36	55.4063	2.94647	34.0606
ENSG00000168078.10	PBK	14.4392	0.982158	16.5936
ENSG00000099797.15	TECR	13.096	0	7.86011
ENSG00000136267.14	DGKB	25.5205	0	7.86011
ENSG00000198909.8	MAP3K3	14.4392	0	7.86011
ENSG00000275993.3	SIK1B	10.0739	0	7.86011
ENSG00000145246.14	ATP10D	7.05169	1.63693	22.3577
ENSG00000196937.11	FAM3C	18.8045	0.654771	13.6242
ENSG00000172943.20	PHF8	166.219	1.30954	19.3883
ENSG00000106178.7	CCL24	1.00739	0.982158	16.4189
ENSG00000081307.14	UBA5	116.186	0.327385	10.6548
ENSG00000182504.11	CEP97	19.1403	0.654771	13.4496
ENSG00000108582.12	CPD	25.5205	1.63693	22.0084
ENSG00000137807.16	KIF23	95.3658	15.0598	139.037
ENSG00000143653.10	SCCPDH	50.0336	0.982158	16.2443
ENSG00000127914.18	AKAP9	5.03694	0	7.68546
ENSG00000160688.19	FLAD1	36.6017	0	7.68546
ENSG00000179632.10	MAF1	42.9819	0	7.68546
ENSG00000204740.11	MALRD1	7.38749	0	7.68546
ENSG00000112983.18	BRD8	90.665	1.30954	19.039
ENSG00000171488.15	LRRC8C	15.4466	2.61909	30.2179
ENSG00000146453.13	PNLDC1	73.5391	2.94647	33.0125
ENSG00000076321.11	KLHL20	35.5943	5.23817	52.7502
ENSG00000162928.9	PEX13	34.9228	3.27385	35.6324
ENSG00000175029.17	CTBP2	47.683	6.22032	60.6102
ENSG00000249437.8	NAIP	13.096	1.96432	24.2791
ENSG00000174231.17	PRPF8	70.1811	0.654771	13.1002
ENSG00000226479.4	TMEM185B	48.3546	0.327385	10.3055
ENSG00000141510.18	TP53	2.68637	0	7.51078
ENSG00000185261.14	KIAA0825	6.71589	0	7.51078
ENSG00000198554.12	WDHD1	32.2364	0	7.51078
ENSG00000103316.12	CRYM	12.4244	1.30954	18.515
ENSG00000112137.18	PHACTR1	14.4392	0.654771	12.9255
ENSG00000172244.9	C5orf34	136.669	15.3871	136.766
ENSG00000103642.12	LACTB	15.4466	2.94647	32.1391
ENSG00000164024.12	METAP1	26.5279	2.94647	31.9644
ENSG00000048707.15	VPS13D	24.5131	0	7.33613
ENSG00000101152.11	DNAJC5	32.2364	0	7.33613
ENSG00000171505.5	OR1N1	7.72329	0	7.33613
ENSG00000176920.13	FUT2	13.7676	0	7.33613
ENSG00000183780.13	SLC35F3	0.335796	0	7.33613
ENSG00000177311.11	ZBTB38	20.8193	1.63693	20.9603
ENSG00000138758.12	SEPTIN11	83.6131	3.27385	34.5846
ENSG00000121440.15	PDZRN3	16.7898	0.654771	12.7509
ENSG00000179941.9	BBS10	11.417	0.654771	12.7509
ENSG00000105732.13	ZNF574	138.683	2.61909	28.9952
ENSG00000214517.10	PPME1	38.9523	1.63693	20.7857
ENSG00000119004.16	CYP20A1	97.0451	0.982158	15.3709
ENSG00000278540.5	ACACA	15.7824	0.327385	9.95616
ENSG00000180263.14	FGD6	19.1403	1.96432	23.4057
ENSG00000124762.14	CDKN1A	23.1699	0.654771	12.5762
ENSG00000011143.19	MKS1	51.7126	1.63693	20.611
ENSG00000101343.15	CRNKL1	66.8231	0	7.16145
ENSG00000104884.16	ERCC2	97.0451	0	7.16145
ENSG00000188493.15	C19orf54	5.70853	0	7.16145
ENSG00000277586.4	NEFL	4.02955	0	7.16145
ENSG00000144567.11	RETREG2	43.9892	2.2917	25.8512
ENSG00000114446.5	IFT57	16.1182	0.327385	9.78148
ENSG00000188958.9	UTS2B	4.70114	1.96432	23.0564
ENSG00000116750.14	UCHL5	13.096	3.92862	38.9513
ENSG00000100479.13	POLE2	5.03694	2.2917	25.6765
ENSG00000163596.16	ICA1L	34.587	0.654771	12.4015
ENSG00000185619.18	PCGF3	104.432	2.94647	30.9164
ENSG00000171612.7	SLC25A33	59.1001	1.96432	22.8817
ENSG00000110427.17	KIAA1549L	62.458	5.56556	51.5274
ENSG00000077235.18	GTF3C1	72.5321	1.63693	20.087
ENSG00000170485.17	NPAS2	26.8637	0.654771	12.2269
ENSG00000117533.15	VAMP4	8.0591	0.327385	9.60683
ENSG00000119041.11	GTF3C3	31.229	0.327385	9.60683
ENSG00000198650.11	TAT	2.35057	0.327385	9.60683
ENSG00000088888.18	MAVS	2.68637	0	6.98677
ENSG00000103274.11	NUBP1	22.8341	0	6.98677
ENSG00000163520.14	FBLN2	20.1477	0	6.98677
ENSG00000185875.13	THNSL1	26.5279	0	6.98677
ENSG00000156011.17	PSD3	111.484	9.82158	84.7146
ENSG00000031823.14	RANBP3	47.0114	2.94647	30.2179
ENSG00000125107.18	CNOT1	64.8085	0.982158	14.6722
ENSG00000153975.10	ZUP1	23.5057	3.27385	32.6632
ENSG00000070182.21	SPTB	81.9344	9.1668	78.6011
ENSG00000175137.11	SH3BP5L	15.1108	2.94647	29.8685
ENSG00000086504.17	MRPL28	34.587	0	6.81212
ENSG00000110048.12	OSBP	154.13	0	6.81212
ENSG00000131620.17	ANO1	6.71589	0	6.81212
ENSG00000161558.11	TMEM143	14.4392	0	6.81212
ENSG00000164808.17	SPIDR	11.417	0	6.81212
ENSG00000166068.13	SPRED1	4.70114	0	6.81212
ENSG00000174456.15	C12orf76	0	0	6.81212
ENSG00000187959.9	CPSF4L	49.362	0	6.81212
ENSG00000163104.18	SMARCAD1	13.7676	3.60124	34.934
ENSG00000138035.15	PNPT1	48.3546	3.60124	34.7593
ENSG00000005339.15	CREBBP	33.5796	3.92862	37.2046
ENSG00000168546.11	GFRA2	26.5279	11.1311	92.7494
ENSG00000136122.18	BORA	23.8415	0.327385	9.25747
ENSG00000106799.13	TGFBR1	31.9006	4.91079	44.5408
ENSG00000104218.16	CSPP1	10.4097	1.30954	16.7683
ENSG00000115355.17	CCDC88A	28.8784	2.94647	29.3445
ENSG00000183808.11	RBM12B	17.1256	0.654771	11.7028
ENSG00000120334.15	CENPL	23.1699	3.27385	31.7898
ENSG00000072832.15	CRMP1	79.9192	19.6432	156.853
ENSG00000100485.12	SOS2	12.4244	1.96432	21.659
ENSG00000174839.13	DENND6A	10.0739	1.96432	21.659
ENSG00000134222.16	PSRC1	16.1182	0.982158	14.1482
ENSG00000106772.18	PRUNE2	20.4835	0	6.63744
ENSG00000182670.13	TTC3	9.7381	0	6.63744
ENSG00000186132.15	C2orf76	76.2254	0	6.63744
ENSG00000204348.10	DXO	1.67898	0	6.63744
ENSG00000141367.12	CLTC	75.8901	5.56556	48.7328
ENSG00000081386.12	ZNF510	22.8341	0.654771	11.5282
ENSG00000175879.9	HOXD8	21.1551	0.654771	11.5282
ENSG00000106635.8	BCL7B	52.3841	5.89294	51.1781
ENSG00000130559.19	CAMSAP1	99.0597	8.83941	73.0119
ENSG00000077327.16	SPAG6	22.8341	0.654771	11.3535
ENSG00000056487.16	PHF21B	0.335796	0	6.46276
ENSG00000104866.11	PPP1R37	13.7676	0	6.46276
ENSG00000126062.4	TMEM115	64.4726	0	6.46276
ENSG00000146950.13	SHROOM2	53.7273	0	6.46276
ENSG00000167842.16	MIS12	24.5131	0	6.46276
ENSG00000174705.13	SH3PXD2B	9.4023	0	6.46276
ENSG00000179299.17	NSUN7	2.68637	0	6.46276
ENSG00000187068.3	C3orf70	9.0665	0	6.46276
ENSG00000137806.10	NDUFAF1	2.01477	1.30954	16.0696
ENSG00000164002.11	EXO5	125.252	5.56556	47.3354
ENSG00000004866.22	ST7	4.70114	0.327385	8.73348
ENSG00000071205.12	ARHGAP10	99.3956	0.327385	8.73348
ENSG00000104853.16	CLPTM1	31.5648	0.327385	8.73348
ENSG00000166509.12	CLEC3A	8.0591	0.327385	8.73348
ENSG00000168159.14	RNF187	156.817	0.327385	8.73348
ENSG00000185761.11	ADAMTSL5	9.7381	0.327385	8.73348
ENSG00000229474.7	PATL2	238.415	5.56556	46.9861
ENSG00000101189.7	MRGBP	70.5169	0.982158	13.4496
ENSG00000096080.12	MRPS18A	72.868	0	6.28811
ENSG00000106367.15	AP1S1	1.67898	0	6.28811
ENSG00000123600.20	METTL8	25.5205	0	6.28811
ENSG00000139287.13	TPH2	7.38749	0	6.28811
ENSG00000158571.11	PFKFB1	0	0	6.28811
ENSG00000172932.16	ANKRD13D	0.335796	0	6.28811
ENSG00000176903.5	PNMA1	19.8119	0	6.28811
ENSG00000178605.13	GTPBP6	24.1773	0	6.28811
ENSG00000108733.11	PEX12	58.0927	1.63693	18.1656
ENSG00000176896.8	TCEANC	5.70853	4.91079	41.9206
ENSG00000185963.14	BICD2	3.69375	1.96432	20.4363
ENSG00000186111.10	PIP5K1C	22.8341	5.56556	46.462
ENSG00000035862.12	TIMP2	23.5057	2.61909	25.1525
ENSG00000102934.10	PLLP	12.4244	1.63693	17.991
ENSG00000031691.7	CENPQ	15.4466	0.327385	8.5588
ENSG00000198585.12	NUDT16	60.1075	0.327385	8.5588
ENSG00000112742.10	TTK	136.669	10.8037	83.6666
ENSG00000255112.3	CHMP1B	42.9819	3.60124	31.9644
ENSG00000152402.11	GUCY1A2	19.4761	4.25602	36.5058
ENSG00000181031.16	RPH3AL	9.7381	2.61909	24.8031
ENSG00000177565.18	TBL1XR1	26.5279	3.92862	34.0606
ENSG00000123268.9	ATF1	14.1034	1.96432	20.087
ENSG00000078269.15	SYNJ2	93.3513	0	6.11343
ENSG00000117791.16	MTARC2	4.70114	0	6.11343
ENSG00000161217.12	PCYT1A	32.2364	0	6.11343
ENSG00000170265.12	ZNF282	27.5352	0	6.11343
ENSG00000171843.17	MLLT3	22.8341	1.30954	15.3709
ENSG00000157502.13	PWWP3B	0	0.327385	8.38412
ENSG00000166171.13	DPCD	17.7972	0.327385	8.38412
ENSG00000205277.9	MUC12	48.3546	0.327385	8.38412
ENSG00000095261.14	PSMD5	6.04433	1.96432	19.9123
ENSG00000004897.12	CDC27	47.683	3.92862	33.7112
ENSG00000144868.14	TMEM108	25.1847	3.92862	33.7112
ENSG00000111790.14	FGFR1OP2	64.4726	2.94647	26.7243
ENSG00000072736.19	NFATC3	28.5426	2.2917	22.0084
ENSG00000132591.12	ERAL1	23.5057	6.22032	49.4316
ENSG00000109762.16	SNX25	80.2551	9.82158	74.5838
ENSG00000083312.17	TNPO1	61.1148	6.87511	53.9729
ENSG00000103507.14	BCKDK	3.69375	0	5.93875
ENSG00000131470.15	PSMC3IP	27.5352	0	5.93875
ENSG00000144357.18	UBR3	4.70114	0	5.93875
[truncated: 8,792 more rows]

## Sheet: Fig. 1j
Ensembl_ID	gene_name	In vivo MII	In vitro MII
[truncated: 1 more rows]

[truncated: 26 more sheets: Fig. 2a, Fig. 2b, Fig. 2c, Fig. 2d, Fig. 2e, Fig. 2f, Fig. 2g, Fig. 2h, Fig. 3b, Fig. 3d, Fig. 4a, Fig. 4b, Fig. 4c, Fig. 4d, Fig. 5a, Fig. 5b, Fig. 5c, Fig. 5d, Fig. S1a, Fig. S1b …]
